# Supplementary material for: Ketazine‐Linked Covalent Organic Framework for Metal‐Free Electrocatalytic Nitrate‐to‐Ammonia Conversion
Source: Angew Chem Int Ed Engl. 2026 Jun 3;65(31):e6570629. doi: 10.1002/anie.6570629 (PMC13411222; doi:10.1002/anie.6570629)
Supplement: Supplementary file 1 — Supporting File 1: anie72918‐sup‐0001‐Data.zip. [file ANIE-65-e6570629-s001.zip]

Archive with 1 entries (1 files):
- 2475337.cif
