# Supplementary material for: Ketazine‐Linked Covalent Organic Framework for Metal‐Free Electrocatalytic Nitrate‐to‐Ammonia Conversion
Source: Angew Chem Int Ed Engl. 2026 Jun 3;65(31):e6570629. doi: 10.1002/anie.6570629 (PMC13411222; doi:10.1002/anie.6570629)
Supplement: Supplementary file 1 — Supporting File 1: anie72918‐sup‐0001‐Data.zip. [file ANIE-65-e6570629-s001.zip › 2475337.cif]

####################################################################### 
# 
# This file contains crystal structure data downloaded from the 
# Cambridge Structural Database (CSD) hosted by the Cambridge 
# Crystallographic Data Centre (CCDC).
# 
# Full information about CCDC data access policies and citation 
# guidelines are available at http://www.ccdc.cam.ac.uk/access/V1 
# 
# Audit and citation data items may have been added by the CCDC. 
# Please retain this information to preserve the provenance of 
# this file and to allow appropriate attribution of the data. 
# 
#######################################################################

data_CU-5566_auto
_audit_block_doi                 10.5517/ccdc.csd.cc2p2sl5
_database_code_depnum_ccdc_archive 'CCDC 2475337'
loop_
_audit_author_name
_audit_author_address
'Prasenjit Das'
;TU Berlin
Germany
;
_audit_update_record             
;
2025-07-23 deposited with the CCDC.	2025-08-22 downloaded from the CCDC.
;
_audit_creation_date             2025-07-23
_audit_creation_method           
;
Olex2 1.5
(compiled 2021.11.18 svn.ra9532c28 for OlexSys, GUI svn.r6429)
;
_chemical_formula_moiety         'C30 H21 F3 O3'
_chemical_formula_sum            'C30 H21 F3 O3'
_chemical_formula_weight         486.494
loop_
_atom_type_symbol
_atom_type_scat_dispersion_real
_atom_type_scat_dispersion_imag
_atom_type_scat_Cromer_Mann_a1
_atom_type_scat_Cromer_Mann_a2
_atom_type_scat_Cromer_Mann_a3
_atom_type_scat_Cromer_Mann_a4
_atom_type_scat_Cromer_Mann_b1
_atom_type_scat_Cromer_Mann_b2
_atom_type_scat_Cromer_Mann_b3
_atom_type_scat_Cromer_Mann_b4
_atom_type_scat_Cromer_Mann_c
_atom_type_scat_source
_atom_type_scat_dispersion_source
C 0.01920 0.00962 2.31000 1.02000 1.58860 0.86500 20.84390 10.20750 0.56870
51.65120 0.21560 'International Tables Volume C Table 6.1.1.4 (pp. 500-502)'
'Henke, Gullikson and Davis, At. Data and Nucl. Data Tables, 1993, 54, 2'
F 0.07537 0.05506 3.53920 2.64120 1.51700 1.02430 10.28250 4.29440 0.26150
26.14760 0.27760 'International Tables Volume C Table 6.1.1.4 (pp. 500-502)'
'Henke, Gullikson and Davis, At. Data and Nucl. Data Tables, 1993, 54, 2'
H 0.00000 0.00000 0.49300 0.32291 0.14019 0.04081 10.51090 26.12570 3.14236
57.79970 0.00304 'International Tables Volume C Table 6.1.1.4 (pp. 500-502)'
'Henke, Gullikson and Davis, At. Data and Nucl. Data Tables, 1993, 54, 2'
O 0.05239 0.03377 3.04850 2.28680 1.54630 0.86700 13.27710 5.70110 0.32390
32.90890 0.25080 'International Tables Volume C Table 6.1.1.4 (pp. 500-502)'
'Henke, Gullikson and Davis, At. Data and Nucl. Data Tables, 1993, 54, 2'

_space_group_crystal_system      monoclinic
_space_group_IT_number           14
_space_group_name_H-M_alt        'P 1 21/c 1'
_space_group_name_Hall           '-P 2ybc'
loop_
_space_group_symop_id
_space_group_symop_operation_xyz
1 x,y,z
2 -x,y+1/2,-z+1/2
3 -x,-y,-z
4 x,-y-1/2,z-1/2

_symmetry_Int_Tables_number      14
_cell_length_a                   12.2611(2)
_cell_length_b                   7.53521(13)
_cell_length_c                   25.6415(4)
_cell_angle_alpha                90
_cell_angle_beta                 102.0885(17)
_cell_angle_gamma                90
_cell_volume                     2316.50(7)
_cell_formula_units_Z            4
_cell_measurement_reflns_used    5286
_cell_measurement_temperature    150.00(10)
_cell_measurement_theta_max      72.5740
_cell_measurement_theta_min      3.4790
_exptl_absorpt_coefficient_mu    0.883
_exptl_absorpt_correction_T_max  1.00000
_exptl_absorpt_correction_T_min  0.18675
_exptl_absorpt_correction_type   multi-scan
_exptl_absorpt_process_details   
;
CrysAlisPro 1.171.43.137a (Rigaku Oxford Diffraction, 2024)
Empirical absorption correction using spherical harmonics,
implemented in SCALE3 ABSPACK scaling algorithm.
;
_exptl_crystal_colour            'clear light colourless'
_exptl_crystal_colour_lustre     clear
_exptl_crystal_colour_modifier   light
_exptl_crystal_colour_primary    colourless
_exptl_crystal_density_diffrn    1.395
_exptl_crystal_description       needle
_exptl_crystal_F_000             1011.724
_exptl_crystal_size_max          0.2
_exptl_crystal_size_mid          0.2
_exptl_crystal_size_min          0.1
_diffrn_reflns_av_R_equivalents  0.0201
_diffrn_reflns_av_unetI/netI     0.0242
_diffrn_reflns_Laue_measured_fraction_full 0.9993
_diffrn_reflns_Laue_measured_fraction_max 0.9725
_diffrn_reflns_limit_h_max       12
_diffrn_reflns_limit_h_min       -14
_diffrn_reflns_limit_k_max       9
_diffrn_reflns_limit_k_min       -8
_diffrn_reflns_limit_l_max       31
_diffrn_reflns_limit_l_min       -28
_diffrn_reflns_number            9092
_diffrn_reflns_point_group_measured_fraction_full 0.9993
_diffrn_reflns_point_group_measured_fraction_max 0.9725
_diffrn_reflns_theta_full        67.6840
_diffrn_reflns_theta_max         72.60
_diffrn_reflns_theta_min         3.53
_diffrn_ambient_temperature      150.15
_diffrn_detector_area_resol_mean 10.5435
_diffrn_detector_type            Atlas
_diffrn_measured_fraction_theta_full 0.9993
_diffrn_measured_fraction_theta_max 0.9725
_diffrn_measurement_details      
;
List of Runs (angles in degrees, time in seconds):

  # Type    Start    End  Width  t~exp~   \w     \q     \k     \f   Frames
#--------------------------------------------------------------------------
  1  \w   -110.00 -37.00   1.00    4.50    --  -41.37 -38.00  60.00   73
  2  \w   -109.00 -15.00   1.00    4.50    --  -41.37 -57.00 -30.00   94
  3  \w     21.00  64.00   1.00    4.50    --   41.37 -99.00 120.00   43
  4  \w     85.00 146.00   1.00    5.00    --  103.94 111.00 -90.00   61
  5  \w     42.00  90.00   1.00    5.00    --  103.94-111.00 150.00   48
  6  \w     66.00 101.00   1.00    5.00    --  103.94-111.00  30.00   35
  7  \w     40.00 128.00   1.00    5.00    --  103.94 -61.00-150.00   88
  8  \w     79.00 139.00   1.00    5.00    --  103.94  45.00  60.00   60
  9  \w     50.00 151.00   1.00    5.00    --  103.94-178.00-180.00  101
 10  \w     88.00 140.00   1.00    5.00    --  103.94 111.00  60.00   52
;
_diffrn_measurement_device       'four-circle diffractometer'
_diffrn_measurement_device_type  'SuperNova, Single source at offset/far, Atlas'
_diffrn_measurement_method       '\w scans'
_diffrn_radiation_type           'Cu K\a'
_diffrn_radiation_wavelength     1.54184
_reflns_Friedel_coverage         0.0
_reflns_limit_h_max              14
_reflns_limit_h_min              -14
_reflns_limit_k_max              9
_reflns_limit_k_min              0
_reflns_limit_l_max              31
_reflns_limit_l_min              0
_reflns_number_gt                3811
_reflns_number_total             4463
_reflns_threshold_expression     I>=2u(I)
_computing_cell_refinement       'CrysAlisPro 1.171.43.137a (Rigaku OD, 2024)'
_computing_data_collection       'CrysAlisPro 1.171.43.137a (Rigaku OD, 2024)'
_computing_data_reduction        'CrysAlisPro 1.171.43.137a (Rigaku OD, 2024)'
_computing_molecular_graphics    'Olex2 1.5 (Dolomanov et al., 2009)'
_computing_publication_material  'Olex2 1.5 (Dolomanov et al., 2009)'
_computing_structure_refinement  'olex2.refine 1.5 (Bourhis et al., 2015)'
_computing_structure_solution    'olex2.solve 1.5 (Bourhis et al., 2015)'
_refine_diff_density_max         0.3223
_refine_diff_density_min         -0.2111
_refine_diff_density_rms         0.0493
_refine_ls_d_res_high            0.8079
_refine_ls_d_res_low             12.5365
_refine_ls_goodness_of_fit_ref   1.0524
_refine_ls_hydrogen_treatment    constr
_refine_ls_matrix_type           full
_refine_ls_number_constraints    36
_refine_ls_number_parameters     328
_refine_ls_number_reflns         4463
_refine_ls_number_restraints     0
_refine_ls_R_factor_all          0.0450
_refine_ls_R_factor_gt           0.0380
_refine_ls_restrained_S_all      1.0524
_refine_ls_shift/su_max          -0.0009
_refine_ls_shift/su_mean         0.0000
_refine_ls_structure_factor_coef Fsqd
_refine_ls_weighting_details     
'w=1/[\s^2^(Fo^2^)+(0.0536P)^2^+0.6453P] where P=(Fo^2^+2Fc^2^)/3'
_refine_ls_weighting_scheme      calc
_refine_ls_wR_factor_gt          0.0995
_refine_ls_wR_factor_ref         0.1064
_olex2_refinement_description    
;
1. Fixed Uiso
 At 1.2 times of:
  All C(H) groups
 At 1.5 times of:
  All C(H,H,H) groups
2.a Aromatic/amide H refined with riding coordinates:
 C1b(H1b), C21(H21), C1f(H1f), C1i(H1i), C16(H16), C2(H2), C7(H7), C9(H9),
 C1d(H1d), C14(H14), C15(H15), C17(H17)
2.b Idealised Me refined as rotating group:
 C1e(H1ea,H1eb,H1ec), C1j(H1ja,H1jb,H1jc), C4(H4a,H4b,H4c)
;
_atom_sites_solution_primary     iterative
loop_
_atom_site_label
_atom_site_type_symbol
_atom_site_fract_x
_atom_site_fract_y
_atom_site_fract_z
_atom_site_U_iso_or_equiv
_atom_site_adp_type
_atom_site_occupancy
_atom_site_refinement_flags_posn
F F 0.39661(7) 0.64522(12) 0.39125(3) 0.0298(2) Uani 1.000000 .
F1 F 0.19823(7) 0.60465(12) 0.21447(3) 0.0331(2) Uani 1.000000 .
F3 F 0.46601(7) 1.05103(12) 0.26383(3) 0.0328(2) Uani 1.000000 .
O2 O -0.01545(10) 0.02899(19) 0.38547(5) 0.0470(3) Uani 1.000000 .
O1 O 0.13984(11) 1.1559(2) 0.00185(5) 0.0514(4) Uani 1.000000 .
O3 O 0.73723(10) 1.2150(2) 0.53743(5) 0.0532(4) Uani 1.000000 .
C2 C 0.71385(11) 1.00931(19) 0.40804(6) 0.0258(3) Uani 1.000000 .
C3 C 0.29544(11) 0.61575(19) 0.30368(5) 0.0250(3) Uani 1.000000 .
C1 C 0.33107(11) 0.83030(19) 0.23646(5) 0.0250(3) Uani 1.000000 .
C5 C 0.43533(11) 0.85214(19) 0.32939(5) 0.0247(3) Uani 1.000000 .
C6 C 0.30566(12) 0.90008(19) 0.18096(5) 0.0259(3) Uani 1.000000 .
C7 C 0.57143(12) 1.0926(2) 0.45494(6) 0.0273(3) Uani 1.000000 .
C8 C 0.41057(11) 0.90714(19) 0.27652(6) 0.0260(3) Uani 1.000000 .
C9 C 0.49065(12) 1.0200(2) 0.41489(6) 0.0277(3) Uani 1.000000 .
C10 C 0.68397(11) 1.08587(18) 0.45250(6) 0.0244(3) Uani 1.000000 .
C11 C 0.27646(11) 0.6848(2) 0.25210(5) 0.0259(3) Uani 1.000000 .
C12 C 0.23474(11) 0.4574(2) 0.31729(6) 0.0260(3) Uani 1.000000 .
C13 C 0.37443(11) 0.7065(2) 0.34076(5) 0.0247(3) Uani 1.000000 .
C14 C 0.17909(12) 0.4621(2) 0.35972(6) 0.0285(3) Uani 1.000000 .
C15 C 0.11665(12) 0.3184(2) 0.36992(6) 0.0302(3) Uani 1.000000 .
C16 C 0.63267(12) 0.9373(2) 0.36777(6) 0.0266(3) Uani 1.000000 .
C18 C 0.76805(12) 1.1574(2) 0.49885(6) 0.0296(3) Uani 1.000000 .
C19 C 0.26072(12) 1.03666(19) 0.07726(5) 0.0270(3) Uani 1.000000 .
C1a C 0.52097(11) 0.93931(19) 0.37101(5) 0.0248(3) Uani 1.000000 .
C1b C 0.39084(12) 0.91730(19) 0.15288(6) 0.0264(3) Uani 1.000000 .
C1d C 0.23058(13) 0.3023(2) 0.28752(6) 0.0325(3) Uani 1.000000 .
C1e C 0.32917(15) 1.1474(2) -0.00558(6) 0.0389(4) Uani 1.000000 .
C1f C 0.17520(13) 1.0166(2) 0.10509(6) 0.0322(3) Uani 1.000000 .
C21 C 0.36808(12) 0.98427(19) 0.10141(6) 0.0271(3) Uani 1.000000 .
C1i C 0.19726(12) 0.9481(2) 0.15616(6) 0.0316(3) Uani 1.000000 .
C C 0.23475(13) 1.1163(2) 0.02244(6) 0.0328(3) Uani 1.000000 .
C1j C 0.88824(13) 1.1532(3) 0.49719(7) 0.0406(4) Uani 1.000000 .
C4 C 0.02483(16) -0.1437(2) 0.31461(9) 0.0517(5) Uani 1.000000 .
C20 C 0.10901(12) 0.1661(2) 0.33887(6) 0.0288(3) Uani 1.000000 .
C17 C 0.16860(13) 0.1579(2) 0.29824(6) 0.0336(3) Uani 1.000000 .
C22 C 0.03583(12) 0.0168(2) 0.34986(6) 0.0350(4) Uani 1.000000 .
H1b H 0.46474(12) 0.88303(19) 0.16907(6) 0.0317(4) Uiso 1.000000 R
H21 H 0.42652(12) 0.99449(19) 0.08243(6) 0.0326(4) Uiso 1.000000 R
H1f H 0.10125(13) 1.0502(2) 0.08879(6) 0.0386(4) Uiso 1.000000 R
H1i H 0.13820(12) 0.9336(2) 0.17457(6) 0.0379(4) Uiso 1.000000 R
H16 H 0.65370(12) 0.8858(2) 0.33752(6) 0.0319(4) Uiso 1.000000 R
H2 H 0.78992(11) 1.00650(19) 0.40532(6) 0.0310(4) Uiso 1.000000 R
H7 H 0.55004(12) 1.1480(2) 0.48455(6) 0.0328(4) Uiso 1.000000 R
H9 H 0.41440(12) 1.0249(2) 0.41723(6) 0.0333(4) Uiso 1.000000 R
H1d H 0.27054(13) 0.2952(2) 0.25959(6) 0.0390(4) Uiso 1.000000 R
H14 H 0.18428(12) 0.5648(2) 0.38163(6) 0.0341(4) Uiso 1.000000 R
H15 H 0.07849(12) 0.3239(2) 0.39853(6) 0.0363(4) Uiso 1.000000 R
H17 H 0.16678(13) 0.0525(2) 0.27773(6) 0.0403(4) Uiso 1.000000 R
H1ea H 0.3570(7) 1.0331(3) -0.0156(5) 0.0583(6) Uiso 1.000000 GR
H1eb H 0.3026(3) 1.2185(15) -0.0377(3) 0.0583(6) Uiso 1.000000 GR
H1ec H 0.3895(5) 1.2108(16) 0.0183(2) 0.0583(6) Uiso 1.000000 GR
H1ja H 0.93118(18) 1.2154(16) 0.5284(3) 0.0609(6) Uiso 1.000000 GR
H1jb H 0.9134(3) 1.0297(3) 0.4975(6) 0.0609(6) Uiso 1.000000 GR
H1jc H 0.8995(2) 1.2116(16) 0.4646(3) 0.0609(6) Uiso 1.000000 GR
H4a H -0.0242(10) -0.2305(9) 0.3266(4) 0.0775(7) Uiso 1.000000 GR
H4b H -0.0070(12) -0.1090(4) 0.27774(13) 0.0775(7) Uiso 1.000000 GR
H4c H 0.0985(2) -0.1967(12) 0.3165(5) 0.0775(7) Uiso 1.000000 GR

loop_
_atom_site_aniso_label
_atom_site_aniso_U_11
_atom_site_aniso_U_22
_atom_site_aniso_U_33
_atom_site_aniso_U_12
_atom_site_aniso_U_13
_atom_site_aniso_U_23
F 0.0284(4) 0.0373(5) 0.0227(4) -0.0022(3) 0.0031(3) 0.0058(3)
F1 0.0342(5) 0.0370(5) 0.0257(4) -0.0109(4) 0.0010(3) -0.0011(4)
F3 0.0374(5) 0.0310(5) 0.0291(4) -0.0109(4) 0.0046(3) 0.0034(4)
O2 0.0406(6) 0.0619(9) 0.0396(7) -0.0158(6) 0.0112(5) 0.0107(6)
O1 0.0468(7) 0.0731(10) 0.0330(6) 0.0121(7) 0.0054(5) 0.0149(6)
O3 0.0385(6) 0.0769(10) 0.0449(7) -0.0104(6) 0.0105(5) -0.0324(7)
C2 0.0222(6) 0.0266(7) 0.0293(7) 0.0006(5) 0.0068(5) 0.0015(6)
C3 0.0237(7) 0.0262(7) 0.0260(7) 0.0012(5) 0.0070(5) -0.0002(6)
C1 0.0245(7) 0.0270(7) 0.0237(7) 0.0013(5) 0.0057(5) -0.0001(6)
C5 0.0222(6) 0.0265(7) 0.0255(7) 0.0012(5) 0.0052(5) -0.0005(6)
C6 0.0287(7) 0.0245(7) 0.0240(7) -0.0015(5) 0.0045(5) -0.0011(6)
C7 0.0283(7) 0.0275(7) 0.0275(7) 0.0003(6) 0.0088(6) -0.0024(6)
C8 0.0253(7) 0.0251(7) 0.0286(7) -0.0014(5) 0.0078(5) 0.0015(6)
C9 0.0222(6) 0.0318(8) 0.0301(7) 0.0003(6) 0.0076(5) -0.0012(6)
C10 0.0250(7) 0.0206(7) 0.0273(7) -0.0001(5) 0.0048(5) 0.0019(5)
C11 0.0239(7) 0.0289(7) 0.0242(7) -0.0015(5) 0.0035(5) -0.0027(6)
C12 0.0227(6) 0.0284(7) 0.0264(7) 0.0002(5) 0.0042(5) 0.0026(6)
C13 0.0234(6) 0.0289(7) 0.0218(6) 0.0029(5) 0.0051(5) 0.0028(5)
C14 0.0286(7) 0.0328(8) 0.0235(7) -0.0020(6) 0.0045(6) -0.0003(6)
C15 0.0268(7) 0.0402(9) 0.0234(7) -0.0023(6) 0.0046(5) 0.0036(6)
C16 0.0278(7) 0.0283(7) 0.0250(7) 0.0003(6) 0.0089(5) -0.0010(6)
C18 0.0301(7) 0.0265(7) 0.0315(8) 0.0002(6) 0.0046(6) -0.0025(6)
C19 0.0334(7) 0.0243(7) 0.0225(7) -0.0028(6) 0.0043(6) -0.0021(6)
C1a 0.0253(7) 0.0242(7) 0.0243(7) -0.0002(5) 0.0037(5) 0.0025(5)
C1b 0.0253(7) 0.0260(7) 0.0274(7) -0.0016(5) 0.0045(5) -0.0008(6)
C1d 0.0348(8) 0.0315(8) 0.0342(8) -0.0006(6) 0.0142(6) -0.0012(6)
C1e 0.0485(9) 0.0426(10) 0.0259(7) -0.0113(8) 0.0087(7) 0.0025(7)
C1f 0.0287(7) 0.0402(9) 0.0268(7) 0.0042(6) 0.0040(6) 0.0017(6)
C21 0.0306(7) 0.0255(7) 0.0262(7) -0.0057(6) 0.0082(6) -0.0030(6)
C1i 0.0284(7) 0.0404(9) 0.0269(7) 0.0021(6) 0.0081(6) 0.0022(6)
C 0.0418(9) 0.0306(8) 0.0250(7) -0.0020(7) 0.0050(6) -0.0005(6)
C1j 0.0260(7) 0.0533(11) 0.0390(9) 0.0018(7) -0.0010(6) -0.0053(8)
C4 0.0465(10) 0.0293(9) 0.0813(14) -0.0054(8) 0.0181(10) -0.0000(9)
C20 0.0242(7) 0.0309(8) 0.0293(7) -0.0004(6) 0.0010(6) 0.0071(6)
C17 0.0361(8) 0.0271(8) 0.0382(8) -0.0001(6) 0.0094(7) -0.0020(6)
C22 0.0266(7) 0.0361(9) 0.0390(9) -0.0006(6) -0.0005(6) 0.0117(7)

loop_
_geom_bond_atom_site_label_1
_geom_bond_atom_site_label_2
_geom_bond_distance
_geom_bond_site_symmetry_2
_geom_bond_publ_flag
F C13 1.3474(15) . ?
F1 C11 1.3522(16) . ?
F3 C8 1.3551(16) . ?
O2 C22 1.216(2) . ?
O1 C 1.210(2) . ?
O3 C18 1.2108(19) . ?
C2 C10 1.393(2) . ?
C2 C16 1.386(2) . ?
C2 H2 0.9500 . ?
C3 C11 1.395(2) . ?
C3 C12 1.486(2) . ?
C3 C13 1.387(2) . ?
C1 C6 1.4878(19) . ?
C1 C8 1.386(2) . ?
C1 C11 1.387(2) . ?
C5 C8 1.389(2) . ?
C5 C13 1.392(2) . ?
C5 C1a 1.4843(19) . ?
C6 C1b 1.3932(19) . ?
C6 C1i 1.396(2) . ?
C7 C9 1.382(2) . ?
C7 C10 1.3953(19) . ?
C7 H7 0.9500 . ?
C9 C1a 1.396(2) . ?
C9 H9 0.9500 . ?
C10 C18 1.501(2) . ?
C12 C14 1.4006(19) . ?
C12 C1d 1.391(2) . ?
C14 C15 1.383(2) . ?
C14 H14 0.9500 . ?
C15 C20 1.389(2) . ?
C15 H15 0.9500 . ?
C16 C1a 1.3895(19) . ?
C16 H16 0.9500 . ?
C18 C1j 1.484(2) . ?
C19 C1f 1.395(2) . ?
C19 C21 1.389(2) . ?
C19 C 1.500(2) . ?
C1b C21 1.386(2) . ?
C1b H1b 0.9500 . ?
C1d C17 1.387(2) . ?
C1d H1d 0.9500 . ?
C1e C 1.503(2) . ?
C1e H1ea 0.9800 . ?
C1e H1eb 0.9800 . ?
C1e H1ec 0.9800 . ?
C1f C1i 1.380(2) . ?
C1f H1f 0.9500 . ?
C21 H21 0.9500 . ?
C1i H1i 0.9500 . ?
C1j H1ja 0.9800 . ?
C1j H1jb 0.9800 . ?
C1j H1jc 0.9800 . ?
C4 C22 1.499(3) . ?
C4 H4a 0.9800 . ?
C4 H4b 0.9800 . ?
C4 H4c 0.9800 . ?
C20 C17 1.394(2) . ?
C20 C22 1.502(2) . ?
C17 H17 0.9500 . ?

loop_
_geom_angle_atom_site_label_1
_geom_angle_atom_site_label_2
_geom_angle_atom_site_label_3
_geom_angle
_geom_angle_site_symmetry_1
_geom_angle_site_symmetry_3
_geom_angle_publ_flag
C16 C2 C10 120.05(13) . . ?
H2 C2 C10 119.97(8) . . ?
H2 C2 C16 119.97(8) . . ?
C12 C3 C11 122.01(13) . . ?
C13 C3 C11 114.82(13) . . ?
C13 C3 C12 123.17(12) . . ?
C8 C1 C6 122.36(13) . . ?
C11 C1 C6 122.61(13) . . ?
C11 C1 C8 115.03(12) . . ?
C13 C5 C8 114.99(13) . . ?
C1a C5 C8 123.15(13) . . ?
C1a C5 C13 121.87(12) . . ?
C1b C6 C1 119.86(13) . . ?
C1i C6 C1 121.08(13) . . ?
C1i C6 C1b 119.07(13) . . ?
C10 C7 C9 120.92(13) . . ?
H7 C7 C9 119.54(8) . . ?
H7 C7 C10 119.54(8) . . ?
C1 C8 F3 117.81(12) . . ?
C5 C8 F3 117.07(12) . . ?
C5 C8 C1 125.08(13) . . ?
C1a C9 C7 120.07(13) . . ?
H9 C9 C7 119.96(8) . . ?
H9 C9 C1a 119.96(8) . . ?
C7 C10 C2 118.93(13) . . ?
C18 C10 C2 122.82(12) . . ?
C18 C10 C7 118.23(13) . . ?
C3 C11 F1 117.54(12) . . ?
C1 C11 F1 117.40(12) . . ?
C1 C11 C3 125.06(13) . . ?
C14 C12 C3 120.76(13) . . ?
C1d C12 C3 120.56(12) . . ?
C1d C12 C14 118.67(14) . . ?
C3 C13 F 117.45(12) . . ?
C5 C13 F 117.53(12) . . ?
C5 C13 C3 124.98(13) . . ?
C15 C14 C12 120.40(14) . . ?
H14 C14 C12 119.80(9) . . ?
H14 C14 C15 119.80(9) . . ?
C20 C15 C14 120.84(13) . . ?
H15 C15 C14 119.58(9) . . ?
H15 C15 C20 119.58(8) . . ?
C1a C16 C2 120.95(13) . . ?
H16 C16 C2 119.53(8) . . ?
H16 C16 C1a 119.53(8) . . ?
C10 C18 O3 119.70(13) . . ?
C1j C18 O3 120.87(14) . . ?
C1j C18 C10 119.41(13) . . ?
C21 C19 C1f 118.99(13) . . ?
C C19 C1f 119.22(14) . . ?
C C19 C21 121.79(13) . . ?
C9 C1a C5 120.30(12) . . ?
C16 C1a C5 120.65(13) . . ?
C16 C1a C9 119.02(13) . . ?
C21 C1b C6 120.19(13) . . ?
H1b C1b C6 119.91(8) . . ?
H1b C1b C21 119.91(8) . . ?
C17 C1d C12 120.60(13) . . ?
H1d C1d C12 119.70(8) . . ?
H1d C1d C17 119.70(9) . . ?
H1ea C1e C 109.5 . . ?
H1eb C1e C 109.5 . . ?
H1eb C1e H1ea 109.5 . . ?
H1ec C1e C 109.5 . . ?
H1ec C1e H1ea 109.5 . . ?
H1ec C1e H1eb 109.5 . . ?
C1i C1f C19 120.47(14) . . ?
H1f C1f C19 119.77(9) . . ?
H1f C1f C1i 119.77(9) . . ?
C1b C21 C19 120.73(13) . . ?
H21 C21 C19 119.63(8) . . ?
H21 C21 C1b 119.63(8) . . ?
C1f C1i C6 120.52(14) . . ?
H1i C1i C6 119.74(8) . . ?
H1i C1i C1f 119.74(9) . . ?
C19 C O1 120.23(14) . . ?
C1e C O1 121.30(14) . . ?
C1e C C19 118.46(14) . . ?
H1ja C1j C18 109.5 . . ?
H1jb C1j C18 109.5 . . ?
H1jb C1j H1ja 109.5 . . ?
H1jc C1j C18 109.5 . . ?
H1jc C1j H1ja 109.5 . . ?
H1jc C1j H1jb 109.5 . . ?
H4a C4 C22 109.5 . . ?
H4b C4 C22 109.5 . . ?
H4b C4 H4a 109.5 . . ?
H4c C4 C22 109.5 . . ?
H4c C4 H4a 109.5 . . ?
H4c C4 H4b 109.5 . . ?
C17 C20 C15 118.84(14) . . ?
C22 C20 C15 118.87(13) . . ?
C22 C20 C17 122.29(15) . . ?
C20 C17 C1d 120.53(15) . . ?
H17 C17 C1d 119.73(9) . . ?
H17 C17 C20 119.73(9) . . ?
C4 C22 O2 121.22(15) . . ?
C20 C22 O2 120.50(16) . . ?
C20 C22 C4 118.24(14) . . ?

loop_
_geom_torsion_atom_site_label_1
_geom_torsion_atom_site_label_2
_geom_torsion_atom_site_label_3
_geom_torsion_atom_site_label_4
_geom_torsion
_geom_torsion_site_symmetry_1
_geom_torsion_site_symmetry_2
_geom_torsion_site_symmetry_3
_geom_torsion_site_symmetry_4
_geom_torsion_publ_flag
F C13 C3 C11 -179.70(12) . . . . ?
F C13 C3 C12 0.52(15) . . . . ?
F C13 C5 C8 178.71(12) . . . . ?
F C13 C5 C1a -0.62(15) . . . . ?
F1 C11 C3 C12 1.42(15) . . . . ?
F1 C11 C3 C13 -178.35(12) . . . . ?
F1 C11 C1 C6 0.71(16) . . . . ?
F1 C11 C1 C8 -179.84(12) . . . . ?
F3 C8 C1 C6 0.11(16) . . . . ?
F3 C8 C1 C11 -179.34(12) . . . . ?
F3 C8 C5 C13 178.54(12) . . . . ?
F3 C8 C5 C1a -2.13(15) . . . . ?
O2 C22 C20 C15 -0.29(18) . . . . ?
O2 C22 C20 C17 -179.60(15) . . . . ?
O1 C C19 C1f -3.0(2) . . . . ?
O1 C C19 C21 177.85(16) . . . . ?
O3 C18 C10 C2 -176.60(16) . . . . ?
O3 C18 C10 C7 1.71(19) . . . . ?
C2 C10 C7 C9 2.02(16) . . . . ?
C2 C10 C18 C1j 2.13(17) . . . . ?
C2 C16 C1a C5 -176.20(13) . . . . ?
C2 C16 C1a C9 1.86(17) . . . . ?
C3 C11 C1 C6 -178.81(14) . . . . ?
C3 C11 C1 C8 0.64(17) . . . . ?
C3 C12 C14 C15 175.68(13) . . . . ?
C3 C12 C1d C17 -176.26(14) . . . . ?
C3 C13 C5 C8 1.13(16) . . . . ?
C3 C13 C5 C1a -178.21(13) . . . . ?
C1 C6 C1b C21 -179.19(13) . . . . ?
C1 C6 C1i C1f 178.49(15) . . . . ?
C1 C8 C5 C13 0.98(17) . . . . ?
C1 C8 C5 C1a -179.69(14) . . . . ?
C5 C1a C9 C7 176.55(14) . . . . ?
C6 C1b C21 C19 0.61(17) . . . . ?
C6 C1i C1f C19 0.80(19) . . . . ?
C7 C9 C1a C16 -1.51(18) . . . . ?
C7 C10 C18 C1j -179.56(14) . . . . ?
C12 C14 C15 C20 0.84(17) . . . . ?
C12 C1d C17 C20 0.31(18) . . . . ?
C14 C15 C20 C17 2.20(17) . . . . ?
C14 C15 C20 C22 -177.14(14) . . . . ?
C15 C20 C17 C1d -2.78(17) . . . . ?
C15 C20 C22 C4 177.59(15) . . . . ?
C1d C17 C20 C22 176.53(14) . . . . ?
C4 C22 C20 C17 -1.72(18) . . . . ?

loop_
_diffrn_refln_index_h
_diffrn_refln_index_k
_diffrn_refln_index_l
_diffrn_refln_intensity_net
_diffrn_refln_intensity_u
_diffrn_refln_scale_group_code
0 0 2 80385.8 493.664 2
0 0 3 10.4387 22.8427 2
0 0 4 8740.24 226.194 2
0 0 5 92.2641 46.0339 2
0 0 6 306412 1619.11 2
0 0 7 -21.3722 53.8841 2
0 0 8 413396 2199.05 2
0 0 9 9.48871 65.9147 2
0 0 10 108510 1138.49 3
0 0 10 112461 1293.91 2
0 0 11 -51.7896 69.8498 3
0 0 11 9.14242 81.9401 2
0 0 12 47536.7 840.816 3
0 0 12 46667.6 944.669 2
0 0 13 16.573 60.7219 3
0 0 13 -52.7418 90.5137 2
0 0 14 1162.33 156.23 3
0 0 15 -22.1141 80.3237 3
0 0 16 4438.08 315.142 3
0 0 17 56.3405 78.7866 4
0 0 17 -26.4355 72.318 3
0 0 18 47497.1 1390.59 4
0 0 19 57.8546 100.741 4
0 0 20 40583.5 1363.16 4
0 0 21 52.5255 129.782 4
0 0 22 16531 907.829 4
0 0 23 115.165 145.82 4
0 0 24 22188.7 1056.61 4
0 0 25 190.917 197.799 4
0 0 25 -200.06 128.73 5
0 0 26 12090 750.716 4
0 0 27 86.2294 125.631 4
0 0 28 5841.9 479.128 4
0 0 29 -19.4622 93.819 4
0 0 30 911.963 176.195 4
0 1 0 -0.70118 31.5766 1
0 1 -1 6064.34 198.867 1
0 1 1 6169.16 207.251 1
0 1 2 1251.34 75.3028 2
0 1 -2 1007.79 88.8951 1
0 1 3 3592.29 188.751 2
0 1 -3 3487.5 169.285 1
0 1 4 69889.4 1246.14 2
0 1 5 9726.48 380.753 2
0 1 5 9260.5 338.954 3
0 1 6 33897.2 659.463 3
0 1 6 35528.7 639.927 2
0 1 7 148431 1399.25 3
0 1 7 152833 1292.43 2
0 1 8 39783 682.193 2
0 1 8 39142.1 715.012 3
0 1 9 27002.3 604.057 3
0 1 9 25718 582.473 2
0 1 10 13925.4 444.851 3
0 1 10 13646.2 447.98 2
0 1 11 304451 2208.78 2
0 1 11 309069 2130.52 3
0 1 12 115738 1355.86 3
0 1 12 113157 1407.37 2
0 1 13 4634.27 287.07 3
0 1 13 3685.07 267.615 2
0 1 14 218.673 87.0833 3
0 1 14 14.6873 79.2375 2
0 1 15 1098.01 170.162 3
0 1 15 956.061 160.308 2
0 -1 16 8242.21 458.922 3
0 -1 17 1110.25 190.213 3
0 1 17 1485.95 246.663 4
0 -1 17 1127.54 221.643 4
0 -1 18 1294.24 242.326 4
0 1 18 962.938 205.374 4
0 -1 18 1315.74 207.834 3
0 -1 19 293.252 142.911 4
0 1 19 290.023 150.504 4
0 -1 19 361.203 148.507 3
0 -1 20 -118.691 139.362 4
0 1 20 114.927 140.256 4
0 -1 21 278.725 172.088 4
0 1 21 125.278 136.709 4
0 -1 22 840.677 253.182 4
0 1 22 1013.78 247.805 4
0 1 23 59052.9 1707.52 4
0 -1 23 60365 1753.72 4
0 -1 24 7725.28 635.191 4
0 1 24 7204.62 602.51 4
0 1 25 11868.8 747.427 4
0 -1 25 12106.1 774.901 4
0 -1 26 7327.17 591.816 4
0 1 26 7276.28 576.02 4
0 1 27 13940.7 749.47 4
0 -1 27 13297 639.248 5
0 -1 27 14224.2 777.177 4
0 1 28 503.182 159.008 4
0 -1 28 370.078 112.771 5
0 -1 28 267.254 138.67 4
0 -1 29 3998.79 360.045 4
0 -1 29 3315.04 252.275 5
0 1 29 3764.2 338.295 4
0 -1 30 1817.57 221.047 4
0 1 30 1749.12 210.112 4
0 2 0 645841 2914.57 1
0 2 -1 2463.66 193.161 1
0 2 1 2068.5 173.174 1
0 2 2 4272.18 251.809 1
0 2 -2 4293.11 247.388 1
0 2 3 26801.5 453.545 2
0 2 -3 25299.3 594.272 1
0 2 -4 826400 3546.83 1
0 2 4 830272 2972.28 2
0 2 5 459024 3285.86 2
0 2 -5 452506 2687.35 1
0 2 6 250982 2922.12 2
0 2 -6 257207 2089.02 1
0 2 7 42322.5 925.417 2
0 2 -7 42545.5 897.97 1
0 2 -8 1885.75 207.313 1
0 2 8 1981.5 177.213 2
0 2 9 12793.1 418.069 2
0 2 -9 13027.2 542.13 1
0 2 -10 4732.94 351.318 1
0 2 10 4880.16 266.593 2
0 2 -11 84369.7 1543.17 1
0 2 11 82660.1 1110.11 2
0 2 -12 711.695 190.131 1
0 2 12 882.263 128.495 2
0 2 13 2238.14 196.566 2
0 2 -13 2131.43 310.579 1
0 2 14 136.53 65.1367 2
0 2 -14 172.372 170.275 1
0 2 -15 904.169 248.347 1
0 2 -16 8815.08 723.926 1
0 -2 16 8281.3 561.712 4
0 2 17 18831.3 856.494 4
0 -2 17 20588.6 735.728 9
0 -2 17 19326.3 876.971 4
0 2 -17 18240.1 1100.94 1
0 -2 18 6284.92 525.973 4
0 -2 18 5995.6 448.103 3
0 2 -18 6210.22 681.93 1
0 2 18 6061.9 507.103 4
0 -2 18 6443.31 421.057 9
0 -2 19 5327.34 503.601 4
0 2 19 5366.62 495.893 4
0 -2 19 5468.93 436.197 3
0 2 -19 5215.33 630.345 1
0 2 -20 1648.49 399.442 1
0 -2 20 1425.86 267.054 4
0 2 20 1731.46 308.959 4
0 -2 20 1238.41 235.587 3
0 2 21 76136.8 1882.13 4
0 -2 21 75696.3 1918.6 4
0 -2 22 15932.7 893.198 4
0 2 22 15682.7 863.505 4
0 2 23 16608.5 891.903 4
0 -2 23 17294.7 926.001 4
0 -2 24 18963.3 959.292 4
0 2 24 19563.9 955.487 4
0 2 25 1047.01 251.448 4
0 2 -25 1188.83 263.793 10
0 -2 25 907.366 231.263 4
0 -2 26 13.4325 121.479 4
0 2 26 120.717 119.339 4
0 2 27 2141.29 286.489 4
0 -2 27 2427.89 315.676 4
0 -2 28 787.651 189.314 4
0 -2 28 607.392 139.327 5
0 2 28 584.393 151.964 4
0 -2 29 1641.93 219.442 4
0 -2 29 953.691 145.357 5
0 3 0 -26.2845 96.1035 1
0 3 -1 11644.9 505.818 1
0 3 1 12390.2 519.004 1
0 3 -2 70210.6 1220.06 1
0 3 2 67900 1204.16 1
0 3 3 648.557 93.8531 2
0 3 -3 678.23 158.847 1
0 3 4 8115.65 315.353 2
0 3 -4 8450.28 458.147 1
0 3 -5 103888 1631.9 1
0 3 5 103939 1408.67 2
0 3 -6 91676.1 1560.46 1
0 3 6 85592.2 1751.51 2
0 3 -7 8448.61 493.835 1
0 3 7 8054.89 516.255 2
0 3 -8 82522.9 1554.36 1
0 3 -9 216885 2524.34 1
0 3 -10 5208.43 405.072 1
0 3 -11 21922.5 863.415 1
0 3 -12 17059.4 808.29 1
0 3 -13 6972.44 555.947 1
0 3 -14 26477.9 1125.37 1
0 3 -15 78.0556 136.878 1
0 -3 15 256.555 111.241 4
0 -3 16 33414.8 1136 4
0 3 -16 33563.7 1441.39 1
0 -3 16 31456.3 994.614 9
0 -3 17 8629.43 597.121 4
0 -3 17 9658.41 559.992 9
0 3 -17 9419.65 822.172 1
0 -3 18 30936.6 1002.95 9
0 3 -18 32378.8 1568.05 1
0 -3 18 31586.6 1172.46 4
0 3 18 31748.2 1149.54 4
0 -3 19 13100.8 774.462 4
0 3 -19 13618.6 1042.09 1
0 -3 19 13372.4 657.742 9
0 3 19 13035.2 748.997 4
0 -3 20 755.288 191.945 9
0 -3 20 955.363 239.909 4
0 3 20 943.513 226.148 4
0 -3 21 1525.56 285.547 4
0 3 21 1376.35 263.908 4
0 -3 21 1592.26 232.81 9
0 3 22 7144.43 562.794 4
0 -3 22 7037.04 464.117 9
0 -3 22 6872.75 560.539 4
0 -3 23 5982.56 517.302 4
0 3 23 5684.52 482.951 4
0 3 24 -68.8911 97.5487 4
0 -3 24 -17.722 120.784 4
0 3 25 4097.42 388.168 4
0 -3 25 4206.97 402.837 4
0 3 -25 3843.54 426.584 10
0 3 -26 456.254 184.023 10
0 -3 26 437.577 151.408 4
0 3 -27 5967.59 406.565 10
0 -3 27 5426.13 398.361 4
0 -3 28 9887.55 480.989 5
0 -3 28 9376.57 453.298 4
0 -3 29 2002.7 188.89 5
0 4 0 111527 1828.81 1
0 4 1 262.028 131.635 1
0 4 -1 601.372 165.986 1
0 4 2 13418.1 646.729 1
0 4 -2 13976 660.185 1
0 4 -3 -168.424 154.029 1
0 4 -4 256041 2935.68 1
0 4 -5 346362 3497.24 1
0 4 -6 201166 2756.72 1
0 4 -7 12491.8 713.057 1
0 4 -8 1845.01 300.654 1
0 4 -9 7532.99 566.104 1
0 4 -10 28532.9 1131.97 1
0 4 -11 10239.5 630.713 8
0 4 -11 9604.57 678.152 1
0 4 -12 6979.71 594.924 1
0 4 -12 6689.23 540.753 8
0 4 -13 5725.48 559.049 1
0 4 -13 5704.13 528.846 8
0 4 -14 5905.32 583.845 1
0 4 -14 6146.8 592.47 8
0 4 -15 3259.54 446.636 1
0 4 -15 3340.84 484.09 8
0 4 -16 32060.6 1509.76 8
0 -4 16 31090.9 1069.54 9
0 4 -16 31996.4 1491.76 1
0 4 -17 7068.51 739.46 1
0 4 -17 6686.45 747.529 8
0 -4 17 6072.35 479.122 9
0 -4 18 44435.2 1272.56 9
0 -4 19 -45.6917 112.574 9
0 -4 20 1213.86 226.939 9
0 -4 21 15124 708.568 9
0 -4 22 375.542 135.171 9
0 -4 23 242.024 136.048 9
0 -4 24 3457.11 287.119 9
0 4 -24 4539.43 486.168 10
0 4 -25 329.204 197.016 10
0 4 -26 414.132 145.409 10
0 4 -27 1504.74 200.177 10
0 -4 28 317.09 91.2279 5
0 5 0 -23.6188 147.904 1
0 5 1 181.442 138.654 1
0 5 -1 221.357 152.465 1
0 5 -2 40753.1 1319.76 1
0 5 -3 3126.59 388.571 1
0 5 -3 3387.94 338.134 8
0 5 -4 5578.34 511.062 1
0 5 -4 6053.92 447.252 8
0 5 -5 1200.18 221.347 8
0 5 -5 1057.64 253.408 1
0 5 -6 -82.8762 158.465 1
0 5 -6 113.088 113.864 8
0 5 -7 31291.9 1081.44 8
0 5 -7 31147.7 1257.29 1
0 5 -8 -19.521 142.162 8
0 5 -8 -16.8323 153.129 1
0 5 -9 26612.2 1056.77 8
0 5 -9 24931.3 1155.69 1
0 5 -10 6718.1 617.778 1
0 5 -10 7083.42 574.294 8
0 5 -11 64026.9 1900.12 1
0 5 -11 64757.8 1760.06 8
0 5 -12 6546.79 632.816 1
0 5 -12 6020.07 565.879 8
0 5 -13 1906.83 369.489 1
0 5 -13 1187.25 305.781 8
0 5 -14 4871.31 585.728 8
0 -5 14 6054.93 495.013 9
0 -5 15 -83.1553 151.432 9
0 5 -15 -40.1091 240.685 8
0 -5 16 35327.8 1177.73 9
0 5 -16 33562.8 1604.12 8
0 5 -17 5680.2 692.283 8
0 -5 17 5125.99 454.421 9
0 -5 18 3277.5 366.733 9
0 -5 19 6127.94 474.198 9
0 -5 20 681.858 186.41 9
0 -5 21 572.229 168.429 9
0 -5 22 17547.3 691.006 9
0 5 -22 19215.4 955.838 10
0 5 -23 13109.9 738.238 10
0 -5 23 11777.5 528.679 9
0 -5 24 606.647 127.606 9
0 5 -24 604.407 195.552 10
0 5 -25 3094.95 306.972 10
0 5 -26 6157.57 359.762 10
0 6 0 46078.6 1303.81 8
0 6 1 1034.26 220.003 8
0 6 -1 1053.03 223.71 8
0 6 2 5578.09 446.462 8
0 6 -2 6468.77 618.038 1
0 6 -2 5589.91 482.013 8
0 6 -3 1404.19 304.264 1
0 6 -3 2095.01 313.383 8
0 6 3 2286.26 288.619 8
0 6 -4 5078.58 552.831 1
0 6 -4 4961.35 466.826 8
0 6 4 4826.69 408.071 8
0 6 5 4818.95 394.093 8
0 6 -5 5290.56 489.477 8
0 6 -5 5715.3 607.471 1
0 6 -6 673.151 217.28 1
0 6 -6 359.333 148.69 8
0 6 -7 11113 826.532 1
0 6 -7 10872.3 723.653 8
0 6 -8 26533.3 1262.91 1
0 6 -8 27351 1167.81 8
0 6 -9 3596.59 467.08 8
0 6 -10 61498.3 1832.05 8
0 -6 10 59468.2 1477.48 9
0 -6 11 57088.1 1469.75 9
0 6 -11 58790.1 1846.84 8
0 6 -12 78176.8 2178.51 8
0 -6 12 73171.6 1661.36 9
0 -6 13 35129.6 1157.59 9
0 6 -13 35780.8 1541.46 8
0 6 -14 1008.08 361.003 8
0 -6 14 852.967 217.622 9
0 6 -15 97.1113 264.205 8
0 -6 15 0.7796 125.918 9
0 -6 16 3918.64 385.823 9
0 6 -16 5293.58 682.806 8
0 6 -17 37.3699 230.455 10
0 -6 17 194.465 157.787 9
0 6 -18 2468.4 388.82 10
0 -6 18 2307.73 290.514 9
0 6 -19 2305.86 353.63 10
0 -6 19 1927.36 253.865 9
0 -6 20 16255 654.507 9
0 6 -20 15260.8 777.779 10
0 -6 21 71.4866 99.5832 9
0 6 -21 238.377 156.235 10
0 -6 22 1322.02 173.152 9
0 6 -22 1332.57 214.693 10
0 -6 23 110.043 69.3768 9
0 6 -23 405.069 133.276 10
0 7 0 -18.2876 147.993 8
0 7 1 747.678 191.892 8
0 7 -1 717.223 207.604 8
0 7 -2 8962.47 648.046 8
0 7 2 9091.55 608.335 8
0 7 3 22630.8 923.995 8
0 7 -3 24739.1 1078.73 8
0 7 -4 10424.7 717.488 8
0 7 4 9632.96 598.636 8
0 7 -5 13556.6 832.24 8
0 -7 5 13471.5 656.237 9
0 -7 6 337.284 122.147 9
0 7 -6 86.5987 185.534 8
0 7 -7 2778.42 424.117 8
0 -7 7 1986.65 264.672 9
0 -7 8 1681.46 246.559 9
0 7 -8 1658.95 356.684 8
0 7 -9 32227.6 1365.9 8
0 -7 9 31435.2 1009.03 9
0 -7 10 9144.31 545.436 9
0 7 -10 10095 805.448 8
0 7 -11 26198.7 1296.78 8
0 -7 11 26209.5 912.481 9
0 7 -11 26338.4 1001.86 10
0 -7 12 139.347 138.869 9
0 7 -12 -54.8295 244.938 8
0 7 -12 -152.022 146.689 10
0 7 -13 17797.6 1119.45 8
0 -7 13 17865.1 740.152 9
0 7 -13 16462.6 797.408 10
0 7 -14 8687.12 575.78 10
0 -7 14 8544.96 506.576 9
0 7 -14 9469.15 840.053 8
0 -7 15 499.183 144.05 9
0 7 -15 347.458 140.609 10
0 7 -16 1100.99 224.214 10
0 -7 16 1288.57 204.341 9
0 -7 17 7228.6 422.021 9
0 7 -17 6848.7 460.144 10
0 -7 18 1279.99 179.806 9
0 7 -18 1186.61 202.548 10
0 7 -19 1533.29 196.004 10
0 -7 19 2211.65 218.718 9
0 7 -20 1470.82 177.83 10
0 -7 20 2285.03 198.091 9
0 8 0 3531.79 406.044 8
0 8 -1 1037.3 252.105 8
0 8 1 1274.27 258.43 8
0 8 -2 11981.9 738.641 8
0 8 2 10550.8 629.515 8
0 8 3 800.05 190.46 8
0 8 -3 1084.32 266.313 8
0 8 -4 -83.8127 171.746 8
0 8 -5 -126.348 180.927 8
0 8 -6 347.75 235.799 8
0 8 -7 14388 852.339 8
0 8 -8 9040.33 693.721 8
0 8 -9 2005.34 369.649 8
0 -8 9 2572.82 238.454 9
0 -8 10 36862.9 874.873 9
0 8 -10 36556.8 1362.61 8
0 -8 11 23.5685 78.5241 9
0 8 -11 707.02 270.693 8
0 -8 12 256.262 87.4885 9
0 -8 13 1003.9 148.689 9
0 -8 14 2807.61 224.601 9
0 -8 15 4078.37 250.284 9
0 9 -1 288.156 148.453 8
0 9 -2 262.313 144.313 8
0 9 -3 1398.64 250.415 8
0 9 -4 19.0075 150.739 8
0 9 -5 3283.1 364.101 8
-1 0 30 1168.25 198.526 4
-1 0 29 -86.3015 149.278 4
-1 0 28 10996.9 668.722 4
-1 0 28 10709.7 526.329 5
-1 0 27 -191.536 178.86 4
-1 0 27 -42.1114 124.334 5
-1 0 26 231.623 113.394 5
-1 0 26 3.06683 167.401 4
-1 0 25 -85.2663 135.683 5
-1 0 25 66.7675 141.618 4
-1 0 24 11045 662.162 5
-1 0 24 10955.6 742.26 4
-1 0 23 -39.9475 140.357 4
-1 0 22 8816.97 661.728 4
-1 0 21 -14.3079 123.225 4
-1 0 20 9626.86 659.279 4
-1 0 19 -69.2814 157.261 4
-1 0 19 41.2973 112.856 3
-1 0 18 212.326 127.443 4
-1 0 18 -26.9321 105.356 3
-1 0 17 68.8088 87.3701 3
-1 0 16 15058 600.568 3
-1 0 15 11.8883 91.9395 3
-1 0 14 250052 2229.47 3
-1 0 13 -88.0467 84.4054 3
-1 0 12 25102 640.452 3
-1 0 11 28.2814 64.2976 3
-1 0 10 62943.8 910.731 3
-1 0 9 -37.7277 60.4655 3
-1 0 8 26349.2 522.353 3
-1 0 7 19.7891 59.7835 3
-1 0 6 245321 1387.85 3
-1 0 5 44.8423 45.6389 3
-1 0 4 421924 1535.5 3
-1 0 3 12.6149 24.0958 3
-1 0 2 63934.9 472.437 3
-1 0 1 7.23942 12.3987 3
1 0 0 218039 901.806 2
1 0 1 247.254 54.5498 2
1 0 2 1610.62 199.871 2
1 0 3 145.955 141.346 2
1 0 4 478270 2717.87 2
1 0 5 -2.35897 86.0729 2
1 0 6 586207 2780.65 2
1 0 7 -68.6237 100.835 2
1 0 8 37020.8 753.368 2
1 0 9 42.5436 92.5909 2
1 0 10 156987 1706.64 2
1 0 11 -14.5207 92.839 2
1 0 11 -16.1844 53.4551 3
1 0 12 4591.42 332.074 2
1 0 12 4361.46 243.146 3
1 0 13 -83.8517 107.637 2
1 0 13 -54.7715 62.7663 3
1 0 14 9.23934 97.3289 2
1 0 14 109.134 52.3061 3
1 0 15 -145.895 119.678 2
1 0 15 49.3946 65.1241 3
1 0 16 6425.37 455.957 2
1 0 17 37.5784 77.0548 4
1 0 18 1692.08 283.238 4
1 0 19 -17.4345 110.697 4
1 0 20 1236.55 259.482 4
1 0 21 7.39407 125.792 4
1 0 22 8532.59 661.187 4
1 0 23 21.5807 134.331 4
1 0 24 6950.6 588.776 4
1 0 25 137.088 178.728 4
1 0 26 -14.1267 125.05 4
1 0 27 -71.6083 123.144 4
1 0 28 4565.97 407.874 4
1 0 29 70.7307 101.123 4
1 0 30 421.833 115.837 4
-1 -1 30 34.4149 79.4848 4
-1 -1 30 -33.4379 56.0803 5
-1 -1 29 1131.47 176.049 5
-1 1 29 927.464 190.077 4
-1 -1 28 8606.79 588.761 4
-1 1 28 8206.13 561.224 4
-1 -1 28 7916.07 478.986 5
-1 -1 27 8462.18 614.692 4
-1 1 27 8392.78 604.662 4
-1 -1 27 7353.57 500.002 5
-1 -1 26 8124.73 627.505 4
-1 1 26 7244.27 575.541 4
-1 -1 26 6552.9 499.147 5
-1 -1 25 26101.8 1133.77 4
-1 1 25 24673.7 1100.12 4
-1 1 24 624.787 219.343 4
-1 -1 24 767.1 224.837 4
-1 1 23 15057.4 865.213 4
-1 -1 23 15859.6 889.566 4
-1 1 22 7900.27 628.933 4
-1 -1 22 7239.35 598.474 4
-1 1 22 7386.07 529.405 5
-1 1 21 23207.7 928.716 5
-1 -1 21 23520.5 919.288 3
-1 -1 21 22403.2 1026.34 4
-1 1 21 21698.3 1017.35 4
-1 1 20 3562.73 358.814 5
-1 1 20 3494.18 410.764 4
-1 -1 20 3648.34 361.818 3
-1 -1 20 3237.32 394.193 4
-1 1 19 35886.2 1253.29 4
-1 -1 19 36282.1 1091.48 3
-1 -1 19 35084.4 1213.99 4
-1 1 18 24446.2 998.184 4
-1 -1 18 23422.9 959.784 4
-1 1 18 24715.7 844.003 3
-1 -1 18 23938.4 860.786 3
-1 -1 17 1605.94 234.049 3
-1 1 17 1463.45 246.201 4
-1 1 17 1619.17 210.255 3
-1 -1 17 1306.07 220.538 4
-1 1 16 5740.93 374.056 3
-1 -1 16 6596.02 422.852 3
-1 1 15 13013.9 532.894 3
-1 -1 15 13117.4 564.417 3
-1 1 14 67804.7 1166.75 3
-1 1 13 207064 1962.56 3
-1 1 12 113.199 97.9287 3
-1 1 11 341505 2336.93 3
-1 1 10 105607 1072.46 2
-1 1 10 111922 1293.1 3
-1 1 9 5247.81 283.007 3
-1 1 9 4650.13 211.817 2
-1 1 8 9134.2 358.538 3
-1 1 8 7953.59 251.223 2
-1 1 7 22408.7 539.129 3
-1 1 7 19916 360.275 2
-1 1 6 38580.8 441.202 2
-1 1 6 38227.2 694.893 3
-1 1 5 10721.1 365.074 3
-1 1 5 11486.4 204.278 2
-1 1 4 163326 590.777 2
1 1 -4 159875 1198.98 1
1 1 -3 53571.7 652.395 1
1 1 -2 348845 1601.07 1
1 1 -1 238.6 53.3722 1
-1 1 1 502.218 65.1981 1
1 -1 0 239001 876.065 2
1 1 0 237437 1321.75 1
-1 1 -1 9482.79 239.589 1
1 1 1 9970.12 274.543 1
1 -1 1 10099.7 223.894 2
-1 1 -2 70153.6 692.388 1
1 -1 2 71695 684.405 2
1 1 2 71713.9 739.901 2
1 -1 3 33983.6 523.387 2
1 1 3 37025.1 635.356 2
1 1 4 1320.11 209.956 2
1 -1 4 1213.43 115.378 2
1 -1 5 7510.57 287.028 2
1 1 5 6614.98 543.524 2
1 -1 6 222108 1643.76 2
1 1 6 221595 1724 3
1 1 7 53530.7 1211.65 2
1 1 7 50504.2 831.547 3
1 -1 7 53173.6 859.131 2
1 1 8 10703.2 382.931 3
1 -1 8 11189.7 422.024 2
1 1 8 11775.5 511.819 2
1 1 9 154.445 83.1894 3
1 1 9 204.271 99.3792 2
1 -1 9 118.791 80.5004 2
1 -1 10 12414.9 493.831 2
1 1 10 12591.1 503.364 2
1 1 10 12592.5 417.813 3
1 -1 11 117.202 106.406 2
1 1 11 407.254 133.204 2
1 1 12 1105.77 135.701 3
1 1 12 1081.44 180.712 2
1 -1 12 991.158 176.452 2
1 1 13 19517.7 687.055 2
1 -1 13 19402.6 711.3 2
1 1 14 91468.8 1545.21 2
1 1 15 10330.1 537.678 2
1 -1 16 4923.22 350.248 3
1 -1 16 5104 438.923 4
1 1 16 4580.53 374.245 2
1 1 17 12550 635.851 2
1 1 17 13062.2 719.09 4
1 -1 17 13277.8 585.643 3
1 -1 17 13902 748.973 4
1 1 18 129.825 98.0652 4
1 -1 18 291.102 153.844 4
1 1 19 94104.7 2032.75 4
1 -1 19 95018.9 2087.08 4
1 -1 20 54223.1 1624.43 4
1 1 20 52073.3 1556.38 4
1 1 21 2603.5 364.124 4
1 -1 21 2459.46 366.479 4
1 1 22 8459.63 650.131 4
1 -1 22 9345.25 693.941 4
1 -1 23 57403.3 1709.57 4
1 1 23 56154.6 1654.21 4
1 -1 24 177.299 164.773 4
1 1 24 28.6138 124.017 4
1 -1 25 26315.9 1125.2 4
1 1 25 26888.9 1095.87 4
1 1 26 4143.54 423.385 4
1 -1 26 4423.35 456.168 4
1 -1 27 24298.1 979.582 4
1 1 27 22226.6 911.287 4
1 -1 27 21891.2 743.972 5
1 1 28 136.71 93.9092 4
1 -1 28 41.9136 106.111 4
1 -1 29 2202.75 256.248 4
1 1 29 1872.89 229.087 4
1 1 30 2566.18 225.338 4
1 -1 30 3473.37 282.368 4
-1 -2 30 3542.86 277.09 4
-1 -2 30 2784.36 223.582 5
-1 -2 29 2747.55 264.441 5
-1 -2 29 2873.31 298.163 4
-1 -2 28 2887.43 319.023 4
-1 -2 28 2686.03 283.332 5
-1 -2 27 12241.4 693.053 4
-1 2 27 11856.2 667.937 4
-1 -2 26 4998.94 474.752 4
-1 2 26 4999.11 463.756 4
-1 2 25 12037.6 737.433 4
-1 -2 25 12140.1 746.405 4
-1 -2 24 9530.24 681.123 4
-1 2 24 8407.62 642.179 4
-1 -2 23 104917 2251.22 4
-1 2 23 100801 2218.74 4
-1 -2 22 62857.1 1741.43 4
-1 2 22 62147.5 1749.35 4
-1 2 21 152.609 120.128 4
-1 -2 21 251.476 143.521 3
-1 -2 21 261.837 154.671 4
1 2 -20 14554.2 1242.37 1
-1 2 20 14549.9 817.731 4
-1 -2 20 14627.5 809.183 4
-1 2 19 154.15 146.3 4
-1 -2 19 157.465 115.956 3
-1 -2 19 48.709 85.1428 9
1 2 -19 197.145 236.261 1
-1 -2 19 -20.3837 97.3481 4
-1 2 18 19399.8 904.878 4
1 2 -18 16890.8 1256.94 1
-1 -2 18 17880.4 777.822 3
-1 -2 18 19607.2 729.35 9
-1 -2 18 17412.2 841.535 4
-1 -2 17 695.504 142.056 9
1 2 -17 812.656 323.294 1
-1 2 17 918.526 206.058 4
-1 -2 17 660.005 159.308 4
1 2 -16 7150.98 731.593 1
1 2 -15 102.228 162.444 1
1 2 -14 -26.929 143.945 1
1 2 -13 27545.1 1076.85 1
1 2 -12 2821.31 335.5 1
-1 2 11 643.751 89.0519 2
1 2 -11 698.312 188.586 1
1 2 -10 146.519 108.017 1
-1 2 10 175.383 50.5281 2
1 2 -9 66086.1 1243.27 1
-1 2 9 63390.4 683.83 2
1 2 -8 3074.44 266.987 1
-1 2 8 2776.3 131.42 2
-1 2 7 1559.91 89.7433 2
1 2 -7 1428.07 183.108 1
1 2 -6 44318.5 883.253 1
-1 2 6 42454.7 396.591 2
1 2 -5 469412 2697.8 1
-1 2 5 480037 1179.85 2
1 2 -4 4636.93 274.709 1
-1 2 4 4381.47 192.143 2
1 2 -3 982947 3804.41 1
-1 2 3 999999 1812.2 2
-1 2 2 497575 2511.79 1
1 2 -2 494969 2651.46 1
-1 2 1 191989 1544.12 1
1 2 -1 192967 1626.29 1
-1 2 0 97449.6 1108.26 1
1 2 0 99134.2 1179.68 1
-1 2 -1 444365 2399.36 1
1 2 1 446235 2538.1 1
-1 2 -2 539324 2665.29 1
1 2 2 536319 2773.33 1
1 2 3 485943 2413.46 2
-1 2 -3 496628 2614.35 1
1 2 4 207479 1741.21 2
-1 2 -4 207658 1735.92 1
1 2 5 33381.6 877.05 2
-1 2 -5 32143 720.711 1
-1 2 -6 35088.4 777.581 1
1 2 6 35594.3 1223.51 2
1 2 7 16434.4 993.629 2
-1 2 -7 17884.7 577.054 1
-1 2 -8 7378.18 386.109 1
1 2 8 7805.49 607.387 2
1 2 9 125865 1944.73 2
-1 2 -9 119592 1617.83 1
1 2 10 1513.07 205.991 2
-1 2 -10 1425.26 198.912 1
-1 2 -11 2880.89 286.22 1
1 2 11 2762.25 253.488 2
1 2 12 16497.9 609.154 2
-1 2 -12 16093.8 707.157 1
1 2 13 8813.55 456.903 2
-1 2 -13 8369.05 545.753 1
-1 2 -14 23828.4 976.624 1
1 2 14 24299.4 779.541 2
1 2 15 137025 1892.32 2
-1 2 -15 139528 2492.45 1
1 -2 16 217.657 112.874 4
1 2 16 269.614 115.548 4
-1 2 -16 154.67 145.634 1
1 2 17 206.812 99.754 4
1 -2 17 580.937 194.155 4
-1 2 -17 764.803 238.245 1
1 -2 18 110309 2225.66 4
-1 2 -18 116080 2607.12 1
1 2 18 109537 2127.12 4
-1 2 -19 46143.5 1673.36 1
1 -2 19 45681 1471.13 4
1 2 19 46192 1423.91 4
1 -2 20 513.361 203.424 4
1 2 20 538.837 192.509 4
-1 2 -20 555.426 231.443 1
1 2 21 167.999 137.871 4
1 -2 21 124.433 143.172 4
1 2 22 5769.14 522.812 4
1 -2 22 5590.6 543.857 4
1 -2 23 70077.2 1849.38 4
1 2 23 66010.2 1737.26 4
-1 2 -23 67229.2 1775.64 10
1 -2 24 1737.89 309.446 4
1 2 24 1516.36 278.656 4
-1 2 -24 2402.45 342.096 10
1 -2 25 258.815 161.522 4
1 2 25 -53.3255 117.89 4
1 -2 26 91.7458 138.346 4
1 2 26 277.972 136.044 4
1 -2 27 2971.84 335.841 4
1 2 27 2528.04 285.326 4
1 2 28 6555.08 408.771 4
1 -2 28 5868.15 363.252 5
1 -2 28 6846.71 454.27 4
1 -2 29 188.252 102.192 4
-1 -3 29 8294.78 411.072 5
-1 -3 28 465.786 149.11 5
-1 -3 28 594.691 143.668 4
-1 -3 27 1450.47 214.258 4
1 3 -27 1315.81 233.546 10
-1 -3 26 5133.34 425.807 4
-1 -3 25 3221.48 356.972 4
-1 3 24 292.068 124.728 4
-1 -3 24 271.635 146.342 4
-1 -3 23 15016.1 810.842 4
-1 -3 23 16904.9 700.838 9
-1 3 23 16762.4 857.937 4
-1 -3 22 9281.66 644.694 4
-1 3 22 9736.43 665.276 4
-1 -3 22 10097.5 566.26 9
-1 3 21 56721 1611.73 4
-1 -3 21 57493.8 1365.76 9
-1 -3 21 57336.5 1605.11 4
-1 3 20 -229.555 135.331 4
-1 -3 20 149.521 151.656 4
-1 -3 20 -38.2211 106.511 9
-1 3 19 174.564 101.093 4
-1 -3 19 253.921 137.45 4
-1 -3 19 79.322 112.427 9
1 3 -19 -102.392 277.328 1
1 3 -18 21592.6 1433.3 1
-1 3 18 23619 996.105 4
-1 -3 18 24209.2 983.682 4
-1 -3 18 22111.5 843.631 9
-1 -3 17 3251.98 328.304 9
-1 3 17 3030.97 359.938 4
-1 -3 17 3036.75 336.965 4
1 3 -17 2369.62 462.421 1
-1 -3 16 36232.4 1044.45 9
-1 -3 16 38276 1169.68 4
-1 3 16 35557.9 1167.1 4
1 3 -15 540.06 223.863 1
-1 -3 15 559.503 145.953 9
1 3 -14 39353.6 1428.32 1
1 3 -13 3055.33 385.817 1
1 3 -12 35970.7 1194.29 1
1 3 -11 13153.2 681.756 1
1 3 -10 857.408 216.873 1
1 3 -9 677.765 184.587 1
1 3 -8 10787.3 578.051 1
1 3 -7 246638 2631.27 1
1 3 -6 57132.3 1257.99 1
1 3 -5 30848.5 884.343 1
1 3 -4 26951.5 811.902 1
-1 3 3 11004.9 272.526 2
1 3 -3 11008.8 511.955 1
-1 3 2 132207 1633.14 1
1 3 -2 132576 1700.66 1
-1 3 1 71150.1 1200.32 1
1 3 -1 69910.2 1242.02 1
-1 3 0 30024.5 771.507 1
1 3 0 29506.9 803.196 1
1 3 1 421.671 137.76 1
-1 3 -1 348.149 97.8622 1
1 3 2 44968.3 1009.18 1
-1 3 -2 45168.1 971.093 1
-1 3 -3 53641.9 1119.63 1
1 3 3 49885.7 876.387 2
-1 3 -4 14692.2 594.99 1
1 3 4 14239.3 494.091 2
1 3 5 4017.95 309.149 2
-1 3 -5 4243.6 340.806 1
-1 3 -6 58718.7 1243.49 1
1 3 6 58794.3 1443.49 2
-1 3 -7 25631.9 840.228 1
1 3 7 23735.6 1201.54 2
1 3 8 90548.2 2357.32 2
-1 3 -8 97650.6 1682.83 1
1 3 9 15536.1 784.358 2
-1 3 -9 15023.7 666.822 1
1 3 10 64672.4 1316.24 2
-1 3 -10 59003 1323.86 1
-1 3 -11 149.399 125.683 1
-1 3 -12 10527.7 623.205 1
-1 3 -13 7420.37 551.096 1
-1 3 -14 4597.02 551.079 8
-1 3 -14 4090.07 435.41 1
-1 3 -15 8440.76 656.038 1
1 -3 15 8887.44 600.109 4
1 -3 16 28.0355 103.135 4
-1 3 -16 1.18684 129.253 1
-1 3 -17 5403.99 569.821 1
1 -3 17 4699.76 459.637 4
1 -3 18 54846 1341.82 9
-1 3 -18 55325.6 1859.27 1
1 -3 18 52284.3 1554.97 4
1 -3 19 4600.99 394.955 9
1 -3 19 4261.84 457.472 4
1 -3 20 28350.7 1158.54 4
1 -3 20 29614.6 960.808 9
1 -3 21 7589.69 476.814 9
1 -3 21 6490.8 551.664 4
1 -3 22 5272.99 493.269 4
1 -3 23 231.747 172.605 4
-1 3 -23 103.99 169.854 10
-1 3 -24 4380.89 446.461 10
1 -3 24 4671.07 447.906 4
-1 3 -25 3625.51 382.225 10
1 -3 25 3976.56 384.487 4
-1 3 -26 2282.36 268.652 10
1 -3 26 2232.62 275.949 4
1 -3 27 26.4919 92.5585 4
1 -3 28 513.722 103.277 4
1 -3 28 496.153 108.455 5
-1 -4 28 454.947 110.817 5
-1 -4 27 3475.62 303.043 5
1 4 -27 2901.76 297.59 10
1 4 -26 4907.12 437.272 10
-1 -4 25 28.6136 76.1009 9
-1 -4 24 12323.9 560.887 9
-1 -4 23 5490.49 410.867 9
-1 -4 22 2107.94 267.815 9
-1 -4 21 788.741 205.131 9
-1 -4 20 1912.74 281.845 9
-1 -4 19 6790.71 503.176 9
-1 -4 18 5148.4 448.419 9
1 4 -17 2408.68 490.876 1
-1 -4 17 2890.82 334.562 9
1 4 -16 901.764 263.481 8
1 4 -16 472.782 197.888 1
-1 -4 16 740.216 186.806 9
1 4 -15 12555.4 935.554 1
1 4 -15 11912.5 792.559 8
-1 -4 15 12077.1 649.415 9
1 4 -14 14480.3 949.796 1
-1 -4 14 13699.6 686.255 9
1 4 -14 13486.2 787.411 8
-1 -4 13 6077.27 450.798 9
1 4 -13 5916.42 504.877 8
1 4 -13 5707.52 576.801 1
1 4 -12 816.005 233.259 1
1 4 -12 732.079 187.013 8
1 4 -11 55494.5 1642.81 1
1 4 -10 67445.9 1741.4 1
1 4 -9 9278.26 640.204 1
1 4 -8 61011.9 1600.48 1
1 4 -7 22900.3 973.249 1
1 4 -6 46420.4 1322.11 1
1 4 -5 45318.7 1266.44 1
1 4 -4 6936.39 499.843 1
1 4 -3 104741 1835.87 1
1 4 -2 5302.82 425.361 1
-1 4 2 5502.93 421.257 1
1 4 -1 27745.2 935.034 1
-1 4 1 29233.6 918.973 1
-1 4 0 9995.12 551.662 1
1 4 0 9358.49 547.443 1
-1 4 -1 -33.5383 127.43 1
1 4 1 165.93 138.969 1
1 4 2 19092.2 613.629 2
-1 4 -2 18390.1 752.565 1
1 4 2 19950.5 804.876 1
1 4 3 9674.05 442.252 2
-1 4 -3 9372.5 561.917 1
-1 4 -4 84585.1 1690.67 1
1 4 4 84108.2 1347.67 2
-1 4 -5 196508 2624.99 1
-1 4 -6 100609 1943.42 1
-1 4 -7 192150 2741.81 1
-1 4 -8 125721 2246.76 1
-1 4 -9 2258.62 313.769 1
-1 4 -10 717.837 219.99 1
-1 4 -10 472.983 161.957 8
-1 4 -11 19863 962.113 1
-1 4 -11 20848.3 960.749 8
-1 4 -12 67758.5 1814.55 1
-1 4 -12 69090.8 1861.22 8
-1 4 -13 18876.8 986.509 1
-1 4 -13 19310.8 1072.19 8
-1 4 -14 9548.05 729.951 1
-1 4 -14 9714.5 818.708 8
-1 4 -15 16304.6 984.125 1
-1 4 -15 16733.7 1126.17 8
-1 4 -16 193.567 163.934 1
1 -4 17 569.688 180.788 9
1 -4 18 15036.3 743.435 9
1 -4 19 126.475 116.908 9
1 -4 20 1559.91 268.423 4
1 -4 20 826.811 190.248 9
1 -4 21 748.577 178.545 9
1 -4 21 690.811 164.873 4
-1 4 -22 13647.4 845.584 10
1 -4 22 13760.7 625.186 9
-1 4 -23 8046.18 616.843 10
1 -4 23 8204.17 452.154 9
-1 4 -24 375.392 193.95 10
-1 4 -25 2138.73 281.175 10
-1 4 -26 90.9101 85.2341 10
-1 -5 26 2121.62 208.066 5
1 5 -26 2151.87 241.748 10
1 5 -25 1797.46 259.302 10
-1 -5 25 1298.6 160.436 9
-1 -5 24 79.1867 87.4389 9
1 5 -24 272.785 188.613 10
-1 -5 23 60.8162 102.486 9
-1 -5 22 2564.16 292.565 9
-1 -5 21 85.8281 109.373 9
-1 -5 20 6266.97 470.32 9
-1 -5 19 9069.85 582.696 9
1 5 -18 286.108 262.653 8
-1 -5 18 96.5151 137.272 9
-1 -5 17 20970.4 901.729 9
1 5 -17 20275.4 1216.23 8
-1 -5 16 79203.2 1741.91 9
1 5 -16 74525.1 2215.13 8
-1 -5 15 440.47 162.876 9
1 5 -15 308.711 187.748 8
1 5 -14 22330.8 1284.75 1
1 5 -14 20988.2 1066.87 8
-1 -5 14 22525.9 930.594 9
1 5 -13 15255.8 875.44 8
1 5 -13 15811.1 1040.62 1
-1 -5 13 15800 769.326 9
1 5 -12 174.45 195.916 1
-1 -5 12 40.6383 125.542 9
1 5 -12 332.088 183.202 8
1 5 -11 53083.9 1776.18 1
1 5 -11 53753.9 1537.74 8
-1 -5 11 53480.9 1364.66 9
1 5 -10 7589.91 666.518 1
1 5 -10 7392.09 561.139 8
1 5 -9 948.191 222.289 8
1 5 -9 766.325 218.278 1
1 5 -8 25947.2 1001.52 8
1 5 -8 29078.8 1241.33 1
1 5 -7 1028.43 258.02 1
1 5 -7 877.513 213.122 8
1 5 -6 44561.7 1253.5 8
1 5 -6 45016 1488.44 1
1 5 -5 10797.7 715.169 1
1 5 -5 11174.1 616.065 8
1 5 -4 4616.71 473.813 1
1 5 -4 5440.44 435.901 8
1 5 -3 6859.27 568.029 1
1 5 -3 7634.72 508.662 8
1 5 -2 26383 1074.02 1
1 5 -1 7909.7 584.243 1
1 5 0 15766.3 811.229 1
-1 5 0 15531.3 795.167 1
-1 5 -1 2874.4 356.682 1
-1 5 -2 4851.71 469.055 1
-1 5 -3 7367.63 493.329 8
-1 5 -3 6655.91 548.827 1
-1 5 -4 244.226 118.003 8
-1 5 -4 -27.6983 150.755 1
-1 5 -5 20867.5 987.469 1
-1 5 -5 20713.7 864.887 8
-1 5 -6 3463.16 379.815 8
-1 5 -6 3096.69 409.289 1
-1 5 -7 3865.62 415.919 8
-1 5 -7 3840.41 442.678 1
-1 5 -8 3480.85 398.508 8
-1 5 -8 2349.96 367.265 1
-1 5 -9 9130.08 700.046 1
-1 5 -9 9112.93 666.632 8
-1 5 -10 336.519 189.29 1
-1 5 -10 255.046 152.142 8
-1 5 -11 485.437 227.66 1
-1 5 -11 115.944 166.562 8
-1 5 -12 4594.56 535.077 1
-1 5 -12 4666.86 557.641 8
-1 5 -13 12666.3 929.813 8
-1 5 -13 12164.6 855.437 1
-1 5 -14 8288.03 802.906 8
-1 5 -15 13533.1 1050.17 8
1 -5 16 147.017 144.536 9
1 -5 17 2493.62 331.536 9
1 -5 18 8085.63 546.45 9
1 -5 19 207.952 136.329 9
-1 5 -19 782.824 372.783 10
1 -5 20 54.8086 108.946 9
-1 5 -20 115.418 246.657 10
-1 5 -21 1372.89 304.823 10
1 -5 21 1144.22 191.899 9
1 -5 22 8321.29 455.137 9
-1 5 -22 8093.39 593.982 10
1 -5 23 436.982 113.92 9
-1 5 -23 485.197 185.754 10
-1 5 -24 5774.05 423.98 10
1 -5 24 5252.91 290.313 9
-1 5 -25 195.087 98.6834 10
1 6 -24 160.864 111.069 10
1 6 -23 106.793 118.035 10
-1 -6 23 194.01 86.6096 9
1 6 -22 9130.14 536.941 10
-1 -6 22 9305.39 444.637 9
1 6 -21 455.088 194.042 10
-1 -6 21 127.618 108.172 9
1 6 -20 1738.14 306.492 10
-1 -6 20 1592.81 229.566 9
-1 -6 19 4885.51 401.593 9
-1 -6 18 3585.71 359.437 9
1 6 -17 1038.52 353.407 8
-1 -6 17 1098.63 229.114 9
-1 -6 16 1446.52 265.875 9
1 6 -16 866.589 343.327 8
-1 -6 15 19751.8 852.264 9
1 6 -15 20884.5 1203.91 8
1 6 -14 34441.6 1477.59 8
-1 -6 14 32366.3 1093.75 9
-1 -6 13 9347.36 591.988 9
1 6 -13 9322.34 752.614 8
-1 -6 12 1406.99 252.519 9
1 6 -12 1407.74 315.307 8
-1 -6 11 8714.78 571.717 9
1 6 -11 9148.24 701.325 8
-1 -6 10 9857.58 598.348 9
1 6 -10 10116.4 722.283 8
-1 -6 9 1396.18 237.316 9
1 6 -9 1112.97 266.969 8
1 6 -8 12989.6 779.793 8
1 6 -8 12038.5 865.353 1
-1 -6 8 11792.9 640.062 9
-1 -6 7 5949.15 456.403 9
1 6 -7 6112.37 622.187 1
1 6 -7 6190.52 543.922 8
1 6 -6 9404.51 645.579 8
-1 -6 6 7880.73 499.955 9
1 6 -6 9243.89 754.379 1
1 6 -5 131.461 203.065 1
-1 -6 5 -65.3803 98.3059 9
1 6 -5 -43.2682 119.902 8
-1 -6 4 16683.2 705.749 9
-1 6 4 15943.2 732.79 8
1 6 -4 17821 1015.65 1
1 6 -4 17330.4 846.656 8
1 6 -3 63559.6 1896.86 1
1 6 -3 64335.2 1604.15 8
-1 6 3 59473.2 1437.65 8
-1 6 2 24349.1 932.639 8
1 6 -2 26702.4 1026.61 8
1 6 -2 26276.9 1214.21 1
-1 6 1 4964.4 426.572 8
1 6 -1 5168.1 452.218 8
1 6 0 37481.2 1193.59 8
-1 6 0 36012.7 1164.66 8
1 6 1 1105.5 230.126 8
-1 6 -1 1124.64 226.455 8
-1 6 -2 9754.23 737.867 1
-1 6 -2 9239.96 615.783 8
1 6 2 9181.66 588.648 8
1 6 3 2929.06 333.726 8
-1 6 -3 3021.78 363.4 8
-1 6 -3 3731.77 468.611 1
-1 6 -4 15990.7 840.743 8
-1 6 -4 15506.3 938.725 1
1 6 4 14737.7 726.687 8
1 6 5 22379.9 880.02 8
-1 6 -5 22381 1135.63 1
-1 6 -5 22408.3 1019.64 8
-1 6 -6 39952.6 1390.58 8
-1 6 -6 40626.6 1544.39 1
1 6 6 38249.3 1125 8
-1 6 -7 32599.4 1394.49 1
-1 6 -7 32107.8 1283.38 8
-1 6 -7 31060.4 1179.17 10
-1 6 -8 32311.1 1236.9 10
-1 6 -8 33315.8 1346.92 8
-1 6 -9 2456.07 430.286 8
-1 6 -9 2013.92 353.842 10
-1 6 -10 9284.22 770.654 8
-1 6 -10 9174.47 706.14 10
-1 6 -11 39231.8 1617.83 8
-1 6 -11 38005.8 1410.26 10
-1 6 -12 23479.5 1302.28 8
-1 6 -12 22315.8 1104.93 10
-1 6 -13 39174.8 1448.31 10
1 -6 13 39293.9 1229.22 9
-1 6 -13 38392.2 1712.18 8
1 -6 14 1120.75 242.477 9
-1 6 -14 1147.78 383.682 8
-1 6 -14 896.477 280.668 10
-1 6 -15 2955.53 435.402 10
1 -6 15 2604.29 320.766 9
-1 6 -16 2441.4 394.547 10
1 -6 16 2199.2 293.136 9
-1 6 -17 543.726 237.589 10
1 -6 17 128.395 119.372 9
1 -6 18 676.355 191.958 9
-1 6 -18 690.271 236.782 10
1 -6 19 8571.43 489.409 9
-1 6 -19 8745.97 603.274 10
-1 6 -20 5203.78 448.72 10
1 -6 20 5193.72 362.467 9
-1 6 -21 4161.2 370.711 10
1 -6 21 3977.57 295.547 9
1 -6 22 69.3141 73.9613 9
-1 6 -22 173.899 109.346 10
-1 6 -23 207.587 100.07 10
1 7 -20 352.862 124.221 10
-1 -7 20 179.667 76.7495 9
1 7 -19 73.2486 100.408 10
-1 -7 19 -17.7914 71.329 9
-1 -7 18 2236.94 235.9 9
1 7 -18 1560.17 231.819 10
-1 -7 17 4830.38 351.007 9
1 7 -17 4301 378.689 10
1 7 -16 894.937 216.323 10
-1 -7 16 767.471 169.471 9
-1 -7 15 3281.38 311.985 9
1 7 -15 2914.42 345.557 10
1 7 -15 3110.77 506.596 8
1 7 -14 -9.80543 253.938 8
1 7 -14 160.315 155.843 10
-1 -7 14 20.7789 106.137 9
-1 -7 13 220.667 124.226 9
1 7 -13 423.72 301.066 8
1 7 -13 364.41 185.26 10
1 7 -12 18018 1027.91 8
1 7 -12 18730.5 863.502 10
-1 -7 12 18496.8 758.718 9
1 7 -11 8087.78 692.097 8
-1 -7 11 7221.96 482.515 9
-1 -7 10 1773.89 244.268 9
1 7 -10 2175.29 375.176 8
1 7 -9 9356.98 707.316 8
-1 -7 9 9330.33 546.857 9
-1 -7 8 1075.72 203.133 9
1 7 -8 926.227 265.114 8
1 7 -7 1265.31 281.249 8
-1 -7 7 1529.31 230.814 9
-1 -7 6 1360.01 221.388 9
1 7 -6 994.411 258.317 8
1 7 -5 -49.1528 183.871 8
-1 7 4 4689.26 430.359 8
1 7 -4 5173.01 494.139 8
1 7 -3 1018.76 233.395 8
-1 7 3 865.208 211.372 8
-1 7 2 -26.4598 115.089 8
1 7 -2 -70.5244 165.666 8
1 7 -1 791.359 209.233 8
-1 7 1 1261.45 272.495 8
-1 7 0 33638.8 1214.71 8
1 7 0 35581.4 1218.88 8
-1 7 -1 24971.9 1070.69 8
1 7 1 24969.6 1003.71 8
-1 7 -2 37212.6 1330.83 8
1 7 2 36728.6 1197.82 8
1 7 3 5162.32 449.41 8
-1 7 -3 5623.36 539.515 8
1 -7 4 1213.63 214.338 9
-1 7 -4 836.112 269.038 8
1 7 4 1143.2 220.396 8
1 7 5 -1.49893 102.794 8
1 -7 5 160.361 104.54 9
-1 7 -5 -32.7257 185.881 8
-1 7 -6 21305.1 1109.41 8
1 -7 6 21980.3 849.639 9
-1 7 -7 1136.53 346.504 8
1 -7 7 745.424 195.767 9
-1 7 -8 94416.7 2419.05 8
1 -7 8 93070.2 1768.51 9
-1 7 -9 16719.8 1060.55 8
1 -7 9 16302.9 739.112 9
1 -7 10 4745.66 404.365 9
-1 7 -10 4376.26 610.467 8
-1 7 -10 4543.05 421.007 10
-1 7 -11 6857.53 518.641 10
-1 7 -11 7390.64 757.931 8
1 -7 11 6993.43 483.185 9
-1 7 -12 13304.8 709.96 10
1 -7 12 14704.9 686.77 9
-1 7 -12 13973.5 1036.43 8
-1 7 -13 9390.57 595.819 10
-1 7 -13 9824.17 890.165 8
1 -7 13 9944.94 556.165 9
-1 7 -14 26176.2 973.589 10
1 -7 14 29437.5 917.339 9
1 -7 15 36.9943 94.3101 9
-1 7 -15 -8.4677 120.298 10
1 -7 16 157.784 100.419 9
-1 7 -16 201.841 136.731 10
-1 7 -17 2180.17 264.874 10
1 -7 17 2238.94 233.852 9
-1 7 -18 355.511 137.751 10
1 -7 18 88.4376 76.8658 9
1 -7 19 150.116 77.9368 9
-1 7 -19 -59.9781 96.3257 10
-1 -8 15 13656.8 453.54 9
-1 -8 14 3140.41 236.379 9
1 8 -13 3279.81 423.375 8
-1 -8 13 3464.02 254.651 9
-1 -8 12 84.2105 74.3542 9
1 8 -12 0.99965 169.601 8
-1 -8 11 28472.6 750.498 9
1 8 -11 26305.5 1104.92 8
-1 -8 10 3862.74 284.475 9
1 8 -10 3702.47 437.507 8
1 8 -9 4216.6 465.036 8
1 8 -8 109.234 198.961 8
1 8 -7 3582.97 418.191 8
1 8 -6 370.806 199.747 8
1 8 -5 161.37 157.698 8
1 8 -4 716.133 211.934 8
1 8 -3 2339.52 329.767 8
-1 8 2 769.816 214.99 8
1 8 -2 861.398 232.365 8
-1 8 1 2691.1 360.417 8
1 8 -1 3539.61 396.056 8
1 8 0 2187.71 304.129 8
-1 8 0 1969.5 323.434 8
-1 8 -1 352.016 194.579 8
1 8 1 706.432 203.01 8
-1 8 -2 7130.15 600.991 8
1 8 2 7354.89 515.264 8
-1 8 -3 1017.07 291.064 8
1 8 3 1130.58 218.761 8
-1 8 -4 1083.96 286.822 8
1 8 4 794.622 177.614 8
-1 8 -5 706.212 256.13 8
-1 8 -6 -36.701 214.264 8
1 -8 7 34801.2 852.155 9
-1 8 -7 34822.9 1403.48 8
-1 8 -8 11179.5 814.886 8
1 -8 8 10631.9 477.334 9
1 -8 9 42.8933 89.5231 9
-1 8 -9 206.563 241.174 8
1 -8 10 6694.25 380.429 9
-1 8 -10 6227.47 608.098 8
1 -8 11 22589.2 679.164 9
1 -8 12 2548.67 229.624 9
1 -8 13 4221.38 281.582 9
1 -8 14 241.971 72.7625 9
1 9 -7 3632.07 379.185 8
1 9 -6 260.791 152.241 8
1 9 -5 153.591 141.424 8
1 9 -4 960.183 221.577 8
1 9 -3 11473.5 628.211 8
1 9 -2 237.343 143.483 8
1 9 -1 2301.39 282.5 8
1 9 0 5093.74 377.227 8
-2 0 29 200.112 104.035 5
-2 0 29 21.681 115.6 4
-2 0 28 3439.76 326.088 5
-2 0 28 3371.89 377.082 4
-2 0 27 -109.704 97.9132 5
-2 0 27 44.2395 142.118 4
-2 0 26 100.842 103.511 5
-2 0 26 -64.047 197.836 4
-2 0 25 53.8253 156.616 4
-2 0 25 5.16195 123.399 5
-2 0 24 19947.4 1003.54 4
-2 0 24 20532.3 922.148 5
-2 0 23 -63.3306 146.74 5
-2 0 23 1.07726 123.672 4
-2 0 22 55.6101 114.872 4
-2 0 21 -86.7351 137.834 3
-2 0 21 134.449 169.873 4
-2 0 20 22737.4 1010.13 4
-2 0 20 24143.8 923.795 3
-2 0 19 23.944 101.657 4
-2 0 19 -142.651 136.176 3
-2 0 18 23497 967.786 4
-2 0 18 23893.5 863.513 3
-2 0 17 10.4892 106.978 3
-2 0 16 7895.2 457.447 3
-2 0 15 95.1716 92.9385 3
-2 0 14 20293.6 663.861 3
-2 0 13 76.4911 84.0807 3
-2 0 12 86300.1 1244.28 3
-2 0 11 10.6938 74.034 3
-2 0 10 35575.7 718.097 3
-2 0 9 -3.38078 78.2398 3
-2 0 8 13209.1 399.801 3
-2 0 7 -7.68911 60.9883 3
-2 0 6 443.993 88.4452 3
-2 0 5 -35.7559 51.0907 3
-2 0 4 496223 1887.1 3
-2 0 3 45.3462 34.1243 3
-2 0 2 283084 1199.66 3
-2 0 1 26.3224 26.7091 3
2 0 0 529151 1982 2
2 0 1 197.993 84.7357 2
2 0 2 63377.6 1146.83 2
2 0 3 -90.8043 208.215 2
2 0 4 558669 4841.69 2
2 0 5 112.759 240.917 2
2 0 6 126033 1803.69 2
2 0 7 70.0549 121.865 2
2 0 8 382431 2841.55 2
2 0 9 -117.097 132.17 2
2 0 10 114003 1602.51 2
2 0 11 33.0657 96.5015 2
2 0 11 17.3825 36.4455 3
2 0 12 39646.3 1026.1 2
2 0 12 39758.8 708.557 3
2 0 13 17.8458 100.161 2
2 0 14 120709 1918.66 2
2 0 15 34.0219 137.742 2
2 0 16 34327.9 1155.24 4
2 0 16 32759.2 1070.03 2
2 0 17 86.0088 93.9454 4
2 0 17 -174.502 153.361 2
2 0 18 8396.76 613.557 4
2 0 19 -46.6531 139.175 4
2 0 20 155880 2750.52 4
2 0 21 -81.8818 163.205 4
2 0 22 692.428 222.493 4
2 0 23 -69.9485 135.421 4
2 0 24 1021.57 271.124 4
2 0 25 249.001 174.191 4
2 0 26 15295.7 789.889 4
2 0 27 -16.0934 106.283 4
2 0 28 38870.4 1086.24 4
2 0 29 -11.6692 78.1167 4
-2 -1 30 24.1431 81.5169 4
-2 -1 30 -33.8771 68.3117 5
-2 -1 29 -94.9341 104.572 4
-2 -1 29 116.143 95.8615 5
-2 1 28 1533.82 258.653 4
-2 -1 28 1762.31 249.141 5
-2 -1 28 1424.58 264.833 4
-2 -1 27 1683.63 276.983 4
-2 1 27 1313.46 259.749 4
-2 -1 27 1616.54 255.183 5
-2 -1 26 3423 417.984 4
-2 -1 26 3439.73 374.656 5
-2 1 26 3344.61 409.412 4
-2 1 25 435.185 152.643 5
-2 1 25 434.827 185.093 4
-2 -1 25 113.674 154.456 4
-2 1 24 14981.8 763.246 5
-2 -1 24 13609.8 827.815 4
-2 1 24 13758 844.483 4
-2 -1 23 3312.14 416.261 4
-2 1 23 4074.1 409.141 5
-2 1 23 3147.07 415.572 4
-2 -1 22 1063.81 242.139 3
-2 1 22 1118.5 280.518 4
-2 1 22 866.188 189.582 5
-2 -1 22 1309.24 277.961 4
-2 1 21 10766.4 724.224 4
-2 -1 21 9206.57 660.916 4
-2 -1 21 10225.3 630.355 3
-2 1 21 10147.5 625.432 5
-2 1 20 414.643 175.055 4
-2 1 20 815.867 190.13 5
-2 -1 20 541.166 152.428 4
-2 -1 20 508.286 168.708 3
-2 -1 19 32569.8 1061.16 3
-2 1 19 32344.8 1190.7 4
-2 1 19 33482.9 1058.26 3
-2 -1 19 31562.4 1147.4 4
-2 1 19 32876 1084.38 5
-2 1 18 4567.54 382.378 3
-2 -1 18 3861.53 354.481 3
-2 -1 18 5132.54 453.386 4
-2 1 18 5149.98 415.385 5
-2 1 18 4775.05 442.875 4
-2 1 17 34199 991.234 3
-2 -1 17 34765.5 1011.16 3
-2 1 17 35231 1156.59 4
-2 1 16 5747.65 394.334 3
-2 -1 16 6265.18 424.91 3
-2 -1 15 3119.56 286.005 3
-2 1 15 2978.25 276.849 3
-2 1 14 15390.9 588.368 3
-2 -1 14 15543.2 596.522 3
-2 -1 13 3358.06 278.819 3
-2 1 13 3687.09 291.332 3
-2 1 12 3750.24 278.99 3
-2 1 11 5754.44 329.442 3
-2 1 10 5478.03 309.556 3
-2 1 9 638.509 124.556 3
-2 1 8 62761.7 963.762 3
-2 1 7 3451.54 229.701 3
-2 1 6 978.936 135.19 3
2 1 -5 30564.9 578.623 1
-2 1 5 28145.4 593.259 3
2 1 -4 82419.5 873.267 1
2 1 -3 977117 2737.47 1
2 -1 -3 952839 1909.14 2
2 1 -2 268256 1503.81 1
2 -1 -2 276074 1815.36 2
-2 1 1 667712 1833.51 1
2 1 -1 658154 2342.7 1
2 1 0 736049 2436.36 1
2 -1 0 737397 2743.83 2
2 1 1 363281 1940.05 2
-2 1 -1 361191 1427.1 1
2 -1 2 14615 399.968 2
2 1 2 14367.5 411.812 2
-2 1 -2 15165.9 318.551 1
-2 1 -3 67093.2 718.4 1
2 1 3 68542.7 1032.17 2
2 -1 4 682114 2924.4 2
2 1 4 703470 4114.4 2
2 1 5 543.598 287.544 2
2 -1 5 271.172 106.683 2
2 1 6 19304.6 1119.98 2
2 -1 6 20721.5 571.4 2
2 1 7 96729.6 2342.31 2
2 -1 7 99536.4 1293.59 2
2 1 8 58794.3 1562.27 2
2 -1 8 60688.2 1069.25 2
2 -1 9 4073.58 300.101 2
2 1 9 4401.31 400.982 2
2 1 9 4614.71 244.616 3
2 1 10 32227.9 955.619 2
2 -1 10 33643.4 881.704 2
2 1 11 14470.5 625.081 2
2 -1 11 15250.3 610.439 2
2 1 12 225.712 140.38 2
2 -1 12 100.769 100.141 2
2 -1 13 9256.08 520.988 2
2 1 13 9793.59 540.722 2
2 1 14 40492.8 1115.01 2
2 -1 14 38717.4 1110.55 2
2 1 15 35556.3 1080.04 2
2 -1 15 36791.3 1119.39 2
2 1 16 2845.6 324.762 2
2 -1 16 3428.98 376.212 4
2 1 16 3193.59 352.923 4
2 1 17 13336.1 744.172 4
2 1 17 12171.6 671.912 2
2 -1 17 12551.9 745.275 4
2 -1 18 8592.45 633.664 4
2 1 18 8530.93 569.258 2
2 1 18 8292.3 606.341 4
2 1 19 86071.3 1975.8 4
2 -1 19 90195.7 2084.55 4
2 -1 20 24695.3 1118.5 4
2 1 20 23757.8 1063.18 4
2 1 21 23104.6 1051.09 4
2 -1 21 24427.5 1123.8 4
2 -1 22 10267.6 736.563 4
2 1 22 8444.6 643.926 4
2 -1 23 23824.1 1106.43 4
2 1 23 22183 1023.43 4
2 1 24 11798 731.378 4
2 -1 24 12909.8 795.898 4
2 1 25 5029.28 462.172 4
2 -1 25 6251.23 548.317 4
2 1 26 82.644 98.6981 4
2 -1 26 209.766 157.771 4
2 -1 27 10742.9 619.027 4
2 1 27 10370.7 584.077 4
2 1 28 1211.35 194.428 4
2 -1 28 1471.98 226.79 4
2 -1 29 1266.44 186.413 4
2 1 29 669.213 121.307 4
-2 -2 30 250.626 94.9034 5
-2 -2 29 547.298 147.998 4
-2 -2 29 574.43 154.264 5
-2 -2 28 977.844 193.72 4
-2 -2 28 999.567 197.861 5
-2 -2 27 -91.0053 131.474 5
-2 -2 27 197.036 141.284 4
-2 2 26 6130.97 520.616 4
-2 -2 26 7277.24 569.234 4
-2 -2 25 3189.96 386.999 4
-2 2 25 2751.61 368.168 4
-2 -2 24 283.17 161.559 4
-2 2 24 468.728 196.947 4
-2 2 23 18718.8 963.837 4
-2 -2 23 19295.2 957.213 4
-2 2 22 4888.88 496.579 4
-2 -2 22 4490.16 466.513 4
-2 2 21 7109.92 590.312 4
-2 -2 21 7211.04 544.19 3
-2 -2 21 7319.16 585.232 4
-2 -2 21 7523.1 479.358 9
-2 -2 20 1629.77 232.966 9
-2 2 20 1834.69 309.875 4
-2 -2 20 1721.02 298.671 4
-2 -2 20 1244.48 223.359 3
-2 2 19 -41.1671 117.839 4
-2 -2 19 133.701 102.527 4
-2 -2 19 57.8106 97.6247 3
2 2 -19 393.892 373.318 1
-2 -2 19 189.292 112.369 9
-2 -2 18 6562.66 432.82 9
2 2 -18 6989.36 930.875 1
-2 2 18 7213.38 566.334 4
-2 -2 18 7394.48 544.035 4
-2 -2 18 6718.98 490.758 3
-2 -2 17 41172.3 1222.89 4
-2 2 17 42497 1304.35 4
-2 -2 17 43293.1 1076.45 9
2 2 -17 38454.4 1970.1 1
-2 -2 17 42511.9 1170.99 3
2 2 -16 213.156 229.345 1
2 2 -15 38015.3 1586.89 1
2 2 -14 76.5579 168.112 1
2 2 -13 2282 336.416 1
2 2 -12 22273.8 914.47 1
2 2 -11 61930.6 1400.96 1
2 2 -10 9916.44 529.594 1
2 2 -9 126162 1754.12 1
2 2 -8 17956.3 630.801 1
2 2 -7 155756 1764.76 1
2 2 -6 959.285 156.672 1
2 2 -5 1153.37 157.191 1
2 2 -4 52835 923.91 1
2 2 -3 166950 1588.55 1
2 2 -2 94142.7 1187.84 1
-2 2 2 95553.1 1065.96 1
2 2 -1 307227 2159.24 1
-2 2 1 297930 1898.27 1
-2 2 0 82682.7 1002.34 1
2 2 0 86351.9 1141.5 1
2 2 1 48481.8 861.154 1
-2 2 -1 46478.9 760.384 1
2 2 2 30826.8 681.751 2
2 -2 2 31451.7 562.071 2
-2 2 -2 30517.7 629.962 1
-2 2 -3 17310.5 489.785 1
2 -2 3 17603.3 448.369 2
2 2 3 16952.9 522.706 2
2 -2 4 226363 1713.05 2
-2 2 -4 231609 1876.71 1
2 2 4 229200 2114.04 2
-2 2 -5 7671.95 355.354 1
2 2 5 8653.55 513.759 2
2 -2 5 7601.23 336.94 2
2 -2 6 121530 1412.2 2
-2 2 -6 123452 1449.42 1
2 2 6 124880 2342.65 2
2 -2 7 14864.1 529.833 2
-2 2 -7 14924.7 530.143 1
2 2 7 14593 1027.89 2
2 -2 8 382223 2761.09 2
-2 2 -8 376760 2775.45 1
-2 2 -9 366132 2856.74 1
2 2 9 372103 4589.33 2
2 -2 9 373506 2881.56 2
2 -2 10 57668.5 1193.58 2
-2 2 -10 55879.5 1167.29 1
2 2 10 56305.6 1524.89 2
-2 2 -11 3130.32 303.74 1
2 2 11 3383.16 351.815 2
2 2 12 7248.73 474.294 2
-2 2 -12 6904.71 460.64 1
-2 2 -13 13599.7 675.843 1
2 2 13 13754.4 650.952 2
-2 2 -14 416.574 143.377 1
2 2 14 554.693 169.746 2
-2 2 -15 131.335 123.867 1
2 2 15 36.2026 94.086 2
2 -2 15 169.23 138.863 4
2 2 16 4281.97 405.744 4
2 -2 16 3897.32 419.976 4
-2 2 -16 4096.76 435.532 1
2 2 16 3972.77 365.08 2
-2 2 -17 130.193 104.989 1
2 2 17 -49.4737 99.1993 4
2 -2 17 82.9622 116.123 4
2 2 18 5358.48 479.916 4
-2 2 -18 5043.47 516.065 1
2 -2 18 5465.13 520.389 4
-2 2 -19 474.431 186.077 1
2 2 19 1081.42 229.792 4
2 -2 19 925.616 233.099 4
2 -2 20 -53.817 170.247 4
2 2 20 -186.035 134.302 4
-2 2 -21 2042.81 331.224 10
2 -2 21 1566.2 305.264 4
2 2 21 1644.56 289.938 4
2 2 22 88.1603 129.633 4
-2 2 -22 -85.4707 174.19 10
2 -2 22 104.95 160.896 4
2 -2 23 594.822 212.2 4
2 2 23 612.487 174.408 4
-2 2 -23 710.407 195.007 10
2 -2 24 23664 1037.83 4
2 2 24 21315.9 928.957 4
2 2 25 7250.68 520.337 4
2 -2 25 6957.45 542.643 4
2 2 26 1977.54 263.879 4
2 -2 26 2041.81 283.124 4
2 2 27 6720.96 414.497 4
2 -2 27 7927.75 498.718 4
2 -2 28 83.5508 92.7129 4
2 -2 29 14639.9 531.907 4
-2 -3 29 1501.39 193.4 5
-2 -3 28 323.161 115.375 5
2 3 -28 473.669 161.637 10
-2 -3 27 18899.4 728.942 4
-2 -3 27 18217 765.56 5
-2 -3 26 10285.9 585.329 4
-2 -3 25 209.13 109.244 4
-2 -3 24 53996.1 1482.68 4
-2 -3 24 52974.7 1203.93 9
-2 -3 23 1515.09 226.284 9
-2 -3 23 1027.29 222.848 4
-2 -3 22 22945.1 995.128 4
-2 -3 22 22811.7 861.591 9
-2 3 22 22865.2 1039.98 4
-2 -3 21 38887.4 1291.56 4
-2 3 21 35569.9 1299.52 4
-2 -3 21 36270.4 1102.2 9
-2 3 20 6701.31 557.189 4
-2 -3 20 6323.91 463.411 9
-2 -3 20 6313.18 526.692 4
-2 -3 19 530.686 163.823 4
-2 -3 19 121.483 110.076 3
-2 3 19 537.165 186.248 4
-2 -3 19 395.01 142.663 9
2 3 -19 333.07 328.507 1
-2 -3 18 6516 461.668 9
-2 3 18 6157.71 520.103 4
-2 -3 17 1292.14 226.53 9
-2 3 17 1022.08 222.324 4
2 3 -17 744.907 278.253 1
-2 3 16 157.596 106.949 4
-2 -3 16 151.204 93.9204 9
2 3 -16 105.241 145.244 1
2 3 -15 66.2004 103.051 1
-2 3 15 -200.346 110.183 4
-2 -3 15 99.3197 97.472 9
2 3 -14 1404.76 311.445 1
-2 -3 14 1303.4 202.086 9
2 3 -13 16080 869.725 1
2 3 -12 3225.58 371.8 1
2 3 -11 3604.03 381.389 1
2 3 -10 473.856 165.439 1
2 3 -9 357.804 145.938 1
2 3 -8 110395 1838.92 1
2 3 -7 11085.5 575.789 1
2 3 -6 3822.72 342.001 1
2 3 -5 129332 1828.46 1
2 3 -4 41545.8 1011.02 1
2 3 -3 10.3211 123.959 1
2 3 -2 368.975 130.547 1
-2 3 2 130.567 87.3712 1
-2 3 1 125514 1563.9 1
2 3 -1 125387 1673.38 1
2 3 0 20602.9 694.185 1
-2 3 0 19702.6 620.874 1
-2 3 -1 21696.9 656.024 1
2 3 1 21225.9 711.61 1
-2 3 -2 48078.1 990.663 1
2 3 2 47297.4 970.144 2
2 3 2 49206.4 1098.1 1
2 3 3 49465.8 1016.2 2
-2 3 -3 50642.5 1058.41 1
2 3 4 44674.7 1008.42 2
-2 3 -4 47089.8 1058.33 1
-2 3 -5 66372 1284.81 1
2 3 5 66242.8 1376.11 2
2 3 6 3520.46 410.768 2
-2 3 -6 4166.93 340.749 1
-2 3 -7 2146.04 251.67 1
2 3 7 2169.7 451.283 2
2 3 8 1051.7 391.68 2
-2 3 -8 1421.65 214.762 1
-2 3 -9 25922.2 893.193 1
2 3 9 25432.3 1417.24 2
2 3 10 -224.575 191.499 2
-2 3 -10 -22.5616 90.1668 1
-2 3 -11 20820 820.326 1
2 3 11 24123 964.791 2
-2 3 -12 558.329 169.767 1
2 3 12 745.038 181.955 2
-2 3 -13 10261.8 633.385 1
-2 3 -13 10800.2 827.474 8
-2 3 -14 45384.8 1393.19 1
-2 3 -15 1744.85 303.103 1
2 -3 15 2450.21 340.438 4
-2 3 -16 2291.05 340.643 1
2 -3 16 2810.74 365.489 4
-2 3 -17 2107.6 335.201 1
2 -3 17 2385.04 354.831 4
2 -3 18 93.7287 119.298 4
2 -3 19 3234.53 409.626 4
2 -3 19 3577.57 345.647 9
2 -3 20 5640.8 412.483 9
-2 3 -20 5325.69 563.692 10
2 -3 20 5181.87 511.041 4
-2 3 -21 19591.4 1009.43 10
2 -3 21 19842.8 966.248 4
-2 3 -22 1307.8 298.079 10
2 -3 22 1162.71 251.609 4
-2 3 -23 96.0755 153.367 10
2 -3 23 36.8324 136.867 4
-2 3 -24 1224.96 230.296 10
2 -3 24 1274.35 234.143 4
2 -3 25 11604 626.431 4
-2 3 -25 12371.4 600.183 10
2 -3 26 221 102.522 4
2 -3 27 4284.59 316.994 4
-2 -4 28 564.786 119.668 5
2 4 -28 575.521 138.121 10
2 4 -27 1009.87 229.251 10
-2 -4 27 809.428 161.817 5
-2 -4 26 9931.96 423.491 9
-2 -4 25 287.86 110.357 9
-2 -4 24 2922.26 288.593 9
-2 -4 23 5851.62 429.632 9
-2 -4 22 3055.53 327.461 9
-2 -4 21 4517.8 414.441 9
-2 -4 20 784.698 204.723 9
-2 -4 19 777.615 209.482 9
-2 -4 18 -69.4084 115.535 9
-2 -4 17 30500.3 1044 9
2 4 -17 28777.1 1713.16 1
-2 -4 16 513.404 179.683 9
2 4 -16 435.068 252.718 1
2 4 -15 28114.3 1112.95 8
-2 -4 15 27519.9 965.185 9
2 4 -15 26630.1 1421.58 1
-2 -4 14 8547.97 532.805 9
2 4 -14 8088.91 748.197 1
2 4 -14 8664.71 592.8 8
2 4 -13 55726.3 1837.59 1
2 4 -13 54114 1411.54 8
-2 -4 13 54432.1 1303.14 9
2 4 -12 14014.5 705.585 8
-2 -4 12 14133.8 650.777 9
2 4 -12 14782.1 907.345 1
2 4 -11 37119 1371.27 1
-2 -4 11 37119.7 1035.13 9
2 4 -10 2152.91 343.454 1
2 4 -9 10286.4 690.597 1
2 4 -8 118129 2281.65 1
2 4 -7 1735.05 294.603 1
2 4 -6 14771.2 750.514 1
2 4 -5 15400.9 752.272 1
2 4 -4 31925.4 1047.36 1
2 4 -3 6183.46 454.525 1
2 4 -2 9715.51 563.079 1
2 4 -1 40998.3 1148.74 1
-2 4 1 40279.8 1061.96 1
-2 4 0 12845.1 603.224 1
2 4 0 12687.3 635.067 1
-2 4 -1 4288.31 357.815 1
2 4 1 3996.71 382.233 1
-2 4 -2 323.751 120.782 1
2 4 2 286.852 104.729 2
-2 4 -3 120508 1931.19 1
2 4 3 116152 1709.57 2
-2 4 -4 36495 1093.09 1
2 4 4 35663.4 1016.12 2
2 4 5 31438.1 1073.64 2
-2 4 -5 29975.7 1009.34 1
-2 4 -6 280.75 147.046 1
2 4 6 -39.3921 216.06 2
-2 4 -7 -1.73546 110.345 1
-2 4 -8 8698.93 598.981 1
-2 4 -9 222.117 165.853 8
-2 4 -9 352.477 159.883 1
-2 4 -10 30310.2 1227.21 8
-2 4 -10 29558.7 1134.04 1
-2 4 -11 18489.5 913.818 1
-2 4 -11 19172.9 1047.38 8
-2 4 -12 1409.47 330.795 8
-2 4 -12 988.573 227.912 1
-2 4 -13 21279.6 1057.65 1
-2 4 -13 22645.6 1277.45 8
-2 4 -14 22389.3 1111.71 1
2 -4 15 8372.37 586.746 4
-2 4 -15 7890.5 676.149 1
2 -4 16 13171.8 744.013 4
2 -4 17 108.304 134.146 4
2 -4 18 94.1172 106.203 4
2 -4 18 -11.7729 121.136 9
2 -4 19 9564.81 578.451 9
2 -4 19 10665.4 660.784 4
-2 4 -19 10587 792.053 10
2 -4 20 7736.39 560.877 4
-2 4 -20 7107.39 639.949 10
2 -4 20 7537.98 492.552 9
-2 4 -21 260.31 217.006 10
2 -4 21 -34.4846 94.9261 9
2 -4 21 96.5002 105.889 4
-2 4 -22 360.505 199.103 10
2 -4 22 784.346 154.652 9
2 -4 22 721.131 168.349 4
2 -4 23 522.849 154.042 4
-2 4 -23 287.626 155.354 10
-2 4 -24 4861.28 412.4 10
2 -4 24 5178.87 362.285 4
-2 4 -25 7845.83 453.558 10
-2 -5 26 615.658 122.043 5
2 5 -26 670.242 176.808 10
-2 -5 25 4279.04 324.771 5
-2 -5 25 3562.85 255.622 9
2 5 -25 4385.81 419.793 10
-2 -5 24 12059.6 521.366 9
-2 -5 23 556.64 166.236 9
-2 -5 22 8449.67 507.629 9
-2 -5 21 15830.7 727.238 9
-2 -5 20 4558.3 422.023 9
-2 -5 19 909.452 224.686 9
-2 -5 18 543.582 185.535 9
-2 -5 17 6558.8 515.175 9
2 5 -17 6600.75 656.586 8
-2 -5 16 14647.4 755.483 9
2 5 -16 14903 932.72 8
2 5 -15 16594.9 933.424 8
-2 -5 15 17003.4 806.05 9
2 5 -14 30972.1 1237.64 8
-2 -5 14 31555.9 1077.39 9
2 5 -13 2901.67 464.4 1
-2 -5 13 3268.96 354.457 9
2 5 -13 2693 379.796 8
2 5 -12 504.948 199.828 8
-2 -5 12 257.049 117.979 9
2 5 -12 311.954 170.647 1
-2 -5 11 655.176 167.974 9
2 5 -11 383.814 164.718 8
2 5 -11 825.69 261.312 1
-2 -5 10 633.687 165.413 9
2 5 -10 605.254 243.616 1
2 5 -10 398.256 113.691 8
2 5 -9 17944.4 1016.3 1
-2 -5 9 17200.1 734.544 9
2 5 -9 17534.5 820.597 8
2 5 -8 61157.1 1524.47 8
2 5 -8 63992.2 1870.63 1
-2 -5 8 59654.8 1328.63 9
2 5 -7 8358.18 675.382 1
2 5 -7 9402.6 590.968 8
-2 -5 7 9496.74 522.589 9
-2 -5 6 11873.1 566.638 9
2 5 -6 12924.5 808.561 1
2 5 -6 13001.2 690.734 8
2 5 -5 358.976 178.712 1
2 5 -5 1005.27 201.015 8
2 5 -4 15750.9 742.018 8
2 5 -4 15271.2 840.161 1
2 5 -3 1623.32 304.928 1
2 5 -3 1560.17 253.302 8
2 5 -2 45598.1 1400.51 1
2 5 -2 48684.3 1283.88 8
2 5 -1 12717.5 656.368 8
2 5 -1 11907.2 716.473 1
-2 5 0 35683.8 1177.48 1
2 5 0 39046.8 1144.28 8
2 5 0 35645.2 1229.68 1
2 5 0 34615.5 1022.31 2
-2 5 -1 8340.01 580.97 1
-2 5 -1 8794.99 540.511 8
-2 5 -2 3929.78 414.06 1
-2 5 -2 4440.48 395.505 8
-2 5 -3 78697.4 1829.23 1
-2 5 -3 77539.2 1663.56 8
-2 5 -4 1194.74 226.828 8
-2 5 -4 1122.23 259.216 1
-2 5 -5 24278.5 993.932 10
-2 5 -5 23990.7 1034.03 1
-2 5 -5 24279.2 996.015 8
-2 5 -6 625.379 240.258 10
-2 5 -6 428.332 174.151 8
-2 5 -6 499.302 202.7 1
-2 5 -7 426.954 201.115 10
-2 5 -7 453.566 218.63 8
-2 5 -7 126.207 188.808 1
-2 5 -8 6756.82 594.901 1
-2 5 -8 7994.19 640.642 8
-2 5 -9 823.254 272.994 8
-2 5 -9 688.572 214.609 1
-2 5 -10 411.055 254.505 8
-2 5 -10 -57.2772 185.387 1
-2 5 -11 21370.3 1202.97 8
-2 5 -11 21466.4 1078.39 1
-2 5 -12 -32.4469 235.033 8
-2 5 -12 1294.61 274.339 1
-2 5 -13 28404.1 1491.67 8
-2 5 -14 407.768 298.578 10
-2 5 -14 -178.857 354.031 8
-2 5 -15 22551.6 1155.18 10
-2 5 -16 392.299 264.018 10
-2 5 -17 10227.9 782.958 10
2 -5 17 9409.46 597.127 9
-2 5 -18 1859.16 390.644 10
2 -5 18 1381.64 235.372 9
-2 5 -19 19044.9 991.152 10
2 -5 19 17993.8 753.037 9
-2 5 -20 4102.08 470.767 10
2 -5 20 3554.56 329.12 9
2 -5 21 -173.978 121.173 9
-2 5 -21 -62.5376 156.385 10
2 -5 22 3892.92 293.726 9
-2 5 -22 3946.69 391.705 10
2 -5 23 1185.79 153.553 9
-2 5 -23 994.977 208.634 10
-2 5 -24 1403.65 207.15 10
2 6 -24 273.673 123.558 10
2 6 -23 394.965 159.563 10
-2 -6 23 35.2469 56.6982 5
-2 -6 23 337.308 101.373 9
2 6 -22 766.175 204.58 10
-2 -6 22 821.158 152.181 9
-2 -6 21 916.787 180.545 9
-2 -6 20 2382.13 273.297 9
-2 -6 19 167.876 135.759 9
-2 -6 18 105.621 142.925 9
2 6 -18 -28.2327 243.187 8
2 6 -17 3944.9 568.844 8
-2 -6 17 4841.48 422.859 9
-2 -6 16 8989.25 574.558 9
2 6 -16 9355.99 814.21 8
2 6 -15 5779.1 620.517 8
-2 -6 15 5451.91 460.06 9
-2 -6 14 12952.1 693.89 9
2 6 -14 13440.6 890.869 8
2 6 -13 2551.98 416.561 8
-2 -6 13 2045.88 283.806 9
-2 -6 12 276.465 165.522 9
2 6 -12 281.351 185.343 8
2 6 -11 22728.2 1058.04 8
-2 -6 11 22331.5 877.925 9
-2 -6 10 2336.37 294.373 9
2 6 -10 2350.81 356.686 8
-2 -6 9 1597.02 248.707 9
2 6 -9 1411.93 263.651 8
2 6 -8 -124.545 206.02 8
-2 -6 8 -13.1983 97.1304 9
2 6 -7 3720.08 411.97 8
2 6 -7 3856.8 511.638 1
-2 -6 7 3240.98 328.583 9
-2 -6 6 1993.92 253.397 9
2 6 -6 1622.75 267.23 8
2 6 -6 1563.91 367.206 1
2 6 -5 3550.4 468.169 1
2 6 -5 3478.11 395.974 8
-2 -6 5 3717.19 329.636 9
2 6 -4 281.679 178.924 1
2 6 -4 326.319 167.778 8
2 6 -3 1776.85 283.269 8
2 6 -3 1835.68 351.896 1
-2 6 3 1805.75 268.652 8
-2 6 2 -392.886 153.119 8
2 6 -2 90.6116 132.55 8
2 6 -1 34926.1 1183.56 8
-2 6 1 33009.4 1136.34 8
-2 6 0 239.207 127.146 8
2 6 0 119.292 141.768 8
2 6 1 68391.4 1631.88 8
-2 6 -1 65359.2 1660.05 8
-2 6 -2 808.198 224.642 8
2 6 2 691.818 182.288 8
-2 6 -3 32656.1 1232.31 8
2 6 3 32605.3 1118.02 8
-2 6 -3 33622.3 1329.02 1
-2 6 -4 49249.2 1614.04 1
2 6 4 49277.5 1356.7 8
-2 6 -4 47016.3 1508.36 8
-2 6 -5 1249.43 291.226 8
-2 6 -5 1885.63 333.913 1
2 6 5 1507.92 257.253 8
-2 6 -6 27801.4 1229.58 8
-2 6 -6 27373.8 1072.61 10
2 6 6 27429.7 989.017 8
-2 6 -6 26784 1220.45 1
-2 6 -7 26913.3 1255.35 8
-2 6 -7 26896.2 1098.91 10
2 6 7 27220.1 967.363 8
-2 6 -8 75707.5 2157.75 8
-2 6 -8 74900.2 1866.21 10
-2 6 -9 -180.147 181.909 10
-2 6 -9 109.275 300.932 8
-2 6 -10 396.653 203.301 10
-2 6 -10 297.928 265.631 8
-2 6 -11 502.613 322.401 8
-2 6 -11 419.646 228.061 10
-2 6 -12 12864.2 1043.66 8
-2 6 -12 12985.8 816.132 10
-2 6 -13 716.839 354.116 8
-2 6 -13 833.762 263.424 10
-2 6 -14 543.937 241.631 10
-2 6 -15 433.827 232.158 10
2 -6 15 438.133 150.992 9
-2 6 -16 135.527 178.773 10
2 -6 16 -22.712 134.487 9
-2 6 -17 834.012 247.708 10
2 -6 17 494.084 155.183 9
2 -6 18 40.5234 101.429 9
-2 6 -18 192.709 178.706 10
2 -6 19 3205.08 291.01 9
-2 6 -19 3441.95 371.413 10
-2 6 -20 5953.43 437.746 10
2 -6 20 6248.98 369.556 9
-2 6 -21 258.623 117.939 10
2 -6 21 237.414 89.6374 9
-2 6 -22 3761.26 292.75 10
2 7 -20 550.984 132.674 10
-2 -7 20 815.048 122.77 9
2 7 -19 113.351 123.881 10
-2 -7 19 36.4564 80.1122 9
2 7 -18 150.112 127.437 10
-2 -7 18 133.2 93.8874 9
2 7 -17 79.0844 144.283 10
-2 -7 17 137.443 108.09 9
2 7 -16 7098.68 722.091 8
2 7 -16 5703.23 465.009 10
-2 -7 16 5955.71 405.558 9
2 7 -15 3134.98 360.007 10
-2 -7 15 3569.3 326.053 9
2 7 -15 3473.7 512.52 8
2 7 -14 3151.1 367.281 10
-2 -7 14 2868.06 305.358 9
2 7 -14 3229.66 480.34 8
2 7 -13 3071.17 452.337 8
-2 -7 13 2858.11 301.347 9
2 7 -13 2958.08 365.012 10
-2 -7 12 3156.53 316.946 9
2 7 -12 3095.56 433.403 8
-2 -7 11 1596.68 230.763 9
2 7 -11 1635.15 328.327 8
-2 -7 10 85.0697 116.749 9
2 7 -10 185.217 184.234 8
2 7 -9 1110.41 270.954 8
-2 -7 9 1465.23 221.396 9
2 7 -8 1803.6 295.674 8
-2 -7 8 2745.25 291.264 9
2 7 -7 3474.43 415.499 8
-2 -7 7 3682.31 344.096 9
2 7 -6 1853.47 323.256 8
2 7 -5 254.794 148.532 8
2 7 -4 -25.3495 166.62 8
2 7 -3 3265.45 380.563 8
-2 7 3 3629.34 406.337 8
-2 7 2 1573.33 289.303 8
2 7 -2 1316.46 265.197 8
2 7 -1 1004.13 228.263 8
-2 7 1 1125.65 268.462 8
-2 7 0 2271.36 361.329 8
2 7 0 2256.71 313.581 8
2 7 1 4670.78 443.405 8
-2 7 -1 4585.18 494.408 8
2 7 2 6493.07 510.89 8
-2 7 -2 6283.33 582.41 8
-2 7 -3 -19.951 186.294 8
2 7 3 295.08 142.027 8
2 7 4 12847.3 685 8
-2 7 -4 12431.7 862.047 8
-2 7 -5 842.669 323.949 8
2 7 5 234.485 130.696 8
-2 7 -6 195.583 238.845 8
2 7 6 -54.7124 91.685 8
-2 7 -7 164.833 261.099 8
-2 7 -8 28683.4 1430.41 8
-2 7 -9 20926.9 864.979 10
-2 7 -9 21718.5 1281.87 8
-2 7 -10 1168.75 453.72 8
-2 7 -10 833.485 206.02 10
2 -7 10 1307.12 241.676 9
2 -7 11 8577.47 535.368 9
-2 7 -11 8983.96 852.448 8
-2 7 -11 7832.93 538.216 10
2 -7 12 7924.3 505.687 9
-2 7 -12 6853.44 503.998 10
-2 7 -13 -14.0381 119.773 10
2 -7 13 -42.4358 131.833 9
2 -7 14 450.507 150.086 9
-2 7 -14 286.818 147.071 10
2 -7 15 -5.43444 99.4461 9
-2 7 -15 151.281 112.946 10
2 -7 16 -30.1185 86.9186 9
-2 7 -16 275.361 140.434 10
2 -7 17 666.895 134.151 9
-2 7 -17 353.644 118.257 10
-2 7 -18 95.4057 86.8218 10
2 -7 18 47.2709 74.5947 9
2 -7 19 137.911 63.7301 9
-2 -8 15 3264.12 216.587 9
2 8 -14 2537.86 362.497 8
-2 -8 14 3677.65 241.563 9
-2 -8 13 941.119 134.444 9
2 8 -13 772.336 254.378 8
2 8 -12 881.534 253.823 8
-2 -8 12 748.539 126.108 9
-2 -8 11 2597.18 222.181 9
2 8 -11 3111.55 391.451 8
2 8 -10 319.066 217.923 8
2 8 -9 2204.81 320.704 8
2 8 -8 768.66 207.64 8
2 8 -7 37.4705 152.173 8
2 8 -6 196.342 164.488 8
2 8 -5 6017.65 496.779 8
2 8 -4 691.791 214.893 8
2 8 -3 15166.4 769.756 8
2 8 -2 752.222 209.735 8
-2 8 1 -265.731 159.451 8
2 8 -1 107.213 134.238 8
-2 8 0 -127.714 119.291 7
-2 8 0 250.718 195.319 8
2 8 0 -122.97 152.408 8
2 8 1 9614.2 577.945 8
-2 8 -1 9426.68 709.074 8
2 8 2 9352.46 553.839 8
-2 8 -2 9677.02 728.003 8
2 8 3 5303.92 412.464 8
-2 8 -3 5940.76 603.627 8
-2 8 -4 522.42 262.146 8
2 8 4 151.438 87.0117 8
-2 8 -5 6975.99 671.059 8
-2 8 -6 955.806 315.972 8
2 -8 6 553.185 124.895 9
2 -8 7 6147.79 364.475 9
-2 8 -7 6329.74 638.863 8
2 -8 8 1761.21 203.266 9
2 -8 9 32625.6 830.722 9
2 -8 10 13337.9 525.207 9
2 -8 11 2786.83 240.156 9
2 -8 12 3252.6 250.166 9
2 -8 13 5255.06 296.966 9
2 -8 14 4573.17 261.777 9
2 9 -7 505.395 200.088 8
2 9 -6 275.16 184.225 8
2 9 -5 48.9154 117.366 8
2 9 -4 1284.8 233.726 8
2 9 -3 1719.44 250.072 8
2 9 -2 173.942 131.316 8
2 9 -1 143.235 94.7009 8
2 9 0 763.425 156.907 8
-3 0 30 29.8537 69.2696 5
-3 0 29 -28.9529 104.096 5
-3 0 28 110.813 124.792 4
-3 0 28 -37.6162 123.343 5
-3 0 27 -98.6595 172.901 4
-3 0 27 60.8928 106.253 5
-3 0 26 8744.1 587.056 5
-3 0 26 7957.46 627.665 4
-3 0 25 -92.2309 141.32 5
-3 0 25 101.072 146.333 4
-3 0 24 4985.77 470.344 5
-3 0 24 4591.31 500.655 4
-3 0 23 11.0436 118.182 5
-3 0 23 -206.893 179.967 4
-3 0 22 146.124 125.217 4
-3 0 22 85.8766 134.393 3
-3 0 22 40.7259 136.598 5
-3 0 21 275.725 141.344 3
-3 0 21 78.7552 115.579 4
-3 0 21 -174.29 144.907 5
-3 0 20 9043.59 649.597 4
-3 0 20 8636.31 578.661 3
-3 0 19 42.2585 103.464 4
-3 0 19 -214.052 117.981 3
-3 0 18 7467.17 552.317 4
-3 0 18 5218.62 426.045 3
-3 0 17 12.6221 120.823 3
-3 0 17 -207.595 114.144 4
-3 0 16 30706 925.974 3
-3 0 15 1.65946 95.1134 3
-3 0 14 820883 4379.72 3
-3 0 13 96.4458 113.675 3
-3 0 12 10993.9 470.468 3
-3 0 11 2.31063 84.744 3
-3 0 10 91.2229 90.7874 3
-3 0 9 86.6041 89.1922 3
-3 0 8 11059.4 390.797 3
-3 0 7 45.0574 76.1073 3
-3 0 6 8812.22 318.69 3
-3 0 5 -5.7417 55.4409 3
-3 0 4 1213.01 118.908 3
-3 0 3 -29.5062 53.6107 3
3 0 -3 58.0116 23.5393 1
-3 0 2 103796 861.763 3
3 0 -2 93643.4 443.007 1
3 0 -1 13.3186 59.6765 2
3 0 0 2004.36 168.764 2
3 0 1 79.1912 108.806 2
3 0 2 216527 2361.3 2
3 0 3 268.605 297.577 2
3 0 4 159185 3034.74 2
3 0 5 612.223 440.491 2
3 0 6 59714.1 1632.16 2
3 0 7 63.1644 187.299 2
3 0 8 159505 2217.17 2
3 0 9 -88.9498 182.387 2
3 0 10 59866.7 1301.79 2
3 0 11 158.047 133.083 2
3 0 12 5910.36 439.985 2
3 0 13 291.977 156.455 2
3 0 14 217.514 158.007 2
3 0 15 -39.5469 119.507 2
3 0 15 27.2588 110.541 4
3 0 16 884.114 213.01 2
3 0 16 1213.68 243.571 4
3 0 17 9.00076 150.374 2
3 0 17 134.794 146.706 4
3 0 18 1392.03 268.919 4
3 0 18 1421.9 254.59 2
3 0 19 -63.0643 163.179 4
3 0 20 41300.7 1439.57 4
3 0 21 102.455 130.372 4
3 0 22 6831.59 584.77 4
3 0 23 22.4122 130.624 4
3 0 24 18532.1 913.103 4
3 0 25 -15.7988 109.232 4
3 0 26 3316.6 361.725 4
3 0 27 -37.0463 102.024 4
3 0 28 806.935 156.651 4
-3 -1 30 7674.93 423.353 5
-3 -1 29 126.843 114.72 4
-3 -1 29 219.959 111.535 5
-3 -1 28 179.359 145.85 4
-3 -1 28 113.57 105.86 5
-3 1 27 6398.02 466.805 5
-3 -1 27 5554 458.654 5
-3 1 27 6372.86 541.704 4
-3 -1 27 6132.59 519.248 4
-3 -1 26 -41.9616 138.787 5
-3 1 26 -41.6882 168.093 4
-3 -1 26 0.99189 132.462 4
-3 1 26 -69.0535 102.666 5
-3 1 25 8454.31 660.694 4
-3 -1 25 8835.81 662.538 4
-3 1 25 8360.31 585.361 5
-3 -1 25 8508.45 606.17 5
-3 1 24 25216.4 1011.34 5
-3 -1 24 24109.5 1090.21 4
-3 1 24 24759 1130.67 4
-3 -1 24 26028 1061.62 5
-3 1 23 10223.6 654.786 5
-3 1 23 10126.5 724.116 4
-3 -1 23 9673.93 688.04 4
-3 -1 22 17728.8 920.263 4
-3 1 22 19283.6 1005.91 4
-3 1 22 19107.9 883.807 5
-3 1 21 47.0387 104.198 5
-3 -1 21 113.559 105.289 3
-3 1 21 -129.774 151.758 4
-3 -1 21 203.262 143.031 4
-3 -1 20 -47.3893 135.087 3
-3 1 20 -160.75 148.859 5
-3 1 20 -100.688 143.306 4
-3 -1 20 54.1385 109.369 4
-3 1 20 196.012 115.076 3
-3 -1 19 21367.8 941.95 4
-3 1 19 21066.7 880.657 3
-3 1 19 21632.3 1003.7 4
-3 -1 19 21296.5 875.051 3
-3 1 19 22795.4 920.247 5
-3 -1 18 349.413 136.689 3
-3 1 18 312.098 145.744 4
-3 -1 18 403.182 134.426 4
-3 1 18 436.339 142.578 5
-3 1 18 186.834 117.082 3
-3 1 17 4496.37 430.635 4
-3 -1 17 4285.34 400.55 4
-3 1 17 3676.09 340.123 3
-3 1 16 1438.84 220.904 3
-3 -1 16 1312.06 207.603 3
-3 1 15 10596.8 538.51 3
-3 -1 15 10782.4 537.614 3
-3 1 14 12998.4 566.613 3
-3 -1 14 13321.5 574.597 3
-3 -1 13 80800.1 1344.58 3
-3 1 13 82589 1378.38 3
-3 -1 12 32.6153 114.928 3
-3 1 12 -17.1277 105.64 3
-3 -1 11 7424.95 383.524 3
-3 1 11 8263.04 415.755 3
-3 -1 10 38022.9 801.16 3
-3 1 10 37934 844.693 3
-3 1 9 720.636 142.072 3
-3 1 8 60015.2 992.585 3
3 1 -7 221491 1784.32 1
-3 1 7 215099 1815.11 3
3 1 -6 29722 618.151 1
-3 1 6 28513.6 646.452 3
3 1 -5 142078 1247.81 1
3 1 -4 257328 1599.19 1
3 -1 -4 271355 1249.53 2
3 -1 -3 218532 1403.11 2
3 1 -3 218204 1433.47 1
3 -1 -2 96738.9 1288.02 2
3 1 -2 95565.2 938.864 1
-3 -1 2 93713.8 782.29 3
3 -1 -1 142568 2111.96 2
3 1 -1 139563 1087.4 1
3 1 0 2820.81 160.263 1
-3 -1 0 2582.77 106.929 3
-3 1 0 3008.47 111.401 1
3 1 0 2600.62 203.95 2
3 -1 0 2872.17 393.854 2
-3 1 -1 388598 1412.52 1
-3 -1 -1 384707 1023.82 3
3 1 1 387281 2419.71 2
-3 1 -2 128971 886.495 1
3 1 2 128544 1474.39 2
3 -1 3 333960 2679.64 2
3 1 3 336284 2694.77 2
3 -1 4 34336.7 834.964 2
3 1 4 35439.2 1073.25 2
3 -1 5 131230 1599.81 2
3 1 5 132890 2555.64 2
3 1 6 7232.26 792.465 2
3 -1 6 7465.11 392.678 2
3 -1 7 190199 2018.79 2
3 1 7 173260 3744.6 2
3 -1 8 2482.79 261.516 2
3 1 8 3174.29 548.12 2
3 1 9 141976 2643.66 2
3 -1 9 144196 1883.64 2
3 1 10 12334 709.347 2
3 -1 10 12463.2 581.788 2
3 1 11 61217.5 1473.36 2
3 -1 11 63684.8 1348.03 2
3 1 12 1631.51 264.847 2
3 -1 12 1737.75 248.004 2
3 1 13 4631.84 411.063 2
3 -1 13 4950.41 412.481 2
3 -1 14 -15.2891 100.564 2
3 1 14 142.248 150.338 2
3 1 15 31211.6 1090.22 4
3 -1 15 29234 1052.01 2
3 1 15 28177.6 1038.04 2
3 -1 16 37568.9 1285.36 4
3 1 16 35785.5 1219.78 4
3 1 16 37518.4 1220.71 2
3 -1 16 36040.8 1216.56 2
3 -1 17 16394.7 879.291 4
3 1 17 15951.8 813.443 2
3 1 17 15733.2 826.146 4
3 -1 18 56043.1 1647.91 4
3 1 18 54316.5 1571.87 4
3 1 18 55473.2 1528.89 2
3 -1 19 209.722 135.798 4
3 1 19 453.053 186.379 2
3 1 19 -73.0352 131.186 4
3 1 20 6119.46 547.906 4
3 -1 20 7543.68 626.602 4
3 -1 21 612.15 243.413 4
3 1 21 327.274 187.64 4
3 1 22 367.313 178.095 4
3 -1 22 226.877 185.057 4
3 1 23 4525.2 460.219 4
3 -1 23 4601.82 487.385 4
3 -1 24 2758.46 375.13 4
3 1 24 2453.3 334.413 4
3 -1 25 3146.5 384.544 4
3 1 25 2714.23 322.858 4
3 1 26 -219.886 123.65 4
3 -1 26 -32.0673 127.414 4
3 1 27 823.269 161.869 4
3 -1 27 1127.89 213.378 4
3 1 28 622.765 128.643 4
3 -1 28 669.638 155.672 4
-3 -2 30 1836.63 209.035 5
-3 -2 29 174.075 90.6482 5
-3 -2 28 113.496 104.731 4
-3 -2 28 243.802 131.164 5
-3 -2 27 284.961 136.266 5
-3 -2 27 463.666 165.97 4
-3 -2 26 568.883 193.001 5
-3 -2 26 769.331 216.004 4
-3 2 25 532.458 203.181 4
-3 -2 25 605.549 178.261 4
-3 2 24 2565.44 378.288 4
-3 -2 24 2460.75 354.401 4
-3 -2 23 27525.8 1133.73 4
-3 2 23 28209.5 1191.9 4
-3 2 22 704.766 224.029 4
-3 -2 22 750.84 198.178 4
-3 -2 22 1062.46 191.683 9
-3 2 22 1165.92 241.576 5
-3 -2 21 3133.81 316.928 9
-3 2 21 3260.45 413.877 4
-3 -2 21 2618.02 358.781 4
-3 2 21 3587.95 391.461 5
3 2 -20 8967.65 1316.01 1
-3 2 20 8690.34 579.681 5
-3 2 20 8483.7 636.053 4
-3 -2 20 7527.88 480.946 9
-3 -2 20 7592.93 582.039 4
-3 -2 20 8323.57 583.501 3
3 2 -19 199.641 302.045 1
-3 -2 19 51.1815 101.293 9
-3 2 19 42.851 116.723 4
-3 2 19 -198.982 128.029 5
-3 -2 19 66.9879 96.3409 3
-3 -2 19 228.261 176.811 4
-3 2 18 15123.4 735.855 5
-3 -2 18 15168.4 669.404 9
3 2 -18 13793.8 1349.95 1
-3 -2 18 14006 742.124 4
-3 2 18 14266.5 790.457 4
-3 -2 18 15697 756.991 3
-3 2 17 17665.8 862.275 4
-3 -2 17 17800.9 708.687 9
-3 -2 17 17445 764.575 3
-3 -2 17 16638.7 783.351 4
-3 2 17 18066.4 783.568 5
3 2 -17 16734.6 1317.41 1
-3 -2 16 455.231 131.821 9
-3 2 16 384.743 126.945 4
-3 -2 16 183.912 99.5361 3
3 2 -16 480.038 265.195 1
3 2 -15 59107.4 1951.02 1
-3 -2 15 64196.9 1355.95 3
3 2 -14 17451.8 953.192 1
3 2 -13 1259.91 251.306 1
3 2 -12 605.966 182.456 1
3 2 -11 38457 1106.65 1
3 2 -10 13462 616.368 1
3 2 -9 37960.3 970.63 1
3 2 -8 18612.3 646.474 1
3 2 -7 2484.73 238.188 1
3 2 -6 66887.8 1125.58 1
3 2 -5 198107 1867.73 1
3 2 -4 134373 1486.92 1
3 2 -3 73145.7 1085.38 1
3 2 -2 123667 1419.89 1
3 2 -1 3461.06 243.85 1
3 -2 -1 3669.94 150.941 2
-3 2 1 3578.35 204.621 1
3 2 0 20857.7 589.021 1
3 -2 0 19443.9 403.748 2
-3 2 0 19538.1 470.547 1
-3 2 -1 207583 1558.81 1
3 -2 1 206834 1444.91 2
3 2 1 208363 1978.52 2
3 2 1 208994 1833.78 1
3 2 2 16508.1 580.078 2
3 -2 2 16387 439.417 2
-3 2 -2 16264.7 461.238 1
-3 2 -3 239339 1836.93 1
3 -2 3 235819 1791.16 2
3 2 3 236757 2265.01 2
3 -2 4 4386.65 264.775 2
3 2 4 4714.4 368.133 2
-3 2 -4 4057.02 252.913 1
-3 2 -5 3599.04 240.665 1
3 -2 5 3899.72 268.272 2
-3 2 -6 249203 2107.49 1
3 2 6 254638 3656.04 2
3 -2 6 252040 2195.49 2
-3 2 -7 6666.39 362.04 1
3 2 7 5469.04 729.38 2
3 -2 7 6543.58 372.448 2
3 2 8 43235.5 2063.4 2
-3 2 -8 45695.3 987.249 1
3 -2 8 46032.6 1028.1 2
3 -2 9 642.164 150.615 2
-3 2 -9 1030.34 167.004 1
3 2 9 964.09 454.238 2
-3 2 -10 69844.5 1326.72 1
3 2 10 67489 2045.14 2
3 -2 10 69029.1 1373.28 2
3 2 11 926.517 270.008 2
3 -2 11 711.275 166.484 2
-3 2 -11 727.334 156.528 1
3 2 12 44750.1 1345.3 2
-3 2 -12 45086.7 1177.36 1
3 -2 12 45614.8 1215.51 2
3 2 13 8939.26 585.225 2
-3 2 -13 9038.23 558.28 1
-3 2 -14 40429.3 1222.52 1
3 2 14 40029.2 1226.74 2
3 2 15 1157.06 249.051 2
-3 2 -15 811.184 188.406 1
3 2 15 1062.38 209.851 4
3 2 16 11690.3 679.057 2
-3 2 -16 10544.5 682.426 1
3 -2 16 11903.6 742.46 4
-3 2 -16 11243.6 742.095 10
3 2 16 11945.9 697.435 4
-3 2 -17 5962.84 527.714 1
3 2 17 6207.98 513.992 4
3 2 17 6090.79 497.287 2
3 -2 17 6248.06 561.674 4
-3 2 -17 6186.86 561.124 10
-3 2 -18 249.299 193.617 10
-3 2 -18 617.286 189.671 1
3 2 18 218.71 159.873 4
3 -2 18 188.915 164.726 4
3 2 19 16596.2 859.024 4
-3 2 -19 16603 888.868 10
3 -2 19 17771.9 959.852 4
3 -2 20 186.986 176.416 4
-3 2 -20 13.5338 129.178 10
3 2 20 58.1354 125.248 4
3 2 21 8417.11 612.435 4
-3 2 -21 9063.75 623.435 10
3 -2 21 9501.71 703.752 4
3 2 22 1100.84 240.305 4
-3 2 -22 754.323 214.285 10
3 -2 22 706.231 188.046 4
3 2 23 1515.01 253.683 4
3 -2 23 1396.82 289.449 4
3 2 24 82.2776 96.2595 4
3 -2 24 120.501 127.285 4
3 2 25 49.0047 84.1361 4
3 -2 25 46.2982 121.749 4
3 2 26 130.711 104.8 4
3 -2 26 91.4668 91.7677 4
3 -2 27 37.2096 83.4805 4
3 -2 28 1700.13 199.991 4
-3 -3 30 1579.04 174.543 5
-3 -3 29 2790.2 261.277 5
-3 -3 28 547.151 161.041 5
-3 -3 27 563.305 164.837 5
-3 -3 26 3889.07 387.797 5
-3 -3 25 12209.7 655.492 4
-3 -3 25 12630.2 563.49 9
-3 -3 24 5778.67 474.599 4
-3 -3 24 5594.65 408.634 9
-3 -3 23 57897.2 1520.45 4
-3 -3 23 56073 1321.2 9
-3 -3 22 266.918 130.768 4
-3 -3 22 63.3476 125.867 9
-3 -3 21 708.408 180.887 9
-3 -3 20 6650.56 485.157 9
-3 -3 19 58737.6 1551.35 3
3 3 -19 57031.9 2973.46 1
-3 -3 19 55482 1363.76 9
-3 -3 18 146.107 130.13 3
-3 -3 18 370.906 135.773 9
3 3 -18 74.9388 249.152 1
3 3 -17 5889.6 760.177 1
-3 -3 17 5844.72 437.177 9
-3 -3 17 5720.85 468.627 3
-3 3 17 5567.6 497.719 4
-3 -3 16 1613.11 231.294 9
-3 3 16 1721.76 278.291 4
3 3 -16 1561.15 348.538 1
-3 -3 15 830.032 167.591 9
3 3 -15 1302.36 332.999 1
3 3 -14 11319.2 803.712 1
-3 -3 14 11908 576.315 9
3 3 -13 9651.41 708.11 1
3 3 -12 23451.6 1037.25 1
3 3 -11 26103.2 1040.56 1
3 3 -10 -562.198 181.062 1
3 3 -9 -98.9277 128.772 1
3 3 -8 64994.5 1463.24 1
3 3 -7 78269.6 1530.57 1
3 3 -6 34393.7 985.845 1
3 3 -5 4988.01 370.632 1
3 3 -4 59581.7 1201.5 1
3 3 -3 470369 3379.83 1
3 3 -2 55871.9 1151.02 1
3 3 -1 59169.7 1202.33 1
-3 3 1 57174.9 1032.33 1
-3 3 0 20265.2 623.621 1
3 3 0 20189.3 704.464 1
3 3 1 38113.9 968.185 2
3 3 1 39174.2 985.938 1
-3 3 -2 74242.9 1234.71 1
3 3 2 79522.8 1414.37 2
3 3 3 2220.37 258.789 2
-3 3 -3 2034.85 219.615 1
-3 3 -4 44615.6 1036.58 1
3 3 4 42748.8 1139.86 2
3 3 5 6485.47 513.979 2
-3 3 -5 6814.31 416.677 1
-3 3 -6 21609.3 752.973 1
3 3 6 21960 1071.36 2
3 3 7 406.133 304.483 2
-3 3 -7 97.8987 121.453 1
3 3 8 29947.3 1776.09 2
-3 3 -8 32906.8 983.052 1
3 3 9 11490.9 1173.59 2
-3 3 -9 13087.6 643.124 1
3 3 10 10565.9 953.587 2
-3 3 -10 10612.2 601.934 1
-3 3 -11 18887.2 824.913 1
3 3 11 17840.6 1014.78 2
-3 3 -12 14153.7 744.704 1
3 3 12 14861.7 834.199 2
-3 3 -13 4782.28 445.816 1
3 3 13 5127.25 444.123 2
-3 3 -14 38692 1290.59 1
-3 3 -15 5235.62 492.758 1
3 -3 16 14806.1 838.161 4
-3 3 -16 14596.7 859.628 1
-3 3 -16 13567.5 861.423 10
-3 3 -17 2183 380.428 10
3 -3 17 2190.74 337.536 4
-3 3 -18 343.589 221.927 10
3 -3 18 107.367 164.337 4
3 -3 19 6141.94 436.222 9
3 -3 19 5601.75 528.998 4
-3 3 -19 6196.7 574.489 10
3 -3 20 21.7817 122.984 4
-3 3 -20 -142.627 156.986 10
3 -3 21 89.2635 135.043 4
-3 3 -21 103.853 156.984 10
3 -3 22 191.528 134.696 4
-3 3 -22 35.3433 171.723 10
3 -3 23 754.711 209.207 4
-3 3 -23 427.518 139.856 10
-3 3 -24 622.713 147.961 10
3 -3 24 751.332 189.979 4
3 -3 25 1147.29 198.444 4
3 -3 26 1185.06 179.231 4
-3 -4 28 1622.55 187.327 5
3 4 -28 1653.62 230.222 10
-3 -4 27 144.435 90.3969 5
-3 -4 26 20580.8 632.7 9
-3 -4 26 21867.6 804.014 5
-3 -4 25 2504.07 252.594 9
-3 -4 24 14371.4 631.157 9
-3 -4 23 1115.95 206.551 9
-3 -4 22 20745.8 832.791 9
-3 -4 21 9148.41 573.135 9
-3 -4 20 8836.32 576.993 9
-3 -4 19 62260.7 1510.82 9
-3 -4 18 19326 841.974 9
-3 -4 17 6693.09 495.72 9
3 4 -17 6468.57 868.203 1
3 4 -16 48371.8 2126.06 1
-3 -4 16 52538.2 1346.96 9
3 4 -15 7851.86 805.311 1
-3 -4 15 7495.82 513.234 9
-3 -4 14 11258.9 610.788 9
3 4 -14 11500.6 912.235 1
3 4 -14 11244.4 645.987 8
3 4 -13 851.064 256.264 1
-3 -4 13 696.607 175.035 9
3 4 -13 639.237 187.303 8
3 4 -12 15054.7 713.655 8
3 4 -12 15030.1 923.732 1
-3 -4 12 15734.5 685.61 9
3 4 -11 2216.57 360.189 1
3 4 -11 2110.64 268.969 8
-3 -4 11 2274.49 262.021 9
-3 -4 10 46973.4 1127.9 9
3 4 -10 48658.7 1566.22 1
3 4 -9 5019.44 503.096 1
3 4 -8 3204.49 389.796 1
3 4 -7 46121.2 1364.57 1
3 4 -6 20670.8 888.819 1
3 4 -5 15106.2 746.168 1
3 4 -4 4875.56 416.206 1
3 4 -3 -101.594 134.751 1
3 4 -2 41995.9 1184.33 1
3 4 -1 159.83 147.566 1
-3 4 1 123.27 108.249 1
-3 4 0 85.9403 88.4237 1
3 4 0 209.545 146.689 1
3 4 1 6939.39 461.19 2
-3 4 -1 7229.88 453.852 1
-3 4 -2 1245.17 197.934 1
3 4 2 1361.97 234.208 2
3 4 3 41196.1 1159.25 2
-3 4 -3 41835.8 1106.94 1
-3 4 -4 14811.3 688.955 1
3 4 4 14204 732.873 2
3 4 5 -165.828 222.269 2
-3 4 -5 33.8011 95.2241 1
3 4 6 256.093 233.015 2
-3 4 -6 118.038 83.5636 1
-3 4 -7 11764.6 669.533 1
3 4 7 10154.1 969.753 2
-3 4 -7 11975.7 752.122 8
-3 4 -8 8988.09 612.699 1
3 4 8 7966.22 1019.48 2
-3 4 -8 8898.95 646.335 10
-3 4 -8 8069.63 651.855 8
-3 4 -9 -29.3987 188.245 8
-3 4 -9 -363.68 150.044 1
-3 4 -10 9120.12 639.452 1
-3 4 -10 9336.47 782.259 8
-3 4 -11 306.664 156.532 1
-3 4 -11 -7.3551 225.921 8
-3 4 -12 31522.8 1227.37 1
-3 4 -12 32293.7 1305.74 10
-3 4 -13 14326.6 897.743 10
-3 4 -13 13948.7 834.427 1
-3 4 -14 10914.9 789.672 10
3 -4 14 10234.4 661.013 4
-3 4 -14 9467.52 704.824 1
3 -4 15 11131.2 698.708 4
-3 4 -15 10982.5 799.053 10
3 -4 16 325.899 123.739 4
-3 4 -16 447.185 229.253 10
3 -4 17 -24.5815 136.586 4
-3 4 -17 160.002 199.317 10
-3 4 -18 316.493 237.438 10
3 -4 18 310.957 148.317 4
3 -4 19 24348.5 1003.4 4
3 -4 19 25237.6 902.437 9
-3 4 -19 23292.1 1081.02 10
3 -4 20 5262.63 459.522 4
3 -4 20 5517.34 406.234 9
-3 4 -20 5226.98 522.159 10
3 -4 21 195.614 118.648 4
-3 4 -21 210.182 198.662 10
3 -4 21 272.642 110.627 9
3 -4 22 44.4945 108.684 4
-3 4 -22 -90.3694 169.07 10
3 -4 23 266.215 115.841 4
-3 4 -23 231.706 130.882 10
3 -4 24 498.514 133.314 4
-3 4 -24 149.539 111.174 10
-3 4 -25 272.249 95.6391 10
3 5 -26 5429.22 423.314 10
-3 -5 26 5196.24 308.748 5
-3 -5 25 13274.4 496.068 9
-3 -5 25 14620.4 579.82 5
-3 -5 24 2790.92 287.967 5
-3 -5 24 2355.75 245.982 9
-3 -5 23 -22.9724 117.611 9
-3 -5 22 1041.71 202.648 9
-3 -5 21 4868.13 414.132 9
-3 -5 20 4306.62 407.047 9
-3 -5 19 4961.81 450.728 9
-3 -5 18 8860.4 592.042 9
-3 -5 17 5442.65 471.559 9
3 5 -16 4408.73 487.213 8
-3 -5 16 4128.53 408.853 9
3 5 -15 17496.9 927.904 8
-3 -5 15 16239.1 782.03 9
-3 -5 14 81924 1720.91 9
3 5 -14 83761.5 1952.62 8
-3 -5 13 45013.7 1253.09 9
3 5 -13 46339.6 1437.29 8
3 5 -13 44492.3 1814.79 1
-3 -5 12 12803.5 662.937 9
3 5 -12 13192.2 956.84 1
3 5 -12 12952.9 743.546 8
3 5 -11 520.37 195.966 8
3 5 -11 418.037 216.626 1
-3 -5 11 324.206 154.531 9
-3 -5 10 366.822 128.367 9
3 5 -10 504.083 184.62 8
3 5 -10 513.952 223.28 1
3 5 -9 8423.11 709.963 1
3 5 -9 8199.62 569.902 8
-3 -5 9 7432.75 486.229 9
-3 -5 8 -67.0093 96.5442 9
3 5 -8 251.598 119.862 8
3 5 -8 367.6 184.469 1
3 5 -7 2511.55 318.072 8
3 5 -7 2620.6 386.315 1
-3 -5 7 2910.34 300.266 9
-3 -5 6 7116.1 444.446 9
3 5 -6 7472.54 615.209 1
3 5 -6 7111.76 516.952 8
3 5 -5 5.5026 114.16 8
3 5 -5 596.941 205.95 1
3 5 -4 663.835 194.788 1
3 5 -4 534.758 175.212 8
3 5 -3 48004.9 1464.51 1
3 5 -3 50270 1342.95 8
3 5 -2 7009.02 561.234 1
3 5 -1 2680.73 368.675 1
3 5 -1 1835.65 264.381 2
-3 5 1 2562.83 320.465 8
-3 5 0 2153.73 302.114 8
3 5 0 1884.45 279.112 2
-3 5 -1 1194.13 241.819 8
-3 5 -1 999.621 222.847 1
3 5 1 1077.45 214.041 2
3 5 2 11037.6 650.117 2
-3 5 -2 11539.5 698.148 8
-3 5 -2 11879.6 682.114 1
-3 5 -3 5815.61 518.632 8
-3 5 -3 5516.18 487.918 1
-3 5 -3 6047.28 472.225 10
-3 5 -4 976.156 228.039 1
-3 5 -4 762.853 234.526 8
-3 5 -4 603.465 194.258 10
-3 5 -5 5310.39 516.978 8
-3 5 -5 6032.66 412.566 7
-3 5 -5 5192.95 471.597 1
-3 5 -5 5818.36 499.838 10
-3 5 -6 369.643 156.916 1
-3 5 -6 452.87 198.563 8
-3 5 -6 466.878 207.521 10
-3 5 -7 244.282 227.005 8
-3 5 -7 583.658 219.662 1
-3 5 -7 383.539 192.115 10
-3 5 -8 19768.9 969.126 10
-3 5 -8 18572.2 946.433 1
-3 5 -8 20036.7 1108.35 8
-3 5 -9 8259.49 652.094 10
-3 5 -9 8012.79 634.419 1
-3 5 -9 8350.89 766.222 8
-3 5 -10 331.161 284.536 8
-3 5 -10 186.536 206.911 10
-3 5 -10 163.134 169.538 1
-3 5 -11 191.641 300.328 8
-3 5 -11 360.381 262.739 10
-3 5 -12 43476.1 1515.25 10
-3 5 -13 3812.75 488.231 10
-3 5 -14 6159.74 601.68 10
-3 5 -15 291.322 213.103 10
-3 5 -16 1142.2 310.942 10
-3 5 -17 873.084 296.668 10
3 -5 18 9249.74 552.082 9
-3 5 -18 9642.8 695.229 10
-3 5 -19 109.162 167.566 10
3 -5 19 82.9707 117.618 9
3 -5 20 13566.1 583.359 9
-3 5 -20 13571 731.515 10
3 -5 21 101.888 78.0558 9
-3 5 -21 64.435 133.11 10
3 -5 22 -118.768 81.698 9
-3 5 -22 -53.2434 131.924 10
-3 5 -23 1871.03 218.605 10
-3 -6 24 -128.738 83.1348 9
3 6 -24 87.4063 117.165 10
3 6 -23 1810.98 265.097 10
-3 -6 23 1948.84 197.934 9
-3 -6 22 254.334 93.3569 9
-3 -6 21 5513.22 378.225 9
-3 -6 20 -59.3392 108.755 9
-3 -6 19 927.462 202.182 9
-3 -6 18 3092.77 331.332 9
-3 -6 17 396.921 141.007 9
3 6 -17 182.348 234.528 8
3 6 -16 733.584 238.385 8
-3 -6 16 515.614 190.552 9
3 6 -15 3816.1 485.421 8
-3 -6 15 4218.22 397.637 9
3 6 -14 1320.87 315.304 8
-3 -6 14 847.674 204.971 9
3 6 -13 144.764 155.815 8
-3 -6 13 161.035 137.647 9
3 6 -12 218.204 160.202 8
-3 -6 12 352.858 146.626 9
-3 -6 11 97.0997 133.738 9
3 6 -11 -228.318 208.159 8
3 6 -10 2944.28 376.677 8
-3 -6 10 2873.21 323.395 9
3 6 -9 2063.47 310.073 8
-3 -6 9 1635.73 248.566 9
-3 -6 8 735.603 161.531 9
3 6 -8 447.949 184.885 8
3 6 -7 68.5725 112.922 8
-3 -6 7 188.511 141.969 9
3 6 -6 246.969 188.785 1
3 6 -6 191.909 121.26 8
-3 -6 6 576.208 152.919 9
3 6 -5 2728.8 412.999 1
3 6 -5 2808.82 354.348 8
3 6 -4 140.594 113.476 8
3 6 -4 180.656 158.105 1
3 6 -3 13161.8 877.842 1
3 6 -3 12572.2 724.529 8
-3 6 2 62093.6 1657.42 8
3 6 -2 61367.4 1580.18 8
-3 6 1 36127.1 1288.1 8
3 6 -1 36778.2 1221.56 8
-3 6 0 569.485 189.762 8
3 6 0 -7.90595 131.003 8
-3 6 -1 138.698 170.333 8
3 6 1 -117.131 143.314 8
-3 6 -2 5653.01 556.685 8
3 6 2 6615.74 523.574 8
3 6 3 13795.3 746.294 8
-3 6 -3 13575.1 861.573 8
-3 6 -4 1020.51 301.782 8
3 6 4 821.607 200.733 8
-3 6 -4 770.446 162.937 7
-3 6 -5 41673.6 1296.48 10
3 6 5 40686.1 1250.92 8
-3 6 -5 40454 1559.39 8
3 6 6 64206.2 1542.6 8
-3 6 -6 61152.5 1972.16 8
-3 6 -6 64572 1650.97 10
-3 6 -7 31118 1164.62 10
3 6 7 30611.7 1048.24 8
-3 6 -7 29455.9 1428.98 8
3 6 8 42061 1203.02 8
-3 6 -8 41819 1741.54 8
-3 6 -8 41167.5 1357.54 10
-3 6 -9 12004.8 975.96 8
-3 6 -9 12468 768.456 10
-3 6 -10 9346.24 891.68 8
-3 6 -10 7603.73 607.25 10
-3 6 -11 312.812 179.228 10
-3 6 -12 2008.06 341.843 10
-3 6 -13 10627.4 716.088 10
-3 6 -14 1336.45 296.058 10
3 -6 15 2445.16 300.118 9
-3 6 -15 2650.81 364.133 10
-3 6 -16 1611.81 283.115 10
3 -6 16 966.206 188.679 9
3 -6 17 -2.9974 104.374 9
-3 6 -17 71.3152 153.401 10
-3 6 -18 1431.52 251.196 10
3 -6 18 1228.18 192.317 9
3 -6 19 4684.72 320.061 9
-3 6 -19 4600.5 385.149 10
3 -6 20 745.53 128.663 9
-3 6 -20 822.582 175.719 10
-3 6 -21 3110.43 268.786 10
-3 -7 20 8550.37 377.232 9
-3 -7 19 55.8116 76.0488 9
3 7 -19 62.8337 107.641 10
-3 -7 18 560.076 135.996 9
3 7 -18 670.637 188.897 10
-3 -7 17 16.5416 86.6966 9
3 7 -17 -41.8113 146.957 10
-3 -7 16 1487.68 204.703 9
3 7 -16 1629.68 279.975 10
3 7 -15 1111.58 302.155 8
-3 -7 15 727.617 156.164 9
-3 -7 14 2.97337 99.324 9
3 7 -14 218.977 209.211 8
3 7 -13 225.589 176.84 8
-3 -7 13 533.588 147.747 9
-3 -7 12 4425.49 368.932 9
3 7 -12 4978.97 500.291 8
-3 -7 11 2306.95 282.75 9
3 7 -11 1943.62 308.532 8
-3 -7 10 5513.16 414.009 9
3 7 -10 4614.51 458.742 8
-3 -7 9 80.3323 90.7486 9
3 7 -9 -39.2494 147.37 8
3 7 -8 1286.07 249.813 8
-3 -7 8 1683.53 233.691 9
3 7 -7 3034.89 366.825 8
3 7 -6 -155.515 198.457 8
3 7 -5 2879.54 373.523 8
3 7 -4 4063.34 433.186 8
3 7 -3 16931.9 843.125 8
-3 7 2 284.344 187.901 8
3 7 -2 460.142 174.432 8
-3 7 1 2896.09 399.074 8
3 7 -1 3208.93 380.83 8
-3 7 0 1541.2 331.466 8
3 7 0 1205.58 240.001 8
-3 7 -1 1040.07 286.471 8
3 7 1 763.77 216.825 8
-3 7 -2 3448.55 477.582 8
3 7 2 3608.34 384.263 8
-3 7 -2 3721.18 347.766 7
-3 7 -3 1044.66 303.499 8
3 7 3 1134.57 233.168 8
-3 7 -3 1222.76 200.315 7
3 7 4 115.381 105.991 8
-3 7 -4 277.478 206.363 8
3 7 5 11656.2 637.468 8
-3 7 -5 11372.8 913.341 8
-3 7 -6 85.963 238.454 8
3 7 6 -123.347 97.7904 8
3 7 7 13884.8 651.093 8
-3 7 -7 13292.4 1012.2 8
-3 7 -8 56268.8 2050.93 8
-3 7 -8 51566.5 1317.09 10
-3 7 -9 1335.93 245.31 10
-3 7 -10 39103.3 1158.44 10
-3 7 -11 4094.22 382.45 10
3 -7 12 441.699 152.548 9
-3 7 -12 395.713 143.758 10
3 -7 13 2945.45 298.039 9
-3 7 -13 1977.14 268.507 10
-3 7 -14 530.572 163.966 10
3 -7 14 464.297 127.718 9
3 -7 15 1611.6 201.814 9
-3 7 -15 1673.03 237.275 10
-3 7 -16 56.4057 106.386 10
3 -7 16 28.6052 82.8841 9
3 -7 17 -41.0883 67.9536 9
-3 7 -17 113.004 92.1324 10
3 -7 18 599.595 111.407 9
3 8 -14 -31.8398 171.417 8
3 8 -13 964.652 244.616 8
-3 -8 13 1003.55 130.871 9
3 8 -12 2638.97 361.833 8
3 8 -11 1403.18 268.995 8
3 8 -10 111.673 148.873 8
3 8 -9 3998.82 408.041 8
3 8 -8 133.373 155.903 8
3 8 -7 2312.74 313.984 8
3 8 -6 1403.35 261.921 8
3 8 -5 19058.7 845.344 8
3 8 -4 1586.64 275.933 8
3 8 -3 386.149 161.057 8
-3 8 2 4827.38 352.302 7
3 8 -2 5799.4 465.373 8
3 8 -1 1654.03 268.019 8
-3 8 1 1402.2 190.787 7
3 8 0 3813.23 371.026 8
-3 8 0 2870.6 258.755 7
3 8 1 4389.91 393.981 8
-3 8 -1 3345.18 265.03 7
3 8 2 634.398 174.808 8
3 8 3 670.932 163.895 8
3 8 4 1961.59 240.984 8
3 8 5 744.71 152.801 8
3 -8 5 597.764 120.388 9
3 -8 6 1351.46 180.039 9
3 -8 7 2866.15 249.621 9
3 -8 8 88.3549 81.3056 9
3 -8 9 -13.5176 73.3533 9
3 -8 10 2677.6 231.433 9
3 -8 11 1972.58 193.557 9
3 -8 12 555.254 113.3 9
3 9 -6 812.667 207.451 8
3 9 -5 344.822 165.281 8
3 9 -4 3359.53 349.461 8
3 9 -3 99.4045 124.365 8
3 9 -2 415.005 133.487 8
-4 0 30 7032.85 407.581 5
-4 0 29 29.6891 83.4464 5
-4 0 28 2558.03 302.171 5
-4 0 27 -82.2004 127.401 5
-4 0 27 -129.42 148.305 4
-4 0 26 1466.71 266.367 5
-4 0 26 904.537 204.416 4
-4 0 25 -101.215 148.276 5
-4 0 25 -57.0093 154.642 4
-4 0 24 7071.33 559.493 5
-4 0 24 7316.82 618.951 4
-4 0 23 -93.4559 132.94 4
-4 0 23 -238.359 162.135 5
-4 0 22 177.889 153.354 5
-4 0 22 -72.183 150.629 4
-4 0 21 -32.0019 130.722 5
-4 0 21 143.139 182.652 4
-4 0 21 81.331 137.599 3
-4 0 20 137479 2568.49 4
-4 0 20 144834 2407.3 3
-4 0 20 139623 2383.59 5
-4 0 19 205.373 140.646 3
-4 0 19 -47.2995 128.878 5
-4 0 19 -16.7179 123.015 4
-4 0 18 11186.3 697.887 4
-4 0 18 11741.8 661.906 5
-4 0 18 10886.1 622.216 3
-4 0 17 -30.3508 114.206 3
-4 0 17 -71.6411 102.255 4
-4 0 17 155.934 115.677 5
-4 0 16 51736.4 1266.09 3
-4 0 15 209.163 141.691 3
-4 0 14 18933.8 708.372 3
-4 0 13 -46.9443 97.541 3
-4 0 12 23543.6 726.667 3
-4 0 11 69.9069 116.245 3
-4 0 10 7074.24 380.223 3
-4 0 9 64.1416 96.5301 3
-4 0 8 678088 3290.44 3
-4 0 7 58.0859 87.0975 3
-4 0 6 218213 1711.56 3
-4 0 5 -26.1558 68.4607 3
4 0 -5 142.062 37.6108 1
4 0 -4 93955.9 636.066 1
-4 0 4 93621.6 1009.76 3
4 0 -3 -90.8238 84.8398 2
-4 0 3 61.4755 58.7211 3
4 0 -2 11811.7 414.671 2
4 0 -1 67.3383 98.643 2
4 0 0 15561.8 545.564 2
4 0 1 3038.16 316.973 2
4 0 2 72315 1611.89 2
4 0 3 -118.507 300.41 2
4 0 4 96322 2595.12 2
4 0 5 118.256 380.704 2
4 0 6 111460 2625.61 2
4 0 7 -31.3999 228.551 2
4 0 8 634.818 240.139 2
4 0 9 53.4582 173.633 2
4 0 10 663.236 189.214 2
4 0 11 -29.9849 152.926 2
4 0 12 1746.17 281.303 2
4 0 13 38.782 136.729 2
4 0 14 29626.9 1094.26 2
4 0 15 -11.9942 138.21 2
-4 0 -15 -90.068 92.6337 7
4 0 16 44875.7 1416.58 4
4 0 16 46666.7 1434.15 2
4 0 17 -79.7262 163.452 2
4 0 17 -99.4649 118.577 4
4 0 18 205760 3163.08 4
4 0 18 213664 3180.1 2
4 0 19 -43.8054 154.02 4
4 0 20 53.5324 133.418 4
4 0 21 -104.126 136.621 4
4 0 22 -73.6046 135.748 4
4 0 23 172.321 142.583 4
4 0 24 245.105 132.906 4
4 0 25 26.0696 105.31 4
4 0 26 91.9754 108.309 4
4 0 27 38.78 82.1494 4
-4 -1 31 462.843 98.528 5
-4 -1 30 235.869 92.8107 5
-4 1 29 5442.63 362.684 5
-4 -1 29 5361.15 402.244 5
-4 1 28 4526.25 374.377 5
-4 -1 28 4154.05 382.442 5
-4 1 27 15618 732.344 5
-4 -1 27 15702.3 816.942 4
-4 -1 27 15407.8 758 5
-4 1 26 4548.1 428.366 5
-4 -1 26 4732.11 473.024 4
-4 -1 26 5392.31 478.387 5
-4 1 25 2949.9 409.247 4
-4 -1 25 2444.59 340.261 5
-4 -1 25 2041.2 332.219 4
-4 1 25 2499.38 331.782 5
-4 1 24 4257.12 476.2 4
-4 -1 24 4433.12 475.004 4
-4 1 24 4408 442.743 5
-4 -1 24 3995.53 432.104 5
-4 -1 23 4908.54 485.196 5
-4 1 23 4169.14 439.844 5
-4 1 23 4984.62 526.204 4
-4 -1 23 5092.05 502.61 4
-4 -1 22 57.1271 117.757 4
-4 1 22 136.563 148.423 5
-4 -1 22 -136.016 123.854 5
-4 1 22 77.0273 128.982 4
-4 1 21 48290.3 1423.88 5
-4 1 21 48279.7 1563.77 4
-4 -1 21 49862.2 1525.34 4
-4 -1 20 14384.1 642.903 9
4 1 -20 11130.5 1477.34 1
-4 1 20 13872.7 830.956 4
-4 -1 20 12852.2 764.288 4
-4 -1 20 13737.5 747.962 3
-4 1 20 13797 749.985 5
-4 1 19 18163.3 843.176 5
-4 1 19 19486.2 956.409 4
-4 -1 19 19132.1 918.276 4
-4 -1 19 20463.7 880.315 3
-4 -1 19 20734.8 762.825 9
-4 1 18 33740.5 1116.8 5
-4 1 18 34120.6 1224.17 4
-4 -1 18 32068.1 1155.26 4
-4 1 18 33825.6 1126.06 3
-4 -1 18 33269.1 1088.42 3
-4 -1 18 33613 963.714 9
-4 -1 17 1072.64 173.082 9
-4 1 17 1414.94 237.6 5
-4 1 17 1128.33 248.571 4
-4 -1 17 1349.84 238.838 4
-4 -1 17 1289.84 223.843 3
-4 1 17 1691.8 263.741 3
-4 -1 16 56460.8 1309.5 3
-4 1 16 55964.6 1344.38 3
-4 1 15 19741 772.335 3
-4 -1 15 20552.5 765.982 3
-4 1 14 32752.4 962.552 3
-4 -1 14 33149.6 933.98 3
-4 1 13 62195 1277.36 3
-4 -1 13 61138.8 1206.2 3
-4 1 12 2826.94 284.041 3
-4 -1 12 2770.96 258.991 3
-4 1 11 57.2006 106.947 3
-4 -1 11 143.623 110.85 3
-4 1 10 589.279 140.034 3
4 1 -10 668.938 131.701 1
-4 -1 10 590.193 133.817 3
-4 1 9 190608 1968.55 3
4 1 -9 191878 1896.88 1
-4 -1 9 191625 1815.86 3
4 1 -8 66691.9 1059.4 1
-4 -1 8 67542.7 1027.7 3
-4 1 8 64628.8 1108.95 3
-4 1 7 546.33 132.557 3
-4 -1 7 719.585 124.087 3
4 1 -7 820.691 114.77 1
4 1 -6 2312.16 171.428 1
4 -1 -6 2422.05 151.438 2
-4 -1 6 2553.62 191.063 3
4 1 -5 64111.9 844 1
-4 -1 5 65587.5 869.757 3
4 -1 -4 135965 1245.62 2
-4 -1 4 138405 1202.07 3
4 1 -4 135382 1204.33 1
4 1 -3 20863.2 454.288 1
-4 -1 3 19744 431.669 3
-4 -1 2 10520.7 292.868 3
4 -1 -2 11155.6 544.726 2
4 1 -2 11046.1 321.64 1
-4 -1 1 257152 1358.38 3
4 1 -1 262015 2160.31 2
4 1 -1 259977 1472.81 1
4 1 0 13429.9 514.111 2
4 -1 0 13359.1 874.513 2
-4 -1 0 12912.2 276.153 3
-4 1 -1 92161.7 515.886 1
4 -1 1 92883.8 2233.19 2
4 1 1 90330.9 1354.91 2
4 1 2 36441.8 948.868 2
-4 1 -2 36788.1 446.387 1
4 -1 2 35709 1255.13 2
4 1 3 30770.5 1004.57 2
4 -1 3 29339.6 1022.95 2
-4 1 -3 29056.6 452.302 1
-4 1 -4 21104.8 441.196 1
4 -1 4 21619.1 829.915 2
4 1 4 21127.8 992.107 2
-4 1 -5 311752 1819.81 1
4 -1 5 313136 2974.73 2
4 1 6 50761.2 2124.3 2
4 -1 6 52650.3 1198.84 2
4 1 7 62043.1 2500.8 2
4 -1 7 66264 1328.7 2
4 1 8 86874.9 2730.23 2
4 -1 8 91396.6 1601.58 2
4 1 9 132673 2926.68 2
4 -1 9 135728 1988.49 2
4 -1 10 1846.94 270.633 2
4 1 10 1744.13 351.059 2
4 1 11 3670.29 430.018 2
4 -1 11 3530.19 361.792 2
4 -1 12 851.008 216.083 2
4 1 12 748.833 220.63 2
4 1 13 18209.5 881.04 2
4 -1 13 18473.3 835.216 2
-4 1 -14 2740.17 344.929 10
-4 -1 -14 2891.49 308.941 7
4 1 14 3145.73 354.827 4
4 1 14 2375.16 341.699 2
4 -1 14 2561.8 337.796 2
-4 -1 -15 13306.4 676.849 7
4 1 15 12674.4 726.573 4
-4 1 -15 12360.4 690.073 10
4 1 15 13825.2 781.995 2
4 -1 15 12368.9 725.295 2
4 1 16 4146.56 433.405 4
4 1 16 4073.8 444.786 2
4 -1 16 4376.2 443.051 2
4 1 17 8157.13 613.35 4
4 1 17 7573.46 604.06 2
4 -1 17 7561.35 617.424 4
4 -1 17 8087.18 622.829 2
4 -1 18 43152.3 1476.14 4
4 1 18 42385.9 1402.05 4
4 1 18 43863 1426.7 2
4 -1 19 16523.8 929.869 4
4 1 19 17146 895.831 4
4 -1 20 22879 1088.96 4
4 1 20 21173.4 994.641 4
4 1 21 336.489 150.757 4
4 -1 21 143.308 149.839 4
4 1 22 874.929 213.327 4
4 -1 22 1023.95 264.611 4
4 1 23 556.047 163.575 4
4 -1 23 560.85 189.016 4
4 1 24 14.8355 92.1982 4
4 -1 24 -144.624 135.434 4
4 1 25 1977.32 259.369 4
4 -1 25 2252.41 301.416 4
4 1 26 2118.95 239.101 4
4 -1 26 2414.22 280.872 4
4 1 27 5598.59 339.468 4
4 -1 27 7318 434.993 4
4 -1 28 144.021 69.6356 4
-4 -2 30 1055.21 170.153 5
-4 -2 29 345.887 139.296 5
-4 -2 28 9875.34 555.813 5
-4 -2 27 76.1458 125.181 5
-4 -2 26 11919.3 689.906 5
-4 -2 26 12458 721.681 4
-4 2 25 9112.17 579.68 5
-4 -2 25 9459.24 638.806 5
-4 -2 25 9254.81 641.869 4
-4 -2 24 10712.5 698.921 4
-4 -2 24 10349.9 541.288 9
-4 2 24 10089.7 630.273 5
-4 -2 24 9661.42 649.61 5
-4 -2 23 13559.7 791.33 4
-4 -2 23 13881 646.431 9
-4 2 23 14026 760.791 5
-4 -2 22 494.476 144.565 9
-4 2 22 877.272 243.179 4
-4 -2 22 600.383 174.804 4
-4 2 22 322.528 117.89 5
-4 2 21 11684.4 697.242 5
-4 2 21 11966.5 790.856 4
-4 -2 21 12290.5 751.249 4
-4 -2 21 12165.8 627.044 9
-4 2 20 55565.7 1501.96 5
-4 -2 20 58675.2 1555.02 3
-4 2 20 55396.1 1655.31 4
-4 -2 20 55438.5 1558.59 4
-4 -2 20 55781.5 1331.74 9
-4 2 19 2104.24 299.766 5
-4 2 19 2120.95 330.156 4
-4 -2 19 1891.68 311.452 4
4 2 -19 2307.39 629.178 1
-4 -2 19 2182.74 319.424 3
-4 -2 19 2063.02 271.312 9
-4 2 18 22010.7 1008.76 4
-4 -2 18 21655.3 822.569 9
-4 2 18 22426.6 941.203 5
-4 -2 18 21116.1 924.8 4
4 2 -18 20958.4 1546.01 1
-4 -2 18 20858.4 874.481 3
-4 2 17 23954.4 946.698 5
-4 -2 17 22908.1 893.653 3
-4 2 17 22152 981.599 4
-4 -2 17 22043.1 912.17 4
4 2 -17 21129.8 1369.19 1
-4 -2 17 23326.7 842.784 9
-4 2 16 2283.38 312.542 4
-4 2 16 2846.57 335.706 5
-4 -2 16 2741.16 292.249 9
4 2 -16 2336.61 416.041 1
-4 -2 16 2565.7 301.729 3
4 2 -15 17117.9 980.001 1
-4 -2 15 19363.6 769.72 3
4 2 -14 7300.04 590.168 1
-4 -2 14 7564.74 467.144 3
-4 -2 13 785.243 169.531 3
4 2 -13 530.004 179.88 1
4 2 -12 54462.6 1374.67 1
-4 -2 12 55494.8 1160.24 3
4 2 -11 10963.9 585.838 1
4 2 -10 7819.03 468.298 1
4 2 -9 38460 984.217 1
4 2 -8 78.8817 88.8663 1
4 2 -7 145873 1747.15 1
4 2 -6 2675.02 240.01 1
4 2 -5 294767 2337.77 1
4 2 -4 12238.5 468.805 1
4 2 -3 88319.6 1241.84 1
4 -2 -3 89731.6 657.765 2
4 -2 -2 506.418 69.1303 2
4 2 -2 417.482 108.155 1
4 -2 -1 920.421 99.8906 2
4 2 -1 892.694 139.333 1
-4 -2 1 895.436 89.556 3
4 2 0 139122 1529.47 1
-4 2 0 141965 1170.98 1
4 -2 0 143421 1267.04 2
-4 -2 0 144079 936.158 3
4 2 0 143025 1811.4 2
-4 2 -1 4643.42 217.92 1
4 2 1 4474.89 347.755 2
4 -2 1 4488.18 250.462 2
4 2 2 5881.81 406.843 2
-4 2 -2 5989.95 264.467 1
4 -2 2 6028.93 309.076 2
-4 2 -3 6442.13 288.455 1
4 2 3 7098.3 476.55 2
4 -2 3 6340.8 331.474 2
4 -2 4 153763 1695.51 2
-4 2 -4 157970 1520.38 1
4 -2 5 42045.1 937.925 2
-4 2 -5 41365.3 826.449 1
4 2 6 2507.76 533.151 2
-4 2 -6 2908.98 234.335 1
4 -2 6 3047.62 274.615 2
-4 2 -7 2609.18 226.745 1
4 -2 7 2871.04 275.536 2
4 2 7 2814.94 678.226 2
-4 2 -8 5547.7 345.049 1
4 -2 8 5595.14 396.332 2
4 2 9 25983.7 1712.36 2
-4 2 -9 28360.5 813.126 1
4 -2 9 28168.5 910.109 2
4 2 10 1189.92 430.062 2
4 -2 10 1596.4 236.992 2
-4 2 -10 1648.61 211.51 1
4 -2 11 1816.19 270.213 2
-4 2 -11 1742.6 234.477 1
4 2 11 1327.15 368.788 2
-4 2 -12 28243.5 1093.53 10
-4 2 -12 28014 940.699 1
4 2 12 26720.1 1178.33 2
4 -2 12 27418.7 991.623 2
-4 -2 -12 26185.9 882.661 7
-4 2 -13 9405.55 568.355 1
4 2 13 7918.57 602.506 2
4 -2 13 9358.8 605.03 2
-4 2 -13 8608.72 627.716 10
4 2 14 996.226 242.339 2
4 -2 14 616.499 185.657 2
-4 2 -14 897.902 197.73 1
-4 2 -14 1195.17 272.936 10
4 2 15 20077.5 894.458 4
4 2 15 20250 948.964 2
-4 2 -15 19264.3 935.185 10
4 2 16 3251.08 376.953 4
4 2 16 4405.85 450.383 2
-4 2 -16 3329.39 417.812 10
4 -2 17 23408.3 1095.43 4
4 2 17 25126.7 1037.15 4
4 2 17 22550.1 1011.36 2
-4 2 -17 22325.4 1008.2 10
4 -2 18 9800.68 716.119 4
4 2 18 8701.81 614.943 4
-4 2 -18 8768.37 631.607 10
-4 2 -19 264.905 141.659 10
4 2 19 229.478 125.682 4
4 -2 19 366.666 203.1 4
4 2 20 2995.98 367.259 4
-4 2 -20 2764.72 351.168 10
4 -2 20 2484.02 355.961 4
4 2 21 -243.463 132.473 4
4 -2 21 -55.052 153.428 4
-4 2 -21 -219.012 154.951 10
4 2 22 644.859 171.732 4
4 -2 22 -60.6079 145.353 4
4 2 23 3720.49 360.322 4
4 -2 23 4115.91 433.331 4
4 2 24 399.329 149.301 4
4 -2 24 562.083 180.722 4
4 -2 25 6793.73 476.06 4
4 -2 26 4942.78 373.962 4
4 -2 27 527.659 123.753 4
-4 -3 29 1808.89 207.625 5
-4 -3 28 1717.1 238.246 5
-4 -3 27 6863.12 473.92 5
-4 -3 26 2320.37 313.193 5
-4 -3 26 2080.05 233.524 9
-4 -3 25 9747.45 623.945 5
-4 -3 25 9258.95 496.474 9
-4 -3 24 11005.8 674.042 5
-4 -3 24 10324.4 549.03 9
-4 -3 23 3504.3 341.17 9
-4 -3 22 9744.93 575.437 9
-4 -3 21 1444.29 222.159 9
-4 -3 20 6500.06 479.43 9
-4 -3 19 2874.92 326.937 9
-4 -3 19 3014.57 364.848 3
4 3 -19 3119.75 691.095 1
-4 3 18 36773.6 1203.3 5
-4 -3 18 35325.2 1093.32 9
-4 -3 18 37326.7 1226.98 3
4 3 -18 37307.6 2097.46 1
4 3 -17 106102 3163.82 1
-4 3 17 113029 2097.22 5
-4 -3 17 116740 2105.97 3
-4 -3 17 110092 1910.17 9
-4 3 16 127937 2219.1 5
-4 -3 16 129529 2160.69 3
-4 -3 16 130068 2041.67 9
4 3 -16 122706 3072.77 1
-4 -3 15 28750.9 939.363 9
-4 3 15 28254.7 1031.65 5
-4 -3 15 28605.7 984.436 3
4 3 -15 26606.3 1328.56 1
-4 -3 14 18794.8 749.781 9
4 3 -14 18283.7 1020.07 1
-4 3 14 18351 829.216 5
-4 -3 13 9131.08 512.925 9
4 3 -13 7943.28 631.286 1
4 3 -12 538.546 153.94 1
4 3 -11 389.786 158.816 1
4 3 -10 8836.28 594.902 1
4 3 -9 276.963 122.255 1
4 3 -8 16236.9 737.965 1
4 3 -7 172573 2307.17 1
4 3 -6 144.292 111.9 1
4 3 -5 933 183.586 1
4 3 -4 4456.49 347.321 1
4 3 -3 11612.5 547.564 1
4 3 -2 1716.87 220.131 1
4 3 -1 1641.02 223.313 1
4 3 0 293.928 130.455 1
-4 3 0 377.186 106.308 1
4 3 0 301.457 108.847 2
-4 3 -1 15306.8 535.072 1
4 3 1 16655.1 716.454 2
-4 3 -2 1422.22 173.033 1
4 3 2 1569.94 250.892 2
4 3 3 41055.3 1197.03 2
-4 3 -3 39549.4 896.857 1
-4 3 -4 3501.19 281.671 1
4 3 4 3255.71 396.186 2
4 3 5 75131.4 2049.19 2
-4 3 -5 67266.2 1258 1
-4 3 -6 578.678 137.452 1
4 3 6 431.256 299.138 2
4 3 7 3929.56 712.03 2
-4 3 -7 4471.83 351.031 1
4 3 8 25038.3 1825.33 2
-4 3 -8 25944.4 877.564 1
4 3 9 11284.9 1260.06 2
-4 3 -9 12262.2 622.694 1
-4 3 -10 19689.4 938.786 10
-4 3 -10 18260 780.384 1
-4 3 -11 7041.41 588.1 10
4 3 11 7091.73 749.646 2
-4 3 -11 6328.06 471.029 1
4 3 12 934.749 243.573 2
-4 3 -12 882.471 239.731 10
4 3 13 796.375 235.329 2
-4 3 -13 1037.43 285.448 10
4 3 14 24651.6 1055.29 2
-4 3 -14 24903.1 1125.59 10
-4 3 -15 6260.13 580.393 10
-4 3 -16 3186.76 432.875 10
-4 3 -17 432.348 228.7 10
4 -3 17 603.149 204.259 4
4 -3 18 3457.75 429.92 4
-4 3 -18 3903.49 458.432 10
4 -3 19 124.568 125.966 4
-4 3 -19 -177.406 200.38 10
4 -3 20 6410.9 553.629 4
-4 3 -20 5269.09 480.607 10
4 -3 21 239.028 167.822 4
-4 3 -21 197.604 133.481 10
-4 3 -22 1391.57 241.893 10
4 -3 22 1447.61 272.035 4
4 -3 23 4113.56 390.276 4
-4 3 -23 4454.32 366.135 10
4 -3 24 1099.44 199.927 4
4 -3 25 499.134 134.687 4
4 -3 26 3051.81 249.47 4
-4 -4 28 946.11 147.682 5
-4 -4 27 18491.5 672.384 5
-4 -4 27 17659.3 517.865 9
-4 -4 26 24184.8 695.864 9
-4 -4 26 25541.2 848.578 5
-4 -4 25 35933.7 1072.76 5
-4 -4 25 34414.5 908.729 9
-4 -4 24 16056.9 754.783 5
-4 -4 24 14648.6 638.792 9
-4 -4 23 200.564 133.021 9
-4 -4 22 47.7958 116.313 9
-4 -4 21 6540.05 489.64 9
-4 -4 20 677.06 206.4 9
-4 -4 19 653.649 206.005 9
-4 -4 18 1485.41 253.519 9
-4 -4 17 65771.2 1541.15 9
-4 -4 16 25582.7 959.595 9
4 4 -16 25093.2 1500.33 1
-4 -4 16 25436.4 1005.49 3
-4 -4 15 92805.4 1775.64 9
4 4 -15 90292.2 2635 1
-4 -4 14 17.9264 105.982 9
4 4 -14 180.394 183.663 1
-4 -4 13 32108.9 1019.26 9
4 4 -13 32467.1 1068.63 8
4 4 -13 32293.6 1440.51 1
4 4 -12 1603.39 320.819 1
4 4 -12 1724.82 256.632 8
-4 -4 12 1862.67 251.679 9
-4 -4 11 5598.12 417.612 9
4 4 -11 4833.72 535.555 1
4 4 -11 5914.61 456.408 8
4 4 -10 2863.73 308.623 8
4 4 -10 3072.95 408.028 1
-4 -4 10 2920.07 302.027 9
4 4 -9 21.4662 133.085 1
-4 -4 9 -11.4053 69.5109 9
4 4 -8 757.673 195.609 1
4 4 -7 381.671 172.939 1
4 4 -6 230.03 145.59 1
4 4 -5 3037.11 343.649 1
4 4 -4 5512.53 449.374 1
4 4 -3 6936.08 499.313 1
4 4 -2 1605.28 247.21 1
4 4 -1 67263.3 1518.4 1
4 4 0 83738.2 1723.94 2
-4 4 0 86320.5 1482.47 1
4 4 1 65851.4 1558.79 2
-4 4 -1 65951.5 1303.04 1
4 4 2 3199.55 359.478 2
-4 4 -2 3130.1 300.423 1
4 4 3 18225.7 885.404 2
-4 4 -3 17245.9 698.675 1
4 4 4 5761.28 547.763 2
-4 4 -4 5537.28 402.11 1
-4 4 -5 820.548 261.898 8
4 4 5 1132.09 367.255 2
-4 4 -5 688.203 157.067 1
-4 4 -6 26370.5 1243.28 8
-4 4 -6 26807.1 942.734 1
4 4 6 27685.9 1513.55 2
-4 4 -6 27066.4 1044.6 10
-4 4 -7 2811.57 451.535 8
-4 4 -7 2542.21 266.443 7
4 4 7 2385.49 656.603 2
-4 4 -7 2395.86 340.711 10
-4 4 -8 26738.3 1104.07 10
4 4 8 23895.8 1857.42 2
-4 4 -8 24092 1261.44 8
4 4 9 2463.48 748.317 2
-4 4 -9 1209.14 258.4 10
-4 4 -10 846.806 262.722 10
-4 4 -11 599.394 236.897 10
-4 4 -12 6811.85 609.259 10
-4 4 -13 27957.1 1217.93 10
-4 4 -14 1154.16 312.13 10
4 -4 15 4141.9 446.191 4
-4 4 -15 4635.96 528.186 10
4 -4 16 19732.7 945.315 4
-4 4 -16 18874.6 981.614 10
4 -4 17 3674.81 410.348 4
-4 4 -17 3298.15 438.686 10
4 -4 18 3802.08 416.216 4
-4 4 -18 3679.38 446.254 10
4 -4 19 71.3402 88.8872 9
4 -4 19 256.785 162.848 4
-4 4 -19 -139.632 184.426 10
4 -4 20 701.372 143.267 9
-4 4 -20 780.018 220.596 10
4 -4 20 732.194 182.495 4
4 -4 21 4210.81 377.834 4
-4 4 -21 3857.94 375.788 10
4 -4 22 1436.93 216.058 4
-4 4 -22 1216.23 206.125 10
-4 4 -23 4405.91 339.183 10
4 -4 23 4724.93 338.994 4
-4 4 -24 1453.56 177.142 10
-4 -5 26 10837.4 394.081 9
-4 -5 25 4580.28 310.965 5
-4 -5 25 5237.61 318.402 9
-4 -5 24 34.4683 86.8545 9
-4 -5 24 62.9259 81.0381 5
-4 -5 23 -84.4505 112.532 5
-4 -5 23 133.743 110.335 9
-4 -5 22 1060.37 206.101 9
-4 -5 22 909.719 192.824 5
-4 -5 21 1447 248.819 9
-4 -5 20 491.66 185.072 9
-4 -5 19 517.886 181.451 9
-4 -5 18 497.476 194.677 9
-4 -5 17 -104.004 153.014 9
-4 -5 16 1445.84 257.601 9
-4 -5 15 23039.5 928.196 9
4 5 -15 24653.3 1073.99 8
-4 -5 14 9886.77 607.624 9
4 5 -14 10339.1 687.532 8
4 5 -13 -55.2835 164.876 8
-4 -5 13 225.326 140.262 9
-4 -5 12 2738.31 315.344 9
4 5 -12 2625.72 350.858 8
4 5 -12 3192.85 473.403 1
4 5 -11 5586.41 496.207 8
4 5 -11 6394.74 656.02 1
-4 -5 11 5711.8 443.979 9
-4 -5 10 509.91 159.876 9
4 5 -10 352.855 156.444 8
-4 -5 9 2017.38 261.712 9
4 5 -9 2322.01 313.65 8
4 5 -9 2243.37 373.461 1
-4 -5 8 10764.3 578.217 9
4 5 -8 10761.6 657.968 8
4 5 -8 10288.1 770.013 1
-4 -5 7 1131.09 190.29 9
4 5 -7 1295.98 303.258 1
4 5 -7 864.277 204.211 8
-4 -5 6 13885.6 625.119 9
4 5 -6 12442.4 699.198 8
4 5 -6 13521 842.979 1
4 5 -5 5832.25 553.103 1
4 5 -5 5382.97 458.227 8
4 5 -4 9655.52 671.088 1
4 5 -3 3097.03 393.368 1
-4 5 2 342.024 181.128 8
4 5 -2 190.121 151.003 1
4 5 -2 -73.6648 112.09 2
-4 5 1 47633.4 1493.91 8
4 5 -1 42328.2 1324.06 2
4 5 0 15175.4 803.311 2
-4 5 0 17557.1 939.045 8
4 5 1 25110.1 1032.06 2
-4 5 -1 27546.3 1188.81 8
4 5 2 17385.6 904.146 2
-4 5 -2 16877.1 963.051 8
-4 5 -2 18152.9 807.774 10
-4 5 -3 219.289 113.79 10
-4 5 -3 308.888 172.982 8
-4 5 -3 498.583 143.12 7
4 5 3 120.581 168.133 2
-4 5 -4 55370.1 1818.17 8
-4 5 -4 53823.4 1272.12 7
-4 5 -4 53250.1 1454.53 10
-4 5 -5 11768.2 714.792 10
-4 5 -5 12385.2 606.807 7
-4 5 -5 12731.9 903.088 8
-4 5 -6 3152.03 505.883 8
-4 5 -6 3026.73 378.239 10
-4 5 -6 3201.09 311.65 7
-4 5 -7 11490.7 910.257 8
-4 5 -7 12746 596.382 7
-4 5 -7 12537.1 760.795 10
-4 5 -8 13453.3 1013.12 8
-4 5 -8 13645.3 810.733 10
-4 5 -9 16083.4 886.672 10
-4 5 -10 807.699 253.696 10
-4 5 -11 3321.28 437.169 10
-4 5 -12 18.3939 189.281 10
-4 5 -13 6616.35 600.742 10
-4 5 -14 687.28 257.979 10
-4 5 -15 466.133 245.546 10
-4 5 -16 119.766 186.544 10
-4 5 -17 -147.174 220.584 10
-4 5 -18 19402.7 900.55 10
4 -5 18 19491.7 747.751 9
4 -5 19 1323.35 193.55 9
-4 5 -19 1387.1 255.172 10
4 -5 20 6586.62 373.625 9
-4 5 -20 7647.23 510.754 10
4 -5 21 4662.35 278.374 9
-4 5 -21 5001.62 382.052 10
-4 5 -22 7726.83 421.531 10
-4 -6 23 63.2632 88.6945 9
-4 -6 22 15.2459 77.2507 9
-4 -6 21 1103.97 182.416 9
-4 -6 20 13.2243 114.66 9
-4 -6 19 -47.6222 116.494 9
-4 -6 18 14924 690.711 9
4 6 -17 1046.38 292.024 8
-4 -6 17 1091.65 227.032 9
4 6 -16 771.507 225.721 8
-4 -6 16 574.668 173.663 9
-4 -6 15 44.6979 132.985 9
4 6 -15 -49.0247 147.613 8
-4 -6 14 2956.43 330.567 9
4 6 -14 3591.68 432.989 8
-4 -6 13 -101.23 149.803 9
4 6 -13 -58.624 167.197 8
-4 -6 12 1368.96 243.355 9
4 6 -12 1711.74 292.819 8
-4 -6 11 388.264 132.406 9
4 6 -11 307.888 156.569 8
-4 -6 10 3711.79 359.262 9
4 6 -10 4047.24 433.014 8
-4 -6 9 470.804 138.92 9
4 6 -9 528.893 198.888 8
-4 -6 8 12590.8 635.378 9
4 6 -8 12596.5 741.249 8
4 6 -7 15348.4 807.967 8
-4 -6 7 16846.9 722.559 9
4 6 -6 522.1 177.655 8
4 6 -5 4516.74 450.287 8
4 6 -4 211.531 138.65 8
4 6 -3 15605.6 809.568 8
-4 6 2 577.142 236.929 8
4 6 -2 79.7192 120.271 8
-4 6 1 269.778 229.197 8
4 6 -1 294.64 128.213 8
-4 6 0 1735.26 377.176 8
4 6 0 1244.48 236.214 8
-4 6 -1 9704.73 778.97 8
4 6 1 10012.4 657.203 8
-4 6 -2 4411.33 556.389 8
4 6 2 4531.85 440.288 8
-4 6 -2 4258.6 382.937 7
-4 6 -3 2557.52 458.501 8
4 6 3 2069.44 303.651 8
-4 6 -3 2342.45 291.425 7
-4 6 -4 -27.7421 224.234 8
-4 6 -4 10.3504 100.756 7
4 6 4 105.879 117.323 8
-4 6 -4 241.185 144.718 10
-4 6 -5 8475.66 796.25 8
-4 6 -5 9671.59 546.682 7
-4 6 -5 8824.1 600.923 10
-4 6 -6 3169.46 540.874 8
-4 6 -6 4032.22 349.344 7
-4 6 -6 3071.62 368.87 10
4 6 7 82392.2 1750.75 8
-4 6 -7 78696.9 2434.83 8
-4 6 -7 80653.7 1878.54 10
4 6 8 -306.354 130.505 8
-4 6 -8 -45.6467 161.974 10
4 6 9 1062.52 191.62 8
-4 6 -9 723.755 207.328 10
-4 6 -10 9039.02 645.281 10
-4 6 -11 3023.67 388.705 10
-4 6 -12 215.735 161.882 10
-4 6 -13 1404.55 271.449 10
-4 6 -14 1760.99 297.398 10
-4 6 -15 8612.15 588.378 10
4 -6 16 2992.98 295.643 9
-4 6 -16 2986.4 351.34 10
-4 6 -17 2089.08 286.132 10
4 -6 17 2530.28 260.728 9
4 -6 18 -16.9798 78.6813 9
-4 6 -18 330.613 157.633 10
-4 6 -19 3103.52 295.249 10
4 -6 19 2267.21 204.75 9
-4 6 -20 122.983 92.3712 10
-4 -7 20 94.9661 73.2948 9
4 7 -19 -121.995 132.872 10
-4 -7 19 300.137 88.423 9
4 7 -18 908.17 220.525 10
-4 -7 18 1026.9 157.017 9
4 7 -17 5534.85 519.79 8
-4 -7 17 6691.86 385.605 9
4 7 -17 6823.19 534.721 10
-4 -7 16 869.478 159.639 9
4 7 -16 1124.43 285.434 8
4 7 -15 372.428 204.855 8
-4 -7 15 481.595 133.631 9
-4 -7 14 199.632 108.748 9
4 7 -14 65.7388 154.824 8
-4 -7 13 187.444 103.218 9
4 7 -13 267.287 178.814 8
4 7 -12 10855.6 698.055 8
-4 -7 12 11940.2 573.419 9
4 7 -11 24981.4 1034.73 8
-4 -7 11 27046.9 863.385 9
-4 -7 10 401.002 142.222 9
4 7 -10 -63.6014 176.004 8
4 7 -9 1607.29 290.692 8
-4 -7 9 1750.43 232.813 9
4 7 -8 2215.44 315.729 8
4 7 -7 64.0178 164.13 8
4 7 -6 26177 1038.17 8
4 7 -5 6048.28 522.43 8
4 7 -4 6060.7 517.274 8
4 7 -3 1231.82 264.157 8
4 7 -2 14914.8 795.007 8
-4 7 1 3562.08 492.884 8
4 7 -1 3320.98 391.56 8
-4 7 0 11630.6 844.951 8
4 7 0 11983.5 712.213 8
-4 7 0 11909.7 631.725 7
4 7 1 7340.08 556.696 8
-4 7 -1 7413.05 491.534 7
-4 7 -1 6245.34 639.026 8
-4 7 -2 4852.81 577.857 8
4 7 2 5578.52 479.712 8
-4 7 -2 6188.56 439.127 7
-4 7 -3 813.718 162.881 7
4 7 3 801.777 196.306 8
4 7 4 3126.82 352.859 8
-4 7 -4 2919.29 283.673 7
4 7 5 2336.45 293.394 8
4 7 6 8927.61 543.157 8
4 7 7 8069.07 493.949 8
-4 7 -7 8183.35 518.212 10
4 7 8 13767.5 613.796 8
-4 7 -8 14774.9 689.338 10
-4 7 -9 34719.8 1058.32 10
-4 7 -10 241.627 139.668 10
-4 7 -11 293.925 147.46 10
4 -7 12 136.823 104.32 9
-4 7 -12 523.167 169.302 10
4 -7 13 1969.76 235.754 9
-4 7 -13 1977.23 246.328 10
4 -7 14 2659.53 248.236 9
-4 7 -14 2582.08 265.191 10
4 -7 15 131.54 76.7035 9
-4 7 -15 101.279 93.8459 10
-4 7 -16 493.615 122.194 10
4 -7 16 440.811 103.582 9
4 -7 17 -43.7622 47.1351 9
-4 8 15 53.5686 50.0446 7
4 8 -14 2736.34 364.251 8
-4 8 14 2392.4 201.963 7
4 8 -13 1545.08 305.295 8
4 8 -12 752.52 227.386 8
4 8 -11 5202.81 461.68 8
4 8 -10 8401.53 569.771 8
4 8 -9 3339.9 374.33 8
4 8 -8 357.973 181.432 8
4 8 -7 1127.14 236.007 8
-4 8 6 -126.737 118.882 7
4 8 -6 -53.3351 148.35 8
4 8 -5 -87.9981 143.875 8
-4 8 5 -165.858 117.608 7
-4 8 4 266.389 114.606 7
4 8 -4 353.924 168.535 8
4 8 -3 7652.38 534.952 8
-4 8 3 6442.99 396.16 7
4 8 -2 463.927 159.54 8
-4 8 2 540.903 117.813 7
4 8 -1 84.7602 130.246 8
-4 8 1 414.831 112.178 7
4 8 0 165.136 112.687 8
-4 8 0 410.65 101.962 7
4 8 1 17.6534 128.767 8
-4 8 -1 177.643 80.8491 7
4 8 2 408.03 116.155 8
4 8 3 1420.24 211.484 8
4 8 4 6275.01 403.474 8
4 -8 5 12256.4 487.549 9
4 8 5 11965.6 516.977 8
4 -8 6 23855.4 682.314 9
4 -8 7 25304.8 697.337 9
4 -8 8 3580.96 266.538 9
4 -8 9 7910.16 377.802 9
4 -8 10 369.588 91.8658 9
4 -8 11 189.604 71.8394 9
-5 0 30 18850.5 657.777 5
-5 0 29 130.558 86.2775 5
-5 0 28 34379.2 1057.43 5
-5 0 27 -62.7343 137.443 5
-5 0 26 3995.04 416.37 5
-5 0 25 -118.743 130.54 5
-5 0 24 40571.7 1340.7 5
-5 0 24 40095.3 1414.48 4
-5 0 23 76.2007 149.688 5
-5 0 23 35.0709 127.245 4
-5 0 22 97247 2083.31 5
-5 0 22 96183.5 2208.03 4
-5 0 21 -165.043 140.601 3
-5 0 21 -109.789 136.229 5
-5 0 21 20.6204 140.039 4
-5 0 20 30939.8 1229.71 4
-5 0 20 30214.7 1145.07 5
-5 0 20 32253.8 1182.28 3
-5 0 19 -8.75422 144.023 3
-5 0 19 -92.8743 143.588 5
-5 0 19 26.5572 135.495 4
-5 0 18 91878.1 1893.27 5
-5 0 18 94871.2 2064.99 4
-5 0 18 91391.6 1858.79 3
-5 0 17 43.4027 111.742 3
-5 0 17 -208.202 124.641 5
-5 0 17 -12.9835 102.278 4
-5 0 16 726.308 186.267 3
-5 0 16 965.793 214.969 5
-5 0 16 774.395 184.548 4
-5 0 16 819.632 181.01 6
-5 0 15 559.55 162.029 3
-5 0 14 4319.26 362.907 3
-5 0 13 31.5969 112.51 3
-5 0 12 95798.3 1549.87 3
-5 0 11 33.3144 93.939 3
-5 0 10 14795.5 566.956 3
-5 0 9 10.5581 99.172 3
-5 0 8 28198.1 725.261 3
-5 0 7 -40.6301 92.6643 3
5 0 -7 231.699 59.1111 1
5 0 -6 20757.6 380.641 1
-5 0 6 20736.7 575.247 3
-5 0 5 50.354 83.1987 3
-5 0 4 28992.7 642.145 3
5 0 -4 29697.5 738.449 2
5 0 -3 55.1072 84.7575 2
5 0 -2 223451 2131.89 2
5 0 -1 -141.172 145.308 2
5 0 0 62896.4 1364.48 2
5 0 1 84.3453 211.136 2
5 0 2 18901.8 1013.84 2
5 0 3 305.098 430.238 2
5 0 4 421753 5969.53 2
5 0 5 475.184 485.661 2
5 0 6 84791.7 2487.99 2
5 0 7 3.76208 234.325 2
5 0 8 241.959 230.506 2
5 0 9 101.967 188.866 2
5 0 10 21624.5 955.618 2
5 0 11 119.908 153.224 2
-5 0 -12 99085.9 1624.78 7
5 0 12 101869 2062.7 2
5 0 13 253.898 178.218 2
-5 0 -13 48.2134 85.581 7
-5 0 -14 26394 886.191 7
5 0 14 26712.6 1112.46 2
5 0 15 21.4955 159.04 2
-5 0 -15 -10.3613 108.42 7
-5 0 -16 260311 2925.94 7
5 0 16 249236 3410.96 4
5 0 16 256355 3521.74 2
-5 0 -17 99.9848 148.368 7
5 0 17 147.515 139.606 4
5 0 18 51745.2 1588.22 4
5 0 19 45.3275 135.314 4
5 0 20 5147.22 509.47 4
5 0 21 53.0305 136.268 4
5 0 22 6826.74 552.706 4
5 0 23 -42.4193 109.673 4
5 0 24 18338.7 789.424 4
5 0 25 165.395 97.3103 4
5 0 26 2011.25 225.036 4
-5 -1 31 807.922 133.324 5
-5 -1 30 2639.69 260.324 5
-5 1 30 2453.49 217.323 5
-5 1 29 751.339 154.061 5
-5 -1 29 621.857 158.087 5
-5 1 28 4508.89 375.816 5
-5 -1 28 4611.38 400.601 5
-5 -1 27 111.523 118.676 5
-5 1 27 -244.225 127.277 5
-5 1 26 655.849 194.147 5
-5 -1 26 707.365 207.942 5
-5 1 25 -16.1385 114.772 5
-5 -1 25 82.0062 136.944 5
-5 -1 24 20968.8 961.553 5
-5 1 24 20232.6 942.053 5
-5 -1 24 19768.3 963.922 4
-5 -1 23 14006.4 801.353 5
-5 -1 23 13620.2 811.262 4
-5 1 23 13943.8 786.483 5
-5 1 22 15485.4 833.859 5
-5 -1 22 15708.3 846.272 5
-5 -1 22 15221.1 854.596 4
-5 -1 22 16837.4 715.269 9
-5 1 21 132.266 140.705 5
-5 -1 21 -110.375 130.385 5
-5 1 21 -57.5498 120.071 4
-5 -1 21 35.9291 135.347 4
-5 -1 21 114.98 91.7768 9
-5 -1 20 9937.41 660.244 5
-5 1 20 10503.4 745.137 4
-5 -1 20 9616.12 669.571 4
-5 -1 20 11287.5 702.63 3
-5 -1 20 9945.25 554.551 9
-5 1 20 9711.82 652.198 5
-5 -1 19 11384.7 584.579 9
-5 1 19 9464.57 632.239 5
-5 -1 19 9992.42 649.748 5
-5 1 19 10990 746.047 4
-5 -1 19 10280.4 678.749 4
5 1 -19 8943.41 1081.39 1
-5 -1 19 10464.1 657.071 3
-5 -1 18 31277.3 1119.27 5
-5 1 18 31611.2 1127.41 5
-5 -1 18 32001.9 1184.57 4
5 1 -18 30385.6 1697.02 1
-5 -1 18 31394.1 963.378 9
-5 1 18 31000.2 1128.33 3
-5 1 18 33404 1244.45 4
-5 -1 18 31358.6 1090.85 3
-5 -1 17 11.7027 106.17 9
-5 1 17 3.29833 119.749 5
-5 -1 17 86.22 125.11 5
5 1 -17 235.712 178.873 1
-5 1 17 -57.4696 120.099 4
-5 -1 17 -80.9919 91.4593 4
-5 -1 17 -99.8357 119.778 3
-5 1 17 159.588 132.865 3
-5 1 16 4641.04 420.614 5
-5 -1 16 4896.1 451.214 4
5 1 -16 5454.38 555.567 1
-5 -1 16 5151.29 434.765 5
-5 1 16 5075.52 465.369 4
-5 -1 16 4865.49 364.846 9
-5 -1 16 5371.26 426.529 3
-5 -1 16 5032.96 417.402 6
-5 1 16 4149.4 401.13 3
5 1 -15 1389.04 262.182 1
-5 -1 15 1105.24 206.843 3
-5 1 15 1109.51 221.76 3
5 1 -14 20038.8 862.895 1
-5 -1 14 20416.1 760.552 3
-5 1 14 21346.9 828.21 3
5 1 -13 3578.11 339.015 1
-5 1 13 3884.79 360.637 3
-5 -1 13 3764.4 320.947 3
-5 1 12 7778.91 480.119 3
5 1 -12 6973.23 433.634 1
-5 -1 12 7469.75 432.712 3
5 1 -11 31523.7 864.98 1
-5 -1 11 32832.7 858.717 3
-5 1 11 33294.1 937.741 3
5 1 -10 3558.13 278.096 1
-5 -1 10 3426.1 275.363 3
-5 1 10 3462.83 307.672 3
5 1 -9 11739.1 469.626 1
-5 -1 9 12093.2 483.451 3
5 -1 -8 30470.3 608.049 2
5 1 -8 28829.2 664.256 1
-5 -1 8 30980.6 734.944 3
5 -1 -7 128449 1286.26 2
5 1 -7 126556 1362.51 1
-5 -1 7 129694 1443.82 3
5 1 -6 6683.29 297.508 1
-5 -1 6 6384.1 315.396 3
5 -1 -6 6027.45 292.714 2
5 -1 -5 147653 1552.02 2
-5 -1 5 151631 1436.71 3
5 -1 -4 35578.9 886.612 2
5 1 -4 34232.2 581.36 1
-5 -1 4 33874.7 656.456 3
-5 -1 3 167.665 66.6378 3
5 1 -3 201.684 52.9604 1
5 -1 -3 116.981 140.381 2
5 1 -2 221146 2226.07 2
5 -1 -2 220231 3002.21 2
-5 -1 2 219251 1484.11 3
5 1 -1 79782.2 1392.39 2
5 -1 -1 78185.4 2108.76 2
5 1 0 71855.3 1351.41 2
5 -1 0 69149.6 2159.76 2
5 1 1 27426.4 902.178 2
5 -1 1 24935.3 1323.97 2
5 -1 2 3851.24 531.679 2
5 1 2 3360.12 389.425 2
5 -1 3 583.698 278.586 2
5 1 3 976.118 364.925 2
5 1 4 5879.09 662.848 2
5 -1 4 6124.71 515.773 2
5 1 5 176621 3892.85 2
5 -1 5 190714 2614.79 2
5 1 6 162088 4214.45 2
5 -1 6 174688 2416.86 2
5 1 7 12821.4 1326.58 2
5 -1 7 14378.4 689.157 2
5 1 8 1422.75 559.71 2
5 -1 8 2166.82 280.649 2
5 1 9 79846.1 2470.13 2
5 -1 9 80068 1658.74 2
5 1 10 9678.77 793.931 2
5 -1 10 10639.9 625.951 2
5 1 11 52583.6 1665.99 2
5 -1 11 53619.6 1424.87 2
5 1 12 2881.98 393.72 2
-5 -1 -12 3021.14 303.973 7
-5 1 -12 3331.44 300.843 7
5 -1 12 3327.58 384.393 2
-5 1 -12 2807.52 330.466 10
-5 -1 -13 19532.7 767.877 7
-5 1 -13 20303.5 743.61 7
5 1 13 18952.9 962.76 2
5 -1 13 20671.7 950.383 2
-5 1 -13 20769.1 878.346 10
-5 1 -14 12710.1 694.47 10
-5 -1 -14 12543.6 633.138 7
-5 1 -14 12177.9 595.666 7
5 1 14 12584.6 723.032 4
5 1 14 13233.7 803.23 2
5 -1 14 13076.2 763.992 2
-5 -1 -15 100149 1846.76 7
5 1 15 98968.2 2084.7 4
5 1 15 102276 2238.66 2
5 -1 15 101727 2170.98 2
-5 -1 -16 70282.4 1595.3 7
5 1 16 72577.4 1886.41 2
5 -1 16 72547.1 1858.66 2
5 1 16 69591.7 1764.07 4
5 1 17 22484.5 1017.5 4
5 -1 17 22689.5 1089.9 4
5 1 18 10669.7 705.29 4
5 -1 18 11138.3 765.186 4
5 1 19 660.727 191.442 4
5 -1 19 661.884 225.475 4
5 1 20 2085.32 323.071 4
5 -1 20 2277.35 352.426 4
5 1 21 21397.1 939.702 4
5 -1 21 22815.7 1045.15 4
5 1 22 1478.3 250.002 4
5 -1 22 1757.4 308.838 4
5 1 23 3424.73 345.925 4
5 -1 23 3755.97 403.899 4
5 1 24 8099.73 490.828 4
5 -1 24 8588.59 559.988 4
5 1 25 181.788 87.7015 4
5 -1 25 122.63 88.491 4
5 -1 26 -18.2198 70.9074 4
-5 -2 30 2295.03 228.222 5
-5 -2 29 4870.07 368.059 5
-5 -2 28 8463.78 511.905 5
-5 -2 27 4944.13 423.465 5
-5 2 27 5082.28 388.909 5
-5 2 26 1928.96 270.328 5
-5 -2 26 1818.11 280.72 5
-5 -2 25 1216.17 187.601 9
-5 2 25 1153.28 220.076 5
-5 -2 25 912.449 221.244 5
-5 -2 24 3533.45 330.275 9
-5 2 24 3479.83 386.67 5
-5 -2 24 3709.85 414.289 5
-5 -2 23 230.354 126.607 9
-5 2 23 122.674 133.52 5
-5 -2 23 227.9 148.809 5
-5 -2 23 5.73758 136.713 4
-5 2 22 36574.6 1263.46 5
-5 -2 22 35132.1 1234.26 5
-5 -2 22 35726.2 1262.68 4
-5 -2 22 35261.9 1065.39 9
-5 2 21 9912.83 672.132 5
-5 -2 21 10622.9 681.84 4
-5 -2 21 10314.7 670.38 5
-5 -2 21 11192.3 611.477 9
-5 -2 20 2019.55 315.94 3
-5 -2 20 1946.07 295.771 4
5 2 -20 1274.17 458.894 1
-5 -2 20 2161.89 283.369 9
-5 2 20 2318.29 327.769 5
-5 2 19 16694 849.401 5
-5 -2 19 16123.6 827.307 4
5 2 -19 16503.2 1381.89 1
-5 -2 19 17421.2 847.542 3
-5 -2 19 16349.5 733.688 9
-5 2 18 4752.53 457.265 5
-5 -2 18 5203.13 462.93 4
-5 -2 18 5484.11 468.508 3
5 2 -18 4954.34 656.74 1
-5 -2 18 5152.21 419.819 9
-5 -2 17 812.221 186.951 3
-5 -2 17 943.86 189.039 9
-5 2 17 817.536 212.854 5
-5 -2 17 1101.3 217.334 4
5 2 -17 1024.94 283.457 1
-5 2 16 6442.08 512.209 5
5 2 -16 5649.3 574.873 1
-5 -2 16 6060.22 467.995 3
-5 -2 16 5520.15 435.81 6
-5 -2 16 6346.41 451.379 9
-5 -2 15 3228.03 330.777 3
5 2 -15 3231.03 408.74 1
-5 -2 15 3036.9 305.186 9
-5 2 15 3247.74 367.777 5
-5 -2 15 3009.01 320.128 6
-5 -2 14 7707.34 485.009 3
-5 -2 14 8168.23 484.609 9
5 2 -14 7470.24 556.208 1
-5 -2 13 13007.4 611.204 3
5 2 -13 13890.2 707.489 1
5 2 -12 10370.8 589.666 1
-5 -2 12 10845.8 541.675 3
-5 -2 11 117133 1683.03 3
5 2 -11 117185 1921.23 1
5 2 -10 3795.37 329.921 1
-5 -2 10 3996.32 308.324 3
5 2 -9 31680.2 906.193 1
-5 -2 9 30999.1 798.707 3
5 2 -8 64978.9 1248.11 1
-5 -2 8 64650 1098.35 3
5 2 -7 2129.08 221.333 1
-5 -2 7 1609.14 173.871 3
5 2 -6 103371 1480.2 1
-5 -2 6 105805 1279.75 3
5 2 -5 8186.1 401.426 1
-5 -2 5 8146.48 344.537 3
5 2 -4 10463 436.073 1
-5 -2 4 9909.11 356.807 3
-5 -2 3 170649 1386.15 3
5 2 -3 174450 1742.02 1
5 2 -2 18155.1 553.569 1
-5 -2 2 17982.7 421.036 3
5 2 -1 47773.8 1156.02 2
5 -2 -1 48135.1 827.38 2
-5 -2 1 49977.7 634.438 3
5 2 0 68253.8 1430.43 2
5 -2 0 71199.3 1074.62 2
5 2 1 20055.5 800.173 2
5 -2 1 21345 618.005 2
5 2 2 2601.5 328.036 2
5 -2 2 2173.57 220.331 2
5 -2 3 8171.26 425.372 2
5 2 3 7494.83 580.889 2
5 2 4 106189 2477.81 2
5 -2 4 93893.4 1483.22 2
5 2 5 18840.3 1187.1 2
5 -2 5 19375.5 700.186 2
5 2 6 88.4132 405.805 2
5 -2 6 145.83 97.789 2
5 2 7 78915.8 3203.34 2
5 -2 7 76340.1 1497.43 2
5 2 8 37828 2355.38 2
5 -2 8 41835.9 1151.64 2
5 2 9 30892.2 1971.16 2
5 -2 9 30190.5 1012.48 2
-5 2 -10 27973.1 1039.59 10
-5 -2 -10 27314 896.656 7
5 2 10 26745.2 1595.57 2
5 -2 10 27813 999.899 2
-5 -2 -11 90154.3 1680.13 7
5 2 11 88603.5 2517.67 2
-5 2 -11 92060.7 1517.24 7
5 -2 11 91861.7 1857.28 2
-5 2 -11 91741.6 1930.96 10
-5 -2 -12 10466.7 590.949 7
5 2 12 10567.9 814.752 2
-5 2 -12 10524.2 523.462 7
-5 2 -12 9842.76 649.958 10
5 -2 12 10330.1 643.107 2
-5 -2 -13 19101.9 813.498 7
-5 2 -13 19416.3 924.194 10
5 2 13 18088.3 982.814 2
5 -2 13 19778.1 922.414 2
5 2 14 1416.12 282.085 2
5 -2 14 1864.36 307.938 2
-5 2 -14 1701.23 305.253 10
5 2 15 36073.5 1336.95 2
-5 2 -15 36408.6 1274.79 10
-5 2 -16 6086.03 531.203 10
5 -2 17 6094.03 572.175 4
-5 2 -17 5302.58 486.086 10
5 2 18 764.466 198.927 4
-5 2 -18 623.689 188.621 10
5 -2 18 760.724 248.955 4
5 2 19 5273.37 462.595 4
5 -2 19 5452.89 543.058 4
-5 2 -19 5373.83 468.069 10
-5 2 -20 3290.49 344.076 10
5 2 20 3545.27 362.44 4
5 -2 20 3882.17 455.27 4
5 -2 21 9350.28 655.64 4
5 -2 22 4656.12 458.665 4
5 -2 23 541.522 182.326 4
5 -2 24 3179.68 335.827 4
5 -2 25 -6.39929 92.3078 4
5 -2 26 51.021 83.2736 4
-5 -3 29 3456.77 277.492 5
-5 -3 28 94.0441 98.5379 5
-5 -3 27 1644.24 236.891 5
-5 -3 26 2800.31 321.017 5
-5 -3 26 2879.73 262.972 9
-5 -3 25 750.864 168.281 9
-5 -3 25 606.437 174.209 5
-5 -3 24 14687 760.855 5
-5 -3 24 15076.5 662.095 9
-5 -3 23 1253.91 211.52 9
-5 -3 23 1710.09 288.453 5
-5 -3 22 -89.4362 123.429 9
-5 3 22 -191.614 124.843 5
-5 -3 22 6.19607 123.368 5
-5 -3 21 40147.7 1284.82 5
-5 3 21 43542 1346.2 5
-5 -3 21 40800.8 1177.94 9
-5 -3 20 83.2343 120.832 9
-5 3 20 -110.896 103.102 5
-5 3 19 48998.5 1444.79 5
-5 -3 19 49567.2 1311.22 9
-5 3 18 62872.8 1642.7 5
-5 -3 18 63396.2 1482.28 9
5 3 -18 63967.7 2466.93 1
-5 -3 18 65318 1623.17 3
-5 3 17 15535.3 820.063 5
-5 -3 17 15326.3 727.659 9
5 3 -17 14960 1084.94 1
-5 -3 17 15380.1 782.019 3
-5 3 16 22159.8 968.299 5
-5 -3 16 22812.8 922.476 3
5 3 -16 20383.1 1169.03 1
-5 -3 16 21871.8 865.623 9
-5 -3 15 39023.8 1139.34 9
-5 3 15 37750.4 1251.92 5
5 3 -15 36785.9 1480.19 1
-5 -3 15 38056.5 1156.15 3
-5 3 14 18369.9 862.843 5
-5 -3 14 18132.6 778.277 3
5 3 -14 16757.9 946.874 1
-5 -3 14 19518 790.845 9
-5 3 13 1926.55 289.497 5
-5 -3 13 1789.09 253.188 9
-5 -3 13 2064.16 266.027 3
5 3 -13 1541.73 295.702 1
-5 -3 12 5755.21 416.172 9
5 3 -12 5389.1 497.456 1
-5 -3 12 5216.08 397.46 3
5 3 -11 11015.6 670.252 1
-5 -3 11 10886.3 544.921 3
5 3 -10 9124.11 596.374 1
5 3 -9 28673.3 1026.9 1
5 3 -8 6798.7 479.576 1
5 3 -7 72958.7 1494.68 1
5 3 -6 46031.4 1163.72 1
5 3 -5 101775 1670.33 1
5 3 -4 3600.95 319.702 1
5 3 -3 135687 1906.63 1
-5 -3 3 140850 1365.29 3
5 3 -2 22894.3 776.571 1
5 3 -1 25019.2 925.848 2
5 3 0 7057.72 517.022 2
5 3 1 1725.33 277.781 2
5 3 2 11563.1 694.484 2
5 3 3 16214.5 891.469 2
5 -3 3 16457.9 563.885 2
5 3 4 64225.1 1950.2 2
5 -3 4 59751.1 1131.62 2
5 -3 5 883.143 157.256 2
5 3 5 1186.36 405.601 2
5 -3 6 -74.8519 113.238 2
5 3 6 163.025 406.359 2
-5 3 -7 288.362 143.333 10
5 3 7 514.78 550.464 2
-5 3 -8 5219.83 367.55 7
-5 3 -8 3629.88 398.892 10
5 3 8 4359.65 1024.68 2
5 3 9 433.201 609.193 2
-5 3 -9 185.756 145.898 10
-5 3 -9 188.863 99.1743 7
5 3 10 4889.11 808.965 2
-5 3 -10 5925.91 395.425 7
-5 3 -10 5951.62 530.568 10
-5 3 -11 39358.4 1352.24 10
5 3 11 38204.6 1794.56 2
5 3 12 17768.4 1092.66 2
-5 3 -12 18587.6 955.918 10
5 3 13 29466.3 1279.18 2
-5 3 -13 30666.5 1229.26 10
5 3 14 1679.59 307.617 2
-5 3 -14 2597.08 381.155 10
-5 3 -15 1968.66 348.857 10
-5 3 -16 14634 836.028 10
-5 3 -17 11492.7 732.148 10
5 -3 17 12464.1 792.334 4
5 -3 18 828.221 251.501 4
-5 3 -18 619.231 212.345 10
-5 3 -19 1605.74 280.281 10
5 -3 19 1366.34 297.029 4
5 -3 20 11567.9 711.263 4
-5 3 -20 10534.4 618.561 10
5 -3 21 13038.5 726.114 4
-5 3 -21 12158.3 631.26 10
-5 3 -22 282.404 132.825 10
5 -3 22 200.709 121.118 4
5 -3 23 13237.6 636.338 4
5 -3 24 421.791 119.546 4
5 -3 25 -14.1208 61.8604 4
-5 -4 27 24275.1 733.748 5
-5 -4 27 22110.1 580.127 9
-5 -4 26 4164.36 336.563 5
-5 -4 26 3632.8 278.066 9
-5 -4 25 14972.8 666.034 5
-5 -4 25 12834.4 556.549 9
-5 -4 24 168.762 120.81 5
-5 -4 24 165.601 114.595 9
-5 -4 23 15743 689.03 9
-5 -4 23 16274.3 759.097 5
-5 -4 22 3762.59 383.482 5
-5 -4 22 3754.87 361.8 9
-5 -4 21 1677.84 256.569 9
-5 -4 21 2033.74 293.987 5
-5 -4 20 4067.51 393.836 9
-5 -4 19 9415.19 596.399 9
-5 -4 18 5473.28 460.475 9
-5 -4 17 80.4893 144.778 9
-5 -4 16 19291.7 835.971 9
5 4 -16 19730.7 1268.45 1
5 4 -15 40616.7 1726.94 1
-5 -4 15 39679.8 1182.71 9
-5 -4 15 39087.1 1223.06 3
5 4 -14 2052.44 402.332 1
-5 -4 14 2347.64 316.604 3
-5 -4 14 2199.67 298.887 9
5 4 -13 4806.67 553.888 1
-5 -4 13 4602.15 407.418 9
-5 -4 13 4869.93 420.25 3
-5 -4 12 2421.07 298.302 9
5 4 -12 3223.72 361.459 8
5 4 -12 2582.45 405.365 1
-5 -4 11 3452.23 341.669 9
5 4 -11 3094.72 411.97 1
5 4 -11 4206.25 402.997 8
-5 -4 10 33150.6 1016.83 9
5 4 -10 31389.8 1243.44 1
5 4 -10 33797 1124.55 8
-5 -4 9 6051.04 431.395 9
5 4 -9 5973.77 530.879 1
-5 -4 8 72.4604 86.1299 9
5 4 -8 -38.036 115.402 1
5 4 -7 2291.52 311.195 1
5 4 -6 26720.5 1007.69 1
5 4 -5 16812 799.611 1
5 4 -4 26887.3 987.039 1
5 4 -3 37247.7 1150.93 1
5 4 -2 200.635 133.373 2
5 4 -2 158.208 104.309 1
5 4 -1 18949.2 879.845 2
5 4 0 3055.13 384.099 2
5 4 1 11791.2 724.261 2
-5 4 -1 12202.4 584.68 7
-5 4 -2 2910.57 428.158 8
5 4 2 2093.9 355.855 2
-5 4 -2 2494.56 270.659 7
-5 4 -2 2134.85 281.368 10
5 4 3 -159.328 277.242 2
-5 4 -3 74.4628 121.587 10
-5 4 -3 -95.095 116.338 7
-5 4 -4 77.0755 87.6184 7
-5 4 -4 203.457 117.504 10
5 4 4 260.624 264.321 2
5 4 5 6062.06 756.789 2
-5 4 -5 7075.21 447.955 7
-5 4 -5 6919.01 537.664 10
5 4 6 49133.5 2386 2
-5 4 -6 48419.7 1166.65 7
-5 4 -6 49579.9 1441.35 10
-5 4 -7 9252.86 507.324 7
-5 4 -7 9801.41 665.117 10
-5 4 -8 3105.3 303.258 7
-5 4 -8 3199.04 400.581 10
5 4 8 4208.68 943.901 2
5 4 9 2453.76 703.942 2
-5 4 -9 3281.75 306.229 7
-5 4 -9 3491.86 436.754 10
5 4 10 2831.9 647.25 2
-5 4 -10 3107.08 422.044 10
-5 4 -11 32994.7 1284.45 10
-5 4 -12 19343.1 1001.87 10
-5 4 -13 242.663 205.109 10
-5 4 -14 -254.059 222.822 10
-5 4 -15 816.4 262.785 10
5 -4 16 17872.8 896.864 4
-5 4 -16 17307.6 906.462 10
5 -4 17 532.322 183.449 4
-5 4 -17 414.631 202.317 10
-5 4 -18 1177.96 257.556 10
5 -4 18 1659.65 281.048 4
5 -4 19 946.351 152.252 9
5 -4 19 1196.43 229.942 4
-5 4 -19 974.911 223.105 10
5 -4 20 6475.85 463.166 4
-5 4 -20 6465.41 469.14 10
5 -4 21 511.236 136.532 4
-5 4 -21 255.048 134.032 10
5 -4 22 3317.1 290.474 4
-5 4 -22 3692.88 302.677 10
-5 -5 25 7479.19 357.283 5
-5 -5 25 8551.73 392.823 9
-5 -5 24 1579.73 190.919 5
-5 -5 24 1503.17 195.962 9
-5 -5 23 1281.68 196.619 9
-5 -5 23 1469.03 204.605 5
-5 -5 22 2599.23 263.747 5
-5 -5 22 2846.84 291.829 9
-5 -5 21 2325.63 265.189 5
-5 -5 21 1969.64 272.288 9
-5 -5 20 12601.8 613.956 5
-5 -5 20 13799.8 681.857 9
-5 -5 19 -19.971 134.434 9
-5 -5 19 60.4597 90.3562 5
-5 -5 18 3296.1 368.924 9
-5 -5 17 5869.3 476.496 9
-5 -5 16 2730.17 343.092 9
5 5 -15 3071.77 375.031 8
-5 -5 15 2889.15 350.204 9
5 5 -14 5133.07 488.4 8
-5 -5 14 4821.66 431.08 9
-5 -5 13 3965.22 390.015 9
5 5 -13 4442.02 449.943 8
-5 -5 12 55666.5 1386.89 9
5 5 -12 58827.3 1596.8 8
5 5 -11 65.8694 134.43 1
-5 -5 11 279.255 127.506 9
5 5 -11 237.002 150.483 8
-5 -5 10 5275 432.199 9
5 5 -10 5310.88 492.573 8
5 5 -10 4874.03 546.629 1
-5 -5 9 9445.93 560.444 9
5 5 -9 10273.9 666.177 8
5 5 -9 9800.89 746.471 1
-5 -5 8 6200.86 442.634 9
5 5 -8 6466.02 529.682 8
5 5 -8 6156.51 596.348 1
5 5 -7 6862.58 533.583 8
-5 -5 7 7901.97 494.88 9
5 5 -7 7484.52 639.061 1
5 5 -6 3329 368.339 8
-5 -5 6 4629.45 368.781 9
5 5 -6 3961.25 457.608 1
5 5 -5 1920.5 312.972 1
5 5 -4 953.296 236.671 1
5 5 -3 2028.89 328.33 2
5 5 -2 23401.7 1064.87 2
-5 5 1 185.64 177.691 8
5 5 -1 270.677 163.463 2
-5 5 0 55208.5 1878.62 8
-5 5 0 57294.7 1403.81 10
-5 5 -1 20661.3 1170.09 8
5 5 1 19285.8 1011.14 2
-5 5 -1 21532.3 833.816 7
-5 5 -1 20841.4 872.964 10
5 5 2 66931.1 1994.94 2
-5 5 -2 67234.3 1601.47 10
-5 5 -2 69443.6 2184.5 8
-5 5 -2 68175.5 1470.96 7
5 5 3 38690.6 1656.31 2
-5 5 -3 37580.6 1091.24 7
-5 5 -3 39772.2 1257.56 10
-5 5 -4 10657.4 667.435 10
5 5 4 11010.4 983.733 2
-5 5 -4 11062.9 589.732 7
-5 5 -5 42189.6 1151.24 7
-5 5 -5 44165.5 1381.8 10
-5 5 -6 60619.2 1353.73 7
-5 5 -6 60154.8 1657.2 10
-5 5 -7 89632.4 1624.03 7
-5 5 -7 88732 2025.93 10
-5 5 -8 29307.3 918.455 7
-5 5 -8 27821.8 1159.9 10
-5 5 -9 225.998 173.371 10
-5 5 -10 662.145 251.516 10
-5 5 -11 29708.1 1207.07 10
-5 5 -12 12731.3 790.757 10
-5 5 -13 6605.33 572.618 10
-5 5 -14 34.1667 176.926 10
-5 5 -15 3297.62 403.464 10
-5 5 -16 15953.8 821.208 10
-5 5 -17 2808.63 357.657 10
5 -5 18 290.211 99.4116 9
-5 5 -18 267.235 165.363 10
5 -5 19 5294.38 326.524 9
-5 5 -19 6168.84 441.936 10
5 -5 20 498.457 102.062 9
-5 5 -20 419.395 127.755 10
-5 5 -21 1947.23 215.819 10
-5 -6 23 4898.67 289.53 9
-5 -6 22 1885.98 206.228 9
-5 -6 21 1017.9 168.408 9
-5 -6 20 -19.1668 96.9954 9
-5 -6 19 2233.05 261.768 9
-5 -6 18 573.654 164.726 9
-5 -6 17 701.502 182.018 9
5 6 -16 25946.9 1078.16 8
-5 -6 16 25655 898.565 9
5 6 -15 10008.9 678.335 8
-5 -6 15 9301.22 551.66 9
5 6 -14 34708.1 1249.87 8
-5 -6 14 31789.7 1016.82 9
-5 -6 13 745.605 181.23 9
5 6 -13 870.132 227.03 8
5 6 -12 13161.1 773.512 8
-5 -6 12 13347.7 664.286 9
-5 -6 11 1467.36 242.706 9
5 6 -11 1229.27 263.509 8
-5 -6 10 10012.8 571.826 9
5 6 -10 10241.1 675.739 8
-5 -6 9 155.144 98.8959 9
5 6 -9 382.85 160.221 8
5 6 -8 3357.81 400.202 8
-5 -6 8 4149.57 362.654 9
5 6 -7 7450.72 577.285 8
5 6 -6 274.791 150.253 8
5 6 -5 1996.93 310.19 8
5 6 -4 7610.52 593.159 8
5 6 -3 -21.1916 136.799 8
5 6 -2 727.717 216.851 8
5 6 -1 12210.5 761.795 8
5 6 0 4401.38 468.204 8
-5 6 0 4974.56 428.516 7
-5 6 -1 3098.83 337.649 7
-5 6 -2 3818.56 362.729 7
-5 6 -3 299.18 174.741 10
-5 6 -3 222.629 104.323 7
-5 6 -4 3745.36 391.519 10
-5 6 -4 3548.77 342.861 7
-5 6 -5 5584.93 419.639 7
-5 6 -5 5505.6 482.464 10
-5 6 -6 617.411 204.119 10
-5 6 -6 223.318 104.363 7
-5 6 -7 257.027 160.061 10
-5 6 -8 4735.27 456.767 10
-5 6 -9 96.6348 167.956 10
5 6 10 3285.79 322.937 8
-5 6 -10 3848.48 415.014 10
-5 6 -11 5536.44 493.413 10
-5 6 -12 3689.33 410.16 10
-5 6 -13 1709.37 300.523 10
-5 6 -14 8117.58 549.675 10
-5 6 -15 686.858 192.106 10
5 -6 16 299.749 122.258 9
-5 6 -16 345.221 165.566 10
5 -6 17 116.266 83.808 9
-5 6 -17 184.094 128.793 10
-5 6 -18 12.0129 84.7563 10
5 -6 18 26.2899 52.2378 9
-5 6 -19 3088.78 248.838 10
-5 -7 19 787.272 121.704 9
-5 -7 18 1325.8 164.306 9
-5 7 18 1051.46 130.041 7
-5 -7 17 405.318 112.527 9
5 7 -16 2521.78 337.395 8
-5 -7 16 2785.4 251.985 9
5 7 -15 2658.14 341.532 8
-5 -7 15 2741.61 254.357 9
-5 -7 14 1398.57 197.627 9
5 7 -14 1496.78 284.83 8
-5 -7 13 755.339 155.251 9
5 7 -13 377.201 174.33 8
5 7 -12 2157.1 308.738 8
-5 -7 12 2287.97 251.642 9
5 7 -11 1774.92 306.012 8
-5 -7 11 1979.94 236.727 9
5 7 -10 1220.93 253.437 8
5 7 -9 5231.52 473.513 8
5 7 -8 313.68 184.655 8
5 7 -7 622.062 220.386 8
5 7 -6 8770.69 615.077 8
5 7 -5 32520.1 1175.71 8
5 7 -4 9.34584 154.363 8
5 7 -3 513.444 175.294 8
-5 7 3 526.51 150.935 7
5 7 -2 3374.68 399.955 8
-5 7 2 3287.72 339.266 7
-5 7 1 -83.5983 118.875 7
5 7 -1 271.58 183.964 8
5 7 0 458.623 174.972 8
-5 7 0 621.813 154.498 7
5 7 1 6.3785 127.248 8
-5 7 -1 -73.3905 118.378 7
5 7 2 3369.78 383.343 8
-5 7 -2 2586.67 280.6 7
5 7 3 3300.42 371.583 8
-5 7 -3 3435.72 308.005 7
5 7 4 198.22 134.382 8
-5 7 -4 152.445 93.0694 7
5 7 5 5416.82 428.954 8
-5 7 -5 5429.93 361.28 7
5 7 6 2569.38 293.153 8
5 7 7 17504.2 706.739 8
-5 7 -7 18286.7 734.481 10
5 7 8 8836.34 478.298 8
-5 7 -8 9866.11 543.341 10
-5 7 -9 9624.95 533.393 10
-5 7 -10 70.4969 114.446 10
-5 7 -11 3868.2 330.259 10
5 -7 12 -89.2127 108.227 9
-5 7 -12 -37.3345 85.5511 10
-5 7 -13 1189.53 177.144 10
5 -7 13 716.819 134.476 9
5 -7 14 715.283 128.401 9
-5 7 -14 742.983 136.457 10
5 -7 15 3912.52 245.562 9
-5 7 -15 3812.02 261.853 10
-5 8 14 811.73 107.955 7
5 8 -13 1392.09 268.263 8
-5 8 13 1187.15 140.411 7
5 8 -12 3163.75 369.741 8
-5 8 12 3347.53 241.542 7
5 8 -11 251.543 157.046 8
-5 8 11 76.8408 65.1302 7
-5 8 10 303.011 101.455 7
5 8 -10 506.69 176.959 8
5 8 -9 2423.83 321.137 8
-5 8 9 2414.98 230.464 7
5 8 -8 3010.83 355.124 8
-5 8 8 3198.34 267.45 7
5 8 -7 -175.339 161.114 8
-5 8 7 67.9136 80.0857 7
5 8 -6 47.4845 150.266 8
-5 8 6 18.6748 88.3334 7
5 8 -5 431.441 179.925 8
-5 8 5 436.886 123.638 7
5 8 -4 211.423 135.315 8
-5 8 4 205.931 98.4345 7
5 8 -3 1866.92 272.356 8
-5 8 3 1480.11 193.552 7
5 8 -2 1625.62 246.73 8
-5 8 2 1147.9 167.611 7
5 8 -1 1393.83 229.094 8
-5 8 1 1014.33 150.382 7
5 8 0 307.912 143.854 8
-5 8 0 959.963 148.002 7
5 8 1 1184.29 209.458 8
-5 8 -1 939.691 133.345 7
5 8 2 600.047 148.145 8
-5 8 -2 424.97 90.5715 7
5 8 3 1003.51 166.162 8
5 -8 4 -128.116 82.2576 9
5 8 4 -54.4552 94.2903 8
5 -8 5 243.211 76.0776 9
5 8 5 377.374 95.1236 8
5 -8 6 11332.8 443.077 9
5 -8 7 14293.1 488.397 9
5 -8 8 6102.65 310.903 9
5 -8 9 238.129 82.1112 9
-6 0 30 282.963 104.919 5
-6 0 29 189.058 96.1352 5
-6 0 28 28752.5 957.525 5
-6 0 27 155.107 144.083 5
-6 0 26 4075.84 410.424 5
-6 0 25 -17.3597 137.198 5
-6 0 24 19281.3 932.817 5
-6 0 23 -65.8441 178.59 5
-6 0 22 2172.45 341.273 5
-6 0 21 80.6865 156.763 5
-6 0 20 10546.1 695.052 5
-6 0 20 11636.3 734.826 3
-6 0 20 12121.2 623.269 9
-6 0 19 100.682 132.82 3
-6 0 19 -19.6194 125.587 5
-6 0 19 89.0986 111.347 9
-6 0 18 736.163 175.389 9
-6 0 18 915.206 220.362 3
-6 0 18 558.115 169.458 5
-6 0 17 -109.652 155.48 3
-6 0 17 -100.994 105.085 9
-6 0 17 -26.475 97.3987 5
-6 0 17 194.462 134.019 6
-6 0 16 24033.5 951.118 5
-6 0 16 24122 932.048 6
-6 0 16 25171.2 957.471 3
-6 0 16 25290.4 864.025 9
-6 0 15 -76.3921 95.4062 3
-6 0 15 25.7916 93.7574 9
-6 0 15 235.144 151.662 5
-6 0 15 -96.3465 134.315 6
-6 0 14 45091 1202.28 3
-6 0 13 59.5097 113.605 3
-6 0 12 43284.7 1101 3
-6 0 11 -96.727 116.107 3
-6 0 10 160108 2002.94 3
-6 0 9 21.7208 112.921 3
-6 0 8 14663.8 574.327 3
6 0 -7 11.8226 81.6612 2
-6 0 7 46.6395 91.4719 3
6 0 -6 3344.26 287.093 2
-6 0 6 3277.57 265.259 3
6 0 -5 5.77165 93.4704 2
6 0 -4 106654 1611.95 2
6 0 -3 31.7462 112.371 2
6 0 -2 18234.7 764.212 2
6 0 -1 -34.6648 185.122 2
6 0 0 165.8 234.932 2
6 0 1 -89.2765 272.114 2
6 0 2 56244.8 2125.62 2
6 0 3 162.76 483.652 2
6 0 4 626.789 567.819 2
6 0 5 255.451 389.442 2
6 0 6 7173.04 809.084 2
6 0 7 -170.972 281.336 2
6 0 8 47586.3 1634.02 2
6 0 9 -35.7967 201.874 2
-6 0 -10 16600 680.238 7
6 0 10 16379.7 882.294 2
6 0 11 80.0324 163.151 2
-6 0 -11 -33.1043 88.5516 7
6 0 12 1919.86 331.293 2
-6 0 -12 1867.1 242.796 7
6 0 13 139.02 185.142 2
-6 0 -13 -26.9623 81.2135 7
6 0 14 418.627 197.31 2
-6 0 -14 488.485 145.626 7
6 0 15 236.08 152.088 2
-6 0 -15 -52.0196 117.834 7
-6 0 -16 10051.6 587.668 7
6 0 16 9728.28 694.133 4
-6 0 -17 206.287 131.536 7
6 0 17 159.467 132.677 4
6 0 18 634.428 224.637 4
6 0 19 -9.9502 133.389 4
6 0 20 2092.76 324.209 4
6 0 21 -72.4222 132.955 4
6 0 22 3617.49 369.981 4
6 0 23 338.193 134.612 4
6 0 24 2115.26 249.036 4
6 0 25 93.427 62.8161 4
-6 1 30 451.689 106.649 5
-6 -1 30 961.946 164.466 5
-6 1 29 -75.499 86.503 5
-6 -1 29 240.756 113.971 5
-6 1 28 563.989 153.944 5
-6 -1 28 583.264 164.762 5
-6 1 27 6855.1 483.476 5
-6 -1 27 7133.28 509.984 5
-6 1 26 8822.2 582.979 5
-6 -1 26 9614.11 620 5
-6 1 25 1642.99 290.634 5
-6 -1 25 1819.95 291.687 5
-6 1 24 2235.23 333.814 5
-6 -1 24 2611.42 370.523 5
-6 1 23 8711.7 638.665 5
-6 -1 23 8800.57 639.849 5
-6 -1 23 8927.66 532.208 9
-6 1 22 3147.84 398.963 5
-6 -1 22 2999.62 394.276 5
-6 -1 22 3616.48 350.844 9
-6 1 21 67015.3 1754.24 5
-6 -1 21 69934.8 1767.68 5
-6 -1 21 70923.1 1523.48 9
-6 -1 20 602.447 187.436 3
-6 -1 20 862.491 190.204 9
-6 1 20 1128.5 254.76 5
-6 -1 20 780.651 215.969 5
-6 -1 19 4556.28 393.482 9
-6 -1 19 4038.09 430.188 5
-6 -1 19 5123.65 468.582 3
-6 1 19 4514.41 465.079 5
-6 1 18 24141.5 1020.51 5
-6 -1 18 23136.9 864.708 9
-6 -1 18 24083.6 989.427 3
-6 -1 18 23110.5 988.407 5
-6 -1 17 1714.29 278.539 3
-6 1 17 1800.56 294.951 5
-6 -1 17 1810.79 304.389 5
-6 -1 17 1927.46 264.329 9
-6 -1 17 1620.62 271.922 6
-6 -1 16 1084.94 218.863 3
-6 -1 16 1211.96 216.707 9
-6 1 16 1094.15 214.791 9
-6 -1 16 1426.99 251.347 6
-6 1 16 1146.84 224.451 5
-6 -1 16 1285.68 243.419 5
-6 -1 15 -8.75341 100.527 3
-6 -1 15 222.794 141.822 6
-6 1 15 153.985 116.251 5
-6 -1 15 167.828 133.016 5
-6 1 15 71.8987 103.736 6
-6 -1 15 58.6173 98.8495 9
-6 1 14 4405.76 408.205 5
-6 -1 14 4065.67 342.892 9
-6 -1 14 3417.78 336.788 5
-6 -1 14 3813.34 357.294 6
-6 1 14 3719.26 347.979 6
-6 -1 14 3620.87 350.363 3
-6 -1 13 21492.7 795.006 3
-6 -1 12 151.799 102.022 3
-6 -1 11 165.559 112.351 3
-6 -1 10 10355.5 494.937 3
-6 -1 9 1164.1 170.943 3
-6 -1 8 77527.8 1261.97 3
-6 -1 7 91187.7 1315.93 3
-6 -1 6 17677.3 554.875 3
6 -1 -6 18355.3 653.826 2
6 -1 -5 22223.7 832.184 2
-6 -1 5 21211.5 593.216 3
6 1 -4 75839.3 1427.86 2
6 -1 -4 79222.3 1749.22 2
-6 -1 4 78053.5 1100.52 3
-6 -1 3 176589 1580.33 3
6 1 -3 173129 2204.13 2
6 -1 -3 174367 2984.07 2
6 1 -2 25570.3 860.739 2
6 -1 -2 23745.7 1289.78 2
6 1 -1 36120.9 1072.61 2
6 -1 -1 35674.3 1701.38 2
6 1 0 22696.3 917.993 2
6 -1 0 21225.2 1364.9 2
6 -1 1 3733.33 606.32 2
6 1 1 4619.58 475.189 2
6 1 2 10138.7 774.367 2
6 -1 2 9385.8 817.162 2
6 -1 3 1741.94 351.824 2
6 1 3 1605.73 448.746 2
6 1 4 15837.9 1256.82 2
6 -1 4 16217.6 875.268 2
6 1 5 53321.9 2526.15 2
6 -1 5 56185.9 1535.44 2
6 1 6 37164.6 2273.35 2
6 -1 6 36129.6 1191.96 2
6 1 7 6213.58 1035.74 2
6 -1 7 4756.24 430.636 2
6 1 8 11402.5 1131.39 2
6 -1 8 10827.3 653.085 2
6 1 9 5018.74 690.465 2
-6 -1 -9 5229.26 392.131 7
-6 1 -9 4756.6 350.933 7
6 -1 9 4848.64 455.414 2
-6 -1 -10 23262.2 838.749 7
6 1 10 21227.5 1217.24 2
-6 1 -10 23042.8 781.885 7
6 -1 10 22150.9 955.731 2
-6 1 -10 23747.9 906.731 10
6 -1 11 1691.43 295.908 2
-6 -1 -11 1289.75 211.213 7
-6 1 -11 954.528 167.748 7
6 1 11 1110.78 323.798 2
-6 1 -11 1056.39 226.29 10
-6 -1 -12 7539.4 497.439 7
-6 1 -12 8049.99 487.252 7
6 1 12 7186.9 634.096 2
6 -1 12 7017.52 567.526 2
-6 1 -12 7520.85 546.073 10
-6 -1 -13 7257.63 497.624 7
-6 1 -13 7626.48 481.963 7
6 1 13 7734.54 653.086 2
6 -1 13 7698.71 602.555 2
-6 1 -13 8469.2 572.102 10
-6 -1 -14 27429.8 973.455 7
-6 1 -14 30056.2 1070.97 10
-6 1 -14 28569.4 948.835 7
6 1 14 30343.5 1264.4 2
6 -1 14 29138.8 1176.37 2
-6 -1 -15 8947.53 570.148 7
-6 1 -15 9634.42 560.302 7
6 1 15 8897.43 631.065 4
-6 -1 -16 16688.3 778.255 7
-6 1 -16 17763.9 761.01 7
6 1 16 16668.4 871.157 4
6 1 17 6064.65 522.781 4
6 -1 17 5699.85 562.213 4
6 1 18 21704.8 971.418 4
6 -1 18 22434.6 1068.44 4
6 1 19 61035.7 1591.51 4
6 -1 19 64353.6 1780.43 4
6 1 20 30.173 110.744 4
6 -1 20 10.904 148.845 4
6 1 21 70.9108 95.1031 4
6 -1 21 -42.2967 164.365 4
6 1 22 435.216 138.311 4
6 -1 22 532.829 190.938 4
6 1 23 120.492 82.4765 4
6 -1 23 151.341 109.483 4
6 1 24 424.61 103.689 4
6 -1 24 502.086 144.489 4
6 -1 25 578.125 134.503 4
-6 -2 30 280.098 91.9208 5
-6 -2 29 131.342 91.94 5
-6 -2 28 745.163 165.707 5
-6 2 28 414.438 126.514 5
-6 2 27 248.637 130.648 5
-6 -2 27 83.7065 110.996 5
-6 2 26 1122.93 205.843 5
-6 -2 26 1319.13 231.337 5
-6 2 25 9413.67 599.96 5
-6 -2 25 9315.89 603.165 5
-6 -2 25 9261.21 499.596 9
-6 2 24 2908.97 349.113 5
-6 -2 24 3109.79 371.4 5
-6 -2 24 3087.24 306.504 9
-6 -2 23 -207.821 144.077 9
-6 2 23 -20.6355 120.077 5
-6 -2 23 -14.419 136.408 5
-6 -2 22 2172.28 287.102 9
-6 2 22 2465.7 348.159 5
-6 -2 22 2299.16 330.679 5
-6 -2 21 60.9144 102.353 9
-6 2 21 -70.0274 147.762 5
-6 -2 21 129.171 150.203 5
-6 2 20 32159.2 1214.98 5
-6 -2 20 31509.2 1160.49 5
-6 -2 20 31089.6 1027.68 9
-6 2 19 18770.9 922.144 5
-6 -2 19 18760.9 892.213 5
-6 -2 19 19840.3 922.379 3
-6 -2 19 19052.9 813.621 9
-6 -2 18 220.495 135.84 9
-6 2 18 286.91 165.468 5
-6 -2 18 311.131 175.751 5
-6 -2 18 159.783 117.308 3
-6 2 17 11619.9 723.283 5
-6 -2 17 11345.1 674.671 5
-6 -2 17 11863.4 672.376 6
-6 -2 17 12485.4 703.548 3
-6 -2 17 11995.1 643.129 9
-6 2 16 17811.3 875.698 5
-6 -2 16 17828.1 829.607 5
6 2 -16 16965 916.559 1
-6 -2 16 17173.6 792.374 6
-6 -2 16 18180.7 814.622 3
-6 -2 16 17110 749.229 9
-6 2 15 4401.38 437.491 5
-6 -2 15 4350.84 411.78 5
6 2 -15 4368.12 438.7 1
-6 -2 15 4285.58 394.64 3
-6 -2 15 4642.84 411.174 6
-6 -2 15 4369.59 380.064 9
-6 -2 14 176.992 131.825 3
-6 -2 14 53.1815 119.912 9
-6 2 14 46.2508 106.133 5
-6 -2 14 128.903 117.151 5
-6 -2 14 -85.9456 111.515 6
6 2 -14 -219.967 114.166 1
-6 2 13 14225.8 741.713 5
-6 -2 13 13763.3 647.024 3
-6 -2 13 14432.5 676.826 6
6 2 -13 13761.6 689.578 1
-6 2 13 13683.8 662.055 6
-6 -2 13 14063 646.197 9
6 2 -12 22289.9 858.665 1
-6 -2 12 21565 776.591 3
6 2 -11 2950.53 306.645 1
-6 -2 11 2353.11 262.306 3
-6 -2 10 7746.81 438.966 3
6 2 -10 8322.47 481.56 1
-6 -2 9 68049.1 1232.18 3
6 2 -9 74933.5 1393.77 1
6 2 -8 1318.52 183.005 1
-6 -2 8 1454.64 187.131 3
6 2 -7 193222 2037.44 1
-6 -2 7 192136 1886.21 3
-6 -2 6 6795.98 343.015 3
-6 -2 5 73053.1 1067.95 3
-6 -2 4 89179.3 1130.73 3
6 2 -3 1594.11 249.588 2
6 2 -2 4288.68 393.035 2
6 2 -1 46829.6 1272.11 2
6 -2 -1 49538.1 990.401 2
6 -2 0 115954 1589.93 2
6 2 0 111544 2026.07 2
6 2 1 20483.7 930.722 2
6 -2 1 20583.3 704.009 2
6 -2 2 302.253 133.239 2
6 2 2 291.447 200.778 2
6 2 3 130240 2925.51 2
6 -2 3 122019 1802 2
6 2 4 10278.5 933.314 2
6 -2 4 11295.3 570.897 2
6 2 5 84924 3005.2 2
6 -2 5 83023.5 1581.87 2
6 -2 6 204.433 115.626 2
6 2 6 724.937 721.688 2
-6 -2 -7 56487.8 1309.12 7
6 -2 7 57358.9 1392.51 2
-6 2 -7 56985.3 1431.91 10
-6 -2 -8 114048 1887.84 7
-6 2 -8 111176 1695.06 7
6 -2 8 109960 1983.46 2
-6 2 -8 111655 2057.31 10
6 2 9 5040.89 891.54 2
-6 -2 -9 4675.98 398.984 7
-6 2 -9 4401.83 350.921 7
6 -2 9 4779.83 432.249 2
-6 2 -9 4340.19 432.216 10
-6 -2 -10 14605.3 702.091 7
6 2 10 12591.3 1124.96 2
-6 2 -10 13616.7 620.979 7
6 -2 10 13947 742.308 2
-6 2 -10 14214.9 771.021 10
6 -2 11 200.582 144.284 2
-6 -2 -11 269.554 138.101 7
6 2 11 46.7885 265.565 2
-6 2 -11 292.549 93.6514 7
-6 2 -11 -46.6133 171.175 10
-6 -2 -12 7844.04 542.913 7
-6 2 -12 7293.49 463.027 7
6 2 12 6998.08 699.696 2
6 -2 12 7754.64 585.698 2
-6 2 -12 7613.61 583.633 10
-6 -2 -13 29857.4 1063.38 7
-6 2 -13 30780.6 956.966 7
6 2 13 28858.5 1294.45 2
6 -2 13 31516.4 1191.55 2
-6 2 -13 29752.2 1146.61 10
-6 2 -14 22367.5 828.731 7
-6 2 -14 21187.3 965.983 10
-6 2 -15 748.597 185.383 10
-6 2 -16 687.189 217.215 10
6 -2 17 14871 880.082 4
-6 2 -17 14920.7 770.009 10
-6 2 -18 2669.24 329.943 10
6 -2 18 2482.09 373.813 4
6 -2 19 15449.4 873.918 4
-6 2 -19 14143.3 680.714 10
6 -2 20 2398.34 363.205 4
6 -2 21 6265.87 515.284 4
6 -2 22 6665.91 498.265 4
6 -2 23 1738.95 242.889 4
6 -2 24 8052.72 462.537 4
6 -2 25 1114.08 156.878 4
-6 -3 29 275.334 89.0145 5
-6 -3 28 154.121 83.2954 5
-6 -3 27 3760.95 331.757 5
-6 -3 27 3994.99 273.422 9
-6 -3 26 4990.1 402.355 5
-6 -3 26 4249.96 313.179 9
-6 -3 25 29356.9 869.554 9
-6 -3 25 29512.5 1000.64 5
-6 -3 24 -41.3787 129.46 5
-6 -3 24 237.304 127.207 9
-6 -3 23 17206.9 816.655 5
-6 -3 23 17378.4 735.322 9
-6 3 23 18681.7 838.08 5
-6 -3 22 6850.34 531.132 5
-6 -3 22 7329.92 497.269 9
-6 3 22 6429.51 519.627 5
-6 -3 21 2195.41 310.906 5
-6 -3 21 2530.52 311.009 9
-6 3 21 3048.49 374.725 5
-6 -3 20 7998.93 573.806 5
-6 -3 20 7913.91 533.212 9
-6 3 20 8520.17 617.698 5
-6 -3 19 12896.6 723.792 5
-6 -3 19 12865.3 679.938 9
-6 3 19 12091.9 742.834 5
-6 -3 18 5673.41 493.076 5
-6 -3 18 5308.76 446.247 9
-6 3 18 5386.09 511.585 5
-6 -3 17 259868 3176.46 5
-6 -3 17 262169 3031.72 9
-6 3 17 258745 3443.77 5
-6 -3 16 19941.3 842.614 9
-6 -3 16 19426.1 861.758 5
6 3 -16 19971.5 1083.39 1
-6 -3 16 19726.5 874.589 3
-6 3 16 18276.5 915.155 5
-6 -3 15 16988.7 785.447 5
-6 -3 15 16285.2 778.154 3
-6 -3 15 16709 764.037 9
6 3 -15 16961 945.718 1
-6 3 15 15891.8 847.334 5
-6 -3 14 1144.81 222.311 3
6 3 -14 983.99 240.474 1
-6 3 14 622.371 184.594 5
-6 -3 14 917.851 202.078 9
-6 -3 14 991.567 198.062 5
-6 -3 14 1063.45 206.075 6
-6 -3 13 20265.3 799.887 6
-6 -3 13 20201.4 819.816 9
-6 -3 13 20366.6 825.482 5
-6 -3 13 20179.5 815.868 3
-6 3 13 19733.6 917.707 5
6 3 -13 20674.2 976.127 1
6 3 -12 3303.66 394.941 1
-6 -3 12 2819.26 308.329 9
-6 3 12 2280.25 319.387 5
-6 -3 12 2805.35 307.044 3
-6 -3 12 2831.13 314.319 6
6 3 -11 10611.7 662.295 1
-6 -3 11 9534.21 533.383 3
-6 3 11 9952.08 633.02 5
-6 -3 11 10626.5 568.218 9
-6 -3 10 345.09 122.437 3
-6 -3 10 261.3 122.193 9
6 3 -10 438.707 143.519 1
-6 -3 9 1279.19 193.846 3
6 3 -9 1206.16 215.703 1
6 3 -8 115431 1938.57 1
-6 -3 8 111992 1627.45 3
6 3 -7 3051.91 309.187 1
-6 -3 7 3134.41 260.208 3
6 3 -6 70368.6 1412.67 1
-6 -3 6 71015.5 1159.48 3
6 3 -5 107891 1727.72 1
6 3 -4 16909.2 671.52 1
6 3 -3 -84.1325 141.374 2
6 3 -3 78.7367 83.1104 1
6 3 -2 46067.3 1352.94 2
6 3 -1 7965.78 586.412 2
6 3 0 12330.8 732.716 2
6 3 1 55672.4 1637.17 2
6 3 2 2304.88 389.887 2
6 3 3 97310.2 2552.66 2
-6 -3 -4 4420.08 364.007 7
-6 3 -4 4780.27 364.847 7
-6 3 -4 4831.06 415.922 10
6 3 4 4339.4 655.084 2
-6 -3 -5 1834.24 242.128 7
-6 3 -5 1570.2 221.671 7
-6 3 -5 1241.55 231.273 10
6 3 5 1654.45 596.181 2
6 3 6 14944 1558.98 2
-6 -3 -6 15032.7 712.461 7
-6 3 -6 15014.8 649.485 7
6 -3 6 15395.9 686.436 2
-6 3 -6 13992.3 750.184 10
6 3 7 13361 1698.87 2
-6 3 -7 13862.8 631.874 7
6 -3 7 14264.5 690.56 2
-6 3 -7 13524 750.645 10
6 3 8 820.422 789.192 2
-6 3 -8 156.157 109.208 7
-6 3 -8 156.292 141.622 10
6 3 9 15628.9 1635.94 2
-6 3 -9 17304.9 711.175 7
-6 3 -9 16575.1 862.799 10
-6 3 -10 3762.67 329.724 7
-6 3 -10 3834.53 443.37 10
-6 3 -11 3334.68 320.965 7
-6 3 -11 2990.06 397.01 10
6 3 11 3274.87 584.239 2
6 3 12 1150.98 344.388 2
-6 3 -12 916.163 179.115 7
-6 3 -12 1033.96 282.446 10
-6 3 -13 54666.5 1627.16 10
-6 3 -14 15599 869.241 10
-6 3 -15 11525.7 739.322 10
-6 3 -16 4268.31 453.118 10
6 -3 17 10744.9 732.165 4
-6 3 -17 10124.6 660.515 10
6 -3 18 7594.03 595.904 4
-6 3 -18 6824.29 519.204 10
6 -3 19 1276.73 262.073 4
-6 3 -19 1529.7 261.2 10
6 -3 20 3436.03 374.952 4
-6 3 -20 3405.43 330.912 10
6 -3 21 17503.6 775.629 4
-6 3 -21 17315.7 649.253 10
6 -3 22 5612.15 405.851 4
6 -3 23 8681.12 456.886 4
-6 -4 27 1755.04 188.184 5
-6 -4 26 2335.47 241.112 5
-6 -4 26 2138.69 213.038 9
-6 -4 25 5578.4 391.857 5
-6 -4 25 4003.86 309.068 9
-6 -4 24 2584.48 288.01 5
-6 -4 24 2293.02 257.409 9
-6 -4 23 1612.84 243.902 9
-6 -4 23 1378.93 224.172 5
-6 -4 22 63.7252 118.381 9
-6 -4 22 -18.0504 116.013 5
-6 -4 21 5496.67 441.666 5
-6 -4 21 5743.14 443.422 9
-6 -4 20 686.004 201.614 9
-6 -4 20 911.171 212.173 5
-6 -4 19 17847.8 804.899 5
-6 -4 19 19634 835.558 9
-6 -4 18 24297.4 934.627 5
-6 -4 18 24616.1 950.931 9
-6 -4 17 44190.6 1248.9 5
-6 -4 17 43847.2 1262.39 9
-6 -4 16 59358.6 1466.12 9
-6 -4 15 1758.09 280.805 9
6 4 -14 17870.4 1025.15 1
-6 -4 14 17928.1 816.672 3
-6 -4 14 18542.4 819.347 9
-6 -4 13 33634.2 1091.42 3
6 4 -13 32659.1 1338.64 1
-6 -4 13 34458.4 1099.2 9
6 4 -12 16331.8 934.97 1
6 4 -12 17690 836.028 8
-6 -4 12 16228.6 748.197 3
-6 -4 12 16822.4 765.038 9
-6 -4 11 4620.69 392.137 3
6 4 -11 3683.19 391.249 8
6 4 -11 3455.27 420.811 1
-6 -4 11 3600.53 359.845 9
-6 -4 10 463.368 155.386 3
-6 -4 10 732.197 187.471 9
6 4 -10 340.861 127.344 8
6 4 -10 451.62 158.253 1
6 4 -9 26127.7 1076.11 1
-6 -4 9 27393.4 890.231 3
-6 -4 9 26965.3 926.975 9
6 4 -8 17419.5 857.662 1
-6 -4 8 17866 734.557 9
6 4 -7 14344.2 767.642 1
-6 -4 7 15045.2 658.922 9
6 4 -6 13098.8 717.823 1
-6 -4 6 13493.3 611.852 9
6 4 -5 163.064 106.613 1
-6 4 4 507.88 138.479 10
6 4 -4 187.433 146.672 2
6 4 -4 377.432 143.017 1
6 4 -3 3674.76 419.311 2
-6 4 3 3881.37 359.663 10
-6 4 2 1661.01 241.948 10
6 4 -2 1722.45 310.109 2
-6 4 2 1740.28 243.188 7
-6 4 1 117.522 76.4702 10
-6 4 1 -34.4736 106.684 7
6 4 -1 87.9022 177.742 2
6 4 0 11297.5 769.822 2
-6 4 0 12010.7 599.363 7
-6 4 0 12669.5 673.05 10
-6 4 -1 10476.9 619.723 10
6 4 1 10659 796.92 2
-6 4 -1 10746.8 572.578 7
6 4 2 9683.4 799.953 2
-6 4 -2 9127.02 527.191 7
-6 4 -2 8918.7 587.249 10
6 4 3 19827 1268.58 2
-6 4 -3 18310.9 741.189 7
-6 4 -3 17878.5 849.093 10
6 4 4 104841 3176.97 2
-6 4 -4 100279 1736.04 7
-6 4 -4 98743.8 2011.55 10
6 4 5 18762.6 1552.04 2
-6 4 -5 18605.2 746.179 7
-6 4 -5 17503.4 876.493 10
-6 4 -6 51.8363 80.9996 7
-6 4 -6 -6.72047 168.571 10
6 4 6 -66.7964 477.3 2
6 4 7 17168.2 1881.48 2
-6 4 -7 16392.8 710.25 7
-6 4 -7 17102 883.985 10
6 4 8 36451.9 2755.43 2
-6 4 -8 37938.1 1068.26 7
-6 4 -8 37220 1322.65 10
6 4 9 20727.1 1811.06 2
-6 4 -9 21898.6 811.461 7
-6 4 -9 22660.8 1057.05 10
-6 4 -10 2251.34 257.665 7
-6 4 -10 1989.22 332.504 10
-6 4 -11 463.192 121.681 7
-6 4 -11 406.771 217.693 10
-6 4 -12 7581.5 620.501 10
-6 4 -13 5921.12 549.725 10
-6 4 -14 -219.226 231.525 10
-6 4 -15 1804.69 330.526 10
-6 4 -16 6507.48 535.338 10
6 -4 16 5812.76 508.074 4
6 -4 17 3141.7 367.13 4
-6 4 -17 3146.36 366.201 10
6 -4 18 405.488 117.519 9
-6 4 -18 371.902 175.495 10
6 -4 18 492.026 171.195 4
-6 4 -19 1159.68 210.1 10
6 -4 19 963.822 193.009 4
6 -4 20 1405.93 203.328 4
-6 4 -20 1313.04 198.784 10
6 -4 21 2777.93 258.363 4
-6 4 -21 1598.41 194.008 10
-6 -5 25 813.548 123.886 9
-6 -5 24 334.98 123.692 9
-6 -5 23 5.07025 90.8687 9
-6 -5 22 1903.98 239.582 9
-6 -5 21 -3.68224 118.6 9
-6 -5 20 579.446 186.778 9
-6 -5 19 2728.7 325.835 9
-6 -5 18 461.519 171.492 9
-6 -5 17 -7.37783 139.61 9
-6 -5 16 11850.6 653.942 9
-6 -5 15 4729.37 422.436 9
6 5 -14 4040.77 399.394 8
-6 -5 14 4105.58 396.634 9
-6 -5 13 675.717 183.832 9
6 5 -13 600.579 193.025 8
6 5 -12 27298.8 1082.88 8
-6 -5 12 24805.3 930.264 9
-6 -5 11 184.862 146.566 9
6 5 -11 333.726 147.429 8
-6 -5 10 482.917 138.336 9
6 5 -10 536.639 168.802 8
6 5 -9 1958.54 303.684 8
-6 -5 9 2293.42 284.931 9
-6 -5 8 505.596 160.503 9
6 5 -8 298.11 157.297 8
6 5 -7 3283.88 388.257 8
-6 -5 7 3898.21 351.004 9
6 5 -7 3788.11 448.264 1
6 5 -6 8692.36 699.42 2
6 5 -6 8184.1 637.549 1
6 5 -5 337.346 169.125 2
6 5 -4 193.144 161.284 2
6 5 -3 1701.17 339.639 2
6 5 -2 6424.36 597.879 2
-6 5 2 7279.46 504.033 7
-6 5 2 7759.4 519.495 10
6 5 -1 8687.12 718.182 2
-6 5 1 9060.4 557.888 7
-6 5 1 8854.39 567.839 10
-6 5 0 -48.8509 110.989 7
-6 5 0 159.516 104.137 10
6 5 0 280.534 232.114 2
6 5 1 -219.232 221.064 2
-6 5 -1 35.6202 96.0976 10
-6 5 -1 86.9167 96.9557 7
6 5 2 14238.5 1076.52 2
-6 5 -2 14414.3 687.81 7
-6 5 -2 13628.5 752.466 10
-6 5 -3 5269.05 419.276 7
-6 5 -3 5683.73 497.528 10
6 5 3 5093.85 734.246 2
6 5 4 15720.6 1336.15 2
-6 5 -4 17487.6 753.244 7
-6 5 -4 17392.7 868.998 10
-6 5 -5 61.5731 159.637 10
-6 5 -5 127.556 113.846 7
-6 5 -6 9779.27 554.612 7
-6 5 -6 10013.3 685.149 10
-6 5 -7 58474.8 1328.93 7
-6 5 -7 59055.4 1659.51 10
-6 5 -8 2010.03 357.603 10
-6 5 -8 1659.77 237.165 7
-6 5 -9 722.81 155.003 7
-6 5 -9 1152.93 291.574 10
-6 5 -10 10195.3 708.992 10
-6 5 -11 3231.08 421.819 10
-6 5 -12 840.906 276.006 10
6 -5 13 2077.28 276.147 4
-6 5 -13 2368.03 361.658 10
-6 5 -14 448.106 195.006 10
6 -5 14 270.034 117.957 4
6 -5 15 240.124 88.5173 4
-6 5 -15 373.695 188.384 10
6 -5 16 529.25 127.174 4
-6 5 -16 464.239 179.82 10
6 -5 17 881.129 154.853 9
-6 5 -17 1150.3 227.742 10
6 -5 18 1348.32 170.186 9
-6 5 -18 1414.5 219.397 10
-6 5 -19 1470.85 203.257 10
-6 5 -20 1701.22 185.966 10
-6 -6 22 2083.61 203.286 9
-6 -6 21 227.76 112.175 9
-6 -6 20 -106.762 84.3498 9
-6 -6 19 2124.43 241.128 9
-6 -6 18 774.531 160.105 9
-6 6 18 491.732 113.513 7
-6 -6 17 25385.7 834.179 9
-6 -6 16 20386 760.496 9
6 6 -15 1203.19 225.294 8
-6 -6 15 1928.08 261.849 9
6 6 -14 2416.16 322.057 8
-6 -6 14 2204.69 277.086 9
6 6 -13 10094.8 643.664 8
-6 -6 13 9867.83 555.924 9
-6 -6 12 57.6541 99.5019 9
6 6 -12 249.991 155.711 8
6 6 -11 14344.5 778.081 8
-6 -6 11 15085.8 674.205 9
-6 -6 10 336.696 125.215 9
6 6 -10 284.284 162.2 8
6 6 -9 9507.65 653.29 8
-6 -6 9 10117.1 547.545 9
6 6 -8 3825.06 422.826 8
6 6 -7 1634.08 291.86 8
6 6 -6 3525.51 419.984 8
6 6 -5 6314.13 554.874 8
6 6 -4 11053.1 750.132 8
-6 6 4 11024.6 630.759 7
6 6 -3 537.822 219.625 8
-6 6 3 1022.78 209.587 7
6 6 -2 1852.06 331.514 8
-6 6 2 2102.5 285.503 7
-6 6 1 3615.32 368.436 7
-6 6 0 1736.33 250.34 7
-6 6 -1 341.651 119.884 10
-6 6 -1 463.509 159.246 7
-6 6 -2 22.453 117.585 10
-6 6 -2 -23.3323 85.9891 7
-6 6 -3 10697.2 647.888 10
-6 6 -3 10272.1 575.649 7
-6 6 -4 21.1199 106.876 10
-6 6 -4 41.3748 80.7384 7
-6 6 -5 157.02 95.2342 7
-6 6 -5 37.5903 142.472 10
-6 6 -6 1578.14 271.46 10
-6 6 -6 1333.99 210.347 7
-6 6 -7 249.479 97.0553 7
-6 6 -7 341.469 176.85 10
-6 6 -8 962.523 225.881 10
-6 6 -9 4413.29 430.672 10
6 6 10 4286.42 359.117 8
-6 6 -10 4971.44 449.897 10
-6 6 -11 5074.7 442.139 10
-6 6 -12 1753.18 264.643 10
-6 6 -13 5299.77 424.732 10
-6 6 -14 4305.32 373.391 10
6 -6 15 5161.53 335.224 9
-6 6 -15 5570.51 396.639 10
6 -6 16 377.548 92.8537 9
-6 6 -16 607.972 160.637 10
6 -6 17 2822.94 199.969 9
-6 6 -17 4536.41 306.049 10
-6 -7 18 967.587 134.217 9
-6 7 17 5788.01 288.788 7
-6 -7 17 6111.24 321.474 9
-6 -7 16 596.341 118.335 9
-6 7 16 574.072 109.787 7
6 7 -15 3121.32 329.042 8
-6 7 15 3177.98 249.948 7
-6 -7 15 3435.98 263.56 9
6 7 -14 5889.88 452.028 8
-6 7 14 5851.49 355.88 7
-6 -7 14 5905.7 349.222 9
-6 -7 13 9592.19 449.432 9
6 7 -13 8960.47 567.255 8
-6 7 13 8458.02 447.22 7
6 7 -12 8071.39 556.762 8
-6 7 12 8638.91 464.778 7
-6 -7 12 8701 430.439 9
6 7 -11 3009.5 346.109 8
-6 7 11 3739.62 320.587 7
6 7 -10 1736.87 275.151 8
-6 7 10 1987.99 241.805 7
6 7 -9 445.118 184.2 8
-6 7 9 583.7 155.226 7
6 7 -8 228.271 172.665 8
-6 7 8 179.878 118.841 7
6 7 -7 4212.48 447.036 8
-6 7 7 4133.48 359.057 7
6 7 -6 4819.3 485.368 8
-6 7 6 4581.16 383.257 7
6 7 -5 1523.96 303.558 8
-6 7 5 1563.58 236.42 7
6 7 -4 5642.65 538.015 8
-6 7 4 5573.14 421.495 7
6 7 -3 280.133 185.411 8
-6 7 3 58.6157 119.193 7
6 7 -2 1165.19 285.016 8
-6 7 2 1165.61 206.779 7
6 7 -1 9176.01 672.814 8
-6 7 1 8057.81 492.343 7
6 7 0 8338.83 632.432 8
-6 7 0 7274.78 461.577 7
6 7 1 683.577 196.18 8
-6 7 -1 499.075 147.893 7
6 7 2 5751.15 495.76 8
-6 7 -2 5941.3 398.376 7
6 7 3 1839.77 284.573 8
-6 7 -3 1809.52 215.12 7
6 7 4 218.889 134.422 8
-6 7 -4 340.86 113.158 7
6 7 5 48.1582 100.373 8
-6 7 -5 19.83 61.4514 7
6 7 6 -48.3972 86.7276 8
-6 7 -6 -91.9002 112.463 10
6 7 7 5734.11 390.866 8
-6 7 -7 5730.36 380.166 10
6 7 8 967.74 155.63 8
-6 7 -8 1009.18 166.172 10
-6 7 -9 1216.35 179.623 10
-6 7 -10 138.929 87.2621 10
-6 7 -11 -63.8393 71.3027 10
6 -7 12 1849.43 188.879 9
-6 7 -12 1853.37 193.559 10
6 -7 13 1409.53 157.916 9
-6 8 12 5452.82 272.509 7
6 8 -11 5082.29 492.938 8
-6 8 11 6248.1 305.282 7
6 8 -10 1836.47 327.436 8
-6 8 10 1271.44 150.804 7
6 8 -9 659.224 216.201 8
-6 8 9 835.519 133.444 7
6 8 -8 4855 481.693 8
-6 8 8 4130.57 275.748 7
6 8 -7 -310.174 226.136 8
-6 8 7 -6.36862 63.9701 7
6 8 -6 3106.22 385.324 8
-6 8 6 2790.01 235.072 7
6 8 -5 256.679 162.768 8
-6 8 5 633.777 123.762 7
6 8 -4 -9.37254 158.342 8
-6 8 4 -84.7965 63.3924 7
6 8 -3 119.354 146.222 8
-6 8 3 157.702 75.2209 7
6 8 -2 2597.98 334.939 8
-6 8 2 3078.91 238.035 7
6 8 -1 -30.6338 130.763 8
-6 8 1 451.397 96.5387 7
6 8 0 412.495 146.216 8
-6 8 0 473.963 97.6267 7
6 8 1 884.816 170.996 8
-6 8 -1 704.237 107.024 7
6 8 2 -37.6842 94.0276 8
-6 8 -2 79.1337 47.5067 7
6 8 3 -257.948 100.123 8
6 8 4 -340.486 99.2583 8
-7 0 30 341.516 96.8721 5
-7 0 29 12.9565 78.4092 5
-7 0 28 3439.35 328.359 5
-7 0 27 -3.66479 98.0061 5
-7 0 26 652.23 174.38 5
-7 0 25 63.9613 157.807 5
-7 0 24 5069.42 490.024 5
-7 0 23 49.2032 159.991 5
-7 0 22 7541.11 611.995 5
-7 0 21 6.46732 110.312 9
-7 0 21 175.312 183.776 5
-7 0 20 43239.4 1418.76 5
-7 0 20 42635.7 1197.53 9
-7 0 19 -58.2637 135.153 9
-7 0 19 -185.789 162.683 5
-7 0 19 150.271 124.651 3
-7 0 18 6352.29 545.218 5
-7 0 18 6768.25 487.484 9
-7 0 18 7231.71 577.266 3
-7 0 18 6763.2 537.532 6
-7 0 17 -234.833 142.24 9
-7 0 17 46.9548 125.26 5
-7 0 17 100.922 131.005 6
-7 0 17 7.37332 133.926 3
-7 0 16 37235.3 1243.27 5
-7 0 16 38264.8 1239.59 3
-7 0 16 36298.4 1184.77 6
-7 0 16 37257.6 1104.52 9
-7 0 15 91.5212 130.403 3
-7 0 15 25.5328 108.54 9
-7 0 15 76.2535 121.623 5
-7 0 15 83.0749 83.2841 6
-7 0 14 138652 2276.22 5
-7 0 14 139964 2195.32 6
-7 0 14 142829 2111.69 9
-7 0 14 142507 2257.86 3
-7 0 13 -58.5533 99.114 9
-7 0 13 272.003 146.132 5
-7 0 13 63.3734 78.9365 6
-7 0 13 34.6972 110.956 3
-7 0 12 13140.6 662.072 3
-7 0 12 12780.9 634.575 6
-7 0 11 -60.2918 110.356 3
7 0 -10 27227.8 865.808 2
-7 0 10 26161.1 871.277 3
7 0 -9 -74.4151 102.535 2
7 0 -8 39740.4 1066.33 2
7 0 -7 142.514 108.914 2
7 0 -6 7638.13 484.285 2
7 0 -5 8.57055 93.6843 2
7 0 -4 11392.7 659.779 2
7 0 -3 -17.7917 155.355 2
7 0 -2 126070 2669.43 2
7 0 -1 55.0437 251.524 2
7 0 0 16502.7 1184.07 2
7 0 1 438.922 449.628 2
7 0 2 23890.1 1741.36 2
7 0 3 -96.8785 458.345 2
7 0 4 11572.1 1233.9 2
7 0 5 398.228 458.965 2
7 0 6 -10.0948 340.33 2
-7 0 -6 0.56323 77.1225 7
7 0 7 -76.6119 256.688 2
-7 0 -7 -4.12609 93.1113 7
7 0 8 -7.6778 230.687 2
-7 0 -8 203.778 107.816 7
7 0 9 -170.895 171.941 2
-7 0 -9 -19.4901 105.504 7
-7 0 -10 8827.08 525.227 7
7 0 10 9309.15 703.573 2
7 0 11 43.3308 136.849 2
-7 0 -11 -97.1611 105.124 7
-7 0 -12 3555.67 349.246 7
7 0 12 4224.34 482.832 2
7 0 13 111.983 143.802 2
-7 0 -13 -26.2657 92.4022 7
-7 0 -14 2716.44 315.306 7
-7 0 -15 14.1088 145.655 7
-7 0 -16 149334 2268.75 7
7 0 16 150530 2660.07 4
-7 0 -17 -73.8421 93.9744 7
7 0 17 113.835 158.186 4
7 0 18 2652.28 362.872 4
7 0 19 -92.2262 142.399 4
7 0 20 3276.55 363.73 4
7 0 21 58.4671 122.443 4
7 0 22 13725.3 628.11 4
7 0 23 9.73696 68.9907 4
-7 -1 30 270.486 104.063 5
-7 1 29 336.019 111.212 5
-7 -1 29 488.706 133.784 5
-7 1 28 2825.14 290.743 5
-7 -1 28 3553.94 333.182 5
-7 1 27 472.411 149.231 5
-7 -1 27 673.367 178.856 5
-7 1 26 15325 753.061 5
-7 -1 26 15328.1 754.151 5
-7 1 25 724.777 204.605 5
-7 -1 25 912.747 230.861 5
-7 -1 24 -5.61518 115.342 9
-7 1 24 3.71491 137.945 5
-7 -1 24 -154.07 188.305 5
-7 1 23 13525.5 787.41 5
-7 -1 23 13671.4 781.494 5
-7 -1 23 13766 658.716 9
-7 -1 22 118.879 131.941 9
-7 1 22 59.1019 150.248 5
-7 -1 22 52.4839 153.414 5
-7 1 21 213.073 186.05 5
-7 -1 21 500.718 213.274 5
-7 -1 21 437.269 155.16 9
-7 1 20 13594 808.856 5
-7 -1 20 13674.1 791.67 5
-7 -1 20 13646.7 700.714 9
-7 1 19 14946.5 843.185 5
-7 -1 19 16095.2 846.788 5
-7 -1 19 15846 750.767 9
-7 1 18 7335 580.376 5
-7 -1 18 7268.13 575.903 5
-7 -1 18 7277.48 514.866 9
-7 1 18 7660.1 514.602 9
-7 -1 18 7576.16 573.916 3
-7 -1 18 7466.92 562.215 6
-7 -1 17 149.271 115.019 3
-7 1 17 45.5823 122.159 9
-7 -1 17 -58.4155 115.43 9
-7 1 17 18.2356 153.433 5
-7 -1 17 75.3979 134.819 5
-7 -1 17 -26.2584 136.375 6
-7 -1 16 194.83 132.339 3
-7 1 16 -125.627 116.456 9
-7 1 16 27.076 137.309 5
-7 -1 16 25.2403 115.367 5
-7 -1 16 -27.3762 120.82 9
-7 1 16 139.087 138.072 6
-7 -1 16 30.2835 109.218 6
-7 1 15 12275.2 726.464 5
-7 -1 15 10888.2 649.884 5
-7 1 15 11712.5 633.508 9
-7 -1 15 11981.2 677.541 6
-7 1 15 10672.7 621.602 6
-7 -1 15 11136 634.048 3
-7 -1 15 11323.5 611.029 9
-7 1 14 3976.68 412.55 5
-7 -1 14 4239.72 400.93 5
-7 -1 14 4421.31 405.698 6
-7 1 14 4396.27 386.081 9
-7 1 14 4058.09 385.671 6
-7 -1 14 4284.84 391.729 3
-7 -1 14 4136.71 373.377 9
-7 1 13 86443.5 1843.45 5
-7 -1 13 85275.3 1691.99 6
-7 -1 13 83114.7 1690.97 5
-7 -1 13 82427.4 1612.99 3
-7 1 13 85385.5 1646.67 9
-7 1 13 81588.9 1633.91 6
-7 -1 13 83734.3 1596.85 9
-7 -1 12 1401.17 220.661 3
-7 -1 12 1248.98 198.892 9
-7 1 12 1877.17 283.944 5
-7 1 12 1627.2 232.772 6
-7 -1 12 1392.83 219.569 6
-7 -1 11 3716.54 327.731 3
-7 -1 10 1059.68 191.19 3
-7 -1 9 1276.85 190.686 3
-7 -1 8 127401 1716.41 3
7 1 -7 5734.79 434.06 2
-7 -1 7 7549.02 414.229 3
7 1 -6 29599.6 987.209 2
-7 -1 6 31952.2 818.387 3
7 1 -5 214.494 141.446 2
7 -1 -5 102.912 222.172 2
7 1 -4 29403.7 1003.95 2
7 -1 -4 32471.6 1498.26 2
7 1 -3 28050.6 1017.18 2
7 -1 -3 24759.9 1465.87 2
7 1 -2 29420.8 1095.59 2
7 -1 -2 27838.2 1683.55 2
7 1 -1 4471.32 470.279 2
7 -1 -1 4210.49 730.167 2
7 -1 0 3745.33 668.863 2
7 1 0 3824.79 497.531 2
7 1 1 37642.8 1599.56 2
7 -1 1 35889.5 1700.47 2
7 1 2 44756.3 1973.74 2
7 -1 2 45867.3 1736.9 2
7 1 3 34981 2000.76 2
7 -1 3 35974.7 1425.23 2
7 -1 4 2688.92 413.968 2
7 1 4 3241.81 872.727 2
7 1 5 10073.5 1401.32 2
7 -1 5 9235.96 662.771 2
7 1 6 18702.9 1762.56 2
-7 -1 -6 20385.7 772.779 7
7 -1 6 18678.2 903.034 2
-7 1 -6 19297.6 709.507 7
-7 1 -6 20059.4 831.113 10
7 1 7 7211.08 1018.77 2
-7 -1 -7 6833.63 463.905 7
-7 1 -7 6455.28 420.883 7
7 -1 7 6341.78 529.138 2
-7 1 -7 7329.54 505.321 10
7 1 8 2190.23 503.358 2
7 -1 8 1621.13 282.321 2
-7 1 -8 1635.87 230.868 7
-7 -1 -8 1924.18 251.181 7
-7 1 -8 2085.45 291.403 10
-7 -1 -9 15140.5 704.039 7
7 1 9 14285.9 1119.92 2
-7 1 -9 14753.2 652.141 7
7 -1 9 14495.6 801.917 2
-7 1 -9 15189.1 748.057 10
-7 1 -10 4681.3 423.247 10
-7 -1 -10 4598.72 401.935 7
7 1 10 4787.25 620.711 2
-7 1 -10 4059.13 354.125 7
7 -1 10 4388.85 455.296 2
7 1 11 2342.65 405.374 2
7 -1 11 2522.44 353.382 2
-7 1 -11 2302.07 278.861 7
-7 -1 -11 2123.33 270.553 7
-7 1 -11 2076.59 287.384 10
7 1 12 3364.51 465.131 2
7 -1 12 2439.26 365.483 2
-7 -1 -12 2873.76 325.797 7
-7 1 -12 2989.6 324.883 7
-7 1 -12 2764.93 326.763 10
-7 1 -13 10782.3 645.775 10
-7 -1 -13 11362.1 637.393 7
-7 1 -13 11426.8 618.434 7
-7 -1 -14 2019.23 283.177 7
-7 1 -14 2064.11 276.393 7
7 1 14 2104.87 314.006 4
-7 -1 -15 86226.3 1778.52 7
-7 1 -15 91044.6 1725.7 7
7 1 15 90096.4 1970.78 4
-7 1 -16 12.5173 91.5423 7
7 1 16 43.2086 97.0774 4
-7 1 -17 364.561 139.435 7
7 1 17 216.305 116.535 4
7 -1 17 610.731 226.196 4
7 -1 18 1929.39 333.489 4
7 1 18 1430.26 235.963 4
7 1 19 4108.32 385.325 4
7 -1 19 4012.37 457.784 4
7 1 20 17521.4 742.126 4
7 -1 20 19272.9 884.619 4
7 1 21 1377.9 208.938 4
7 -1 21 1050.32 218.836 4
7 1 22 140.468 85.0691 4
7 -1 22 189.3 135.419 4
7 -1 23 127.019 116.42 4
7 -1 24 4.40782 72.7996 4
-7 -2 29 62.4129 79.8896 5
-7 -2 28 622.357 151.88 5
-7 2 27 142.123 104.181 5
-7 -2 27 112.515 100.235 5
-7 -2 26 246.259 110.059 9
-7 2 26 306.179 118.055 5
-7 -2 26 172.799 133.767 5
-7 -2 25 2300.13 313.472 5
-7 2 25 1989.3 279.559 5
-7 -2 25 2506.26 258.778 9
-7 2 24 4149.7 417.166 5
-7 -2 24 4459.84 422.044 5
-7 -2 24 4069.56 355.531 9
-7 -2 23 795.62 191.216 9
-7 2 23 557.449 196.802 5
-7 -2 23 921.185 230.999 5
-7 -2 22 1636.68 248.414 9
-7 2 22 1677.76 305.286 5
-7 -2 22 1708.43 304.015 5
-7 2 21 30242.3 1182.23 5
-7 -2 21 29370.6 1121.01 5
-7 -2 21 30170.1 1025.18 9
-7 -2 20 11044.5 632.723 9
-7 2 20 11432.2 745.457 5
-7 -2 20 10803.2 687.936 5
-7 2 19 134778 2517.61 5
-7 -2 19 134799 2402.79 5
-7 -2 19 134530 2199.85 9
-7 2 18 16193.6 881.298 5
-7 -2 18 15588.7 812.832 5
-7 -2 18 16384.5 808.041 6
-7 -2 18 15839.7 763.27 9
-7 2 17 15344.6 848.073 5
-7 -2 17 14329.4 782.501 5
-7 -2 17 15126.7 772.543 6
-7 -2 17 16826.2 842.405 3
-7 -2 17 15451.5 745.481 9
-7 2 16 10763.6 713.98 5
-7 -2 16 10119.6 646.61 5
-7 -2 16 10328.4 632.083 6
-7 -2 16 10958.1 665.975 3
-7 -2 16 10447 613.426 9
-7 -2 15 200.638 105.876 3
-7 2 15 235.649 133.265 9
-7 -2 15 497.984 158.322 9
-7 2 15 276.034 178.49 5
-7 -2 15 368.217 158.924 5
-7 -2 15 159.792 119.597 6
-7 2 14 24084.9 1036.99 5
-7 -2 14 23507.7 932.906 5
-7 2 14 23611.7 907.612 9
-7 2 14 23329 913.151 6
-7 -2 14 23592.6 919.317 6
-7 -2 14 23454.3 912.571 3
-7 -2 14 25433.3 918.992 9
-7 2 13 2410.92 304.77 9
-7 -2 13 2217.47 272.522 9
-7 2 13 2592.83 353.857 5
-7 -2 13 1908.55 261.44 5
-7 2 13 2104.2 284.037 6
-7 -2 13 2089.2 288.468 6
-7 -2 13 2579.58 301.491 3
-7 2 12 43114 1356.32 5
-7 -2 12 41293.4 1156.98 5
-7 2 12 42272.5 1175.53 6
-7 -2 12 43196.3 1207.33 6
-7 -2 12 42092.3 1141.85 3
-7 2 12 41912.8 1207.8 9
-7 -2 12 41041.5 1127.33 9
-7 -2 11 -12.4222 87.3262 3
-7 -2 11 148.891 128.083 9
-7 2 11 348.127 160.369 5
-7 2 11 -162.197 143.721 9
-7 2 11 9.53189 78.5246 6
-7 -2 11 -31.005 118.687 6
-7 -2 10 422.216 119.483 3
-7 -2 10 135.937 116.492 9
-7 2 10 108.609 114.596 5
-7 -2 9 29290 852.034 3
-7 2 9 30455.7 1087.92 5
-7 -2 8 19159.6 668.479 3
-7 -2 7 35865.2 860.244 3
7 2 -6 1494.71 251.436 2
7 2 -5 67953 1584.6 2
7 2 -4 -47.7427 147.175 2
7 2 -3 35882.1 1188.08 2
7 2 -2 15047.6 784.172 2
7 2 -1 2670.95 369.922 2
7 2 0 12342.4 805.432 2
7 -2 1 1373.37 214.989 2
7 2 1 994.898 290.34 2
7 2 2 28717.6 1533.11 2
7 -2 2 27265 906.462 2
7 -2 3 346.528 135.239 2
-7 2 -3 548.722 133.779 7
7 2 3 342.491 295.104 2
-7 2 -3 399.558 153.101 10
7 -2 4 213.748 136.887 2
-7 -2 -4 91.6626 93.5647 7
-7 2 -4 269.284 125.794 7
7 2 4 33.9035 469.012 2
7 2 5 33984.1 2373.89 2
-7 -2 -5 29961.3 962.329 7
-7 2 -5 31773.3 931.163 7
7 -2 5 32612.1 1068.53 2
-7 2 -5 30336.4 1067.52 10
7 2 6 6625.9 1292.85 2
-7 -2 -6 6192.27 453.874 7
-7 2 -6 5843.03 404.427 7
7 -2 6 5723.62 464.195 2
-7 2 -6 5397.58 467.305 10
7 2 7 45.5023 764.877 2
7 -2 7 126.919 113.834 2
-7 -2 -7 358.594 150.872 7
-7 2 -7 61.3219 94.0529 7
-7 2 -7 174.676 141.748 10
7 2 8 44.9882 477.253 2
7 -2 8 107.928 144.201 2
-7 -2 -8 199.041 130.69 7
-7 2 -8 901.344 172.29 7
-7 2 -8 78.7929 128.55 10
7 2 9 373.241 478.996 2
7 -2 9 464.304 170.568 2
-7 -2 -9 391.515 164.564 7
-7 2 -9 304.18 131.511 7
-7 2 -9 682.349 209.046 10
-7 -2 -10 7931.5 548.891 7
7 2 10 7061.22 861.948 2
-7 2 -10 7225.37 475.467 7
7 -2 10 7769.42 582.81 2
-7 2 -10 7993.22 601.215 10
7 2 11 355.177 317.47 2
7 -2 11 594.626 192.836 2
-7 -2 -11 242.415 155.221 7
-7 2 -11 369.681 154.428 7
-7 2 -11 350.891 199.622 10
-7 -2 -12 39972.1 1255.92 7
-7 2 -12 38952.2 1115.98 7
-7 2 -12 38908.4 1303.32 10
-7 2 -13 8989.53 548.425 7
-7 2 -13 8398.85 613.188 10
-7 2 -14 25349.5 897.441 7
-7 2 -14 24989.5 1026.46 10
-7 2 -15 26065.5 884.665 7
-7 2 -15 25221.1 999.755 10
-7 2 -16 285.015 135.236 10
-7 2 -17 456.329 141.693 10
7 -2 17 464.857 232.25 4
7 -2 18 592.879 211.644 4
-7 2 -18 685.005 163.283 10
7 -2 19 6601.61 541.982 4
7 -2 20 4740.68 441.566 4
7 -2 21 111.894 121.414 4
7 -2 22 2.48409 97.5372 4
7 -2 23 1262.01 182.766 4
-7 -3 28 2575.42 235.596 5
-7 -3 27 -184.305 85.6231 9
-7 -3 27 8.87701 85.7712 5
-7 -3 26 1363.77 184.904 9
-7 -3 26 1312.79 205.451 5
-7 -3 25 81.7257 90.146 9
-7 -3 25 68.9833 111.788 5
-7 -3 24 144.072 112.428 9
-7 -3 24 -9.34266 133.937 5
-7 -3 23 3343.35 357.021 5
-7 -3 23 3435.63 334.524 9
-7 -3 22 -69.2953 143.822 9
-7 -3 22 -52.9123 136.011 5
-7 -3 21 7020.4 520.572 5
-7 -3 21 7018.7 496.779 9
-7 3 21 7157.69 565.904 5
-7 -3 20 1043.94 222.606 9
-7 3 20 1370.35 278.368 5
-7 -3 20 1149.44 248.975 5
-7 -3 19 11930.3 688.354 5
-7 -3 19 10883.1 631.48 9
-7 3 19 11300.4 728.789 5
-7 -3 18 3616.4 385.483 5
-7 -3 18 3981.04 397.932 9
-7 3 18 4429.21 469.84 5
-7 -3 17 18790 858.773 5
-7 -3 17 19544.4 833.077 6
-7 -3 17 19318.3 851.694 9
-7 3 17 18818.1 953.273 5
-7 -3 16 2100.93 292.763 3
-7 3 16 2165.43 340.213 5
-7 -3 16 2162.18 303.753 9
-7 -3 16 2251.51 301.96 5
-7 -3 16 2553.8 308.289 6
-7 -3 15 3676.48 379.519 5
-7 -3 15 3888.23 382.269 6
-7 -3 15 3396.4 365.831 3
-7 -3 15 3822.43 383.961 9
-7 3 15 3224.19 410.632 5
-7 -3 14 380.943 169.948 3
-7 3 14 142.338 156.258 5
-7 -3 14 141.937 120.899 9
-7 -3 14 38.8391 105.355 6
-7 -3 13 9424.6 568.636 6
-7 -3 13 9384.83 576.821 3
-7 -3 13 8967.62 564.116 9
-7 -3 12 4299.92 394.121 6
-7 3 12 4881.84 450.999 9
-7 -3 12 4982.89 411.074 3
-7 -3 12 4549.37 403.626 9
-7 -3 11 40520.8 1166.92 6
-7 -3 11 40693.2 1117.33 3
-7 3 11 40582.2 1272.26 9
-7 -3 11 41636.5 1169.2 9
-7 3 10 4714.3 459.841 9
-7 -3 10 4354.01 383.707 6
-7 -3 10 4736.68 371.986 3
-7 -3 10 4703.61 401.805 9
-7 3 9 10789.3 547.558 7
-7 -3 9 10245.9 561.416 9
-7 3 8 157324 2081.97 7
-7 -3 8 159598 2156.62 9
-7 3 7 7298.45 455.021 7
-7 -3 7 7421.97 462.312 9
-7 3 6 27597.8 872.946 7
-7 -3 6 26914.6 849.141 9
7 3 -5 10180.8 681.651 2
-7 3 5 10531.6 543.121 7
-7 3 4 21041.9 844.351 10
7 3 -4 18666.8 922.066 2
-7 3 4 20336.2 747.312 7
7 3 -3 10466.4 713.112 2
-7 3 3 11765.8 565.674 7
-7 3 3 12664.6 665.657 10
7 3 -2 11845.1 750.786 2
-7 3 2 11879.7 571.919 7
-7 3 2 12711.2 673.037 10
7 3 -1 22668.5 1065.76 2
-7 3 1 23673.1 806.904 7
-7 3 1 23757.6 931.754 10
-7 3 0 1820.11 234.47 7
-7 3 0 2209.85 302.695 10
7 3 0 2268.74 391.565 2
-7 -3 -1 1357.97 196.476 7
-7 3 -1 1952.09 283.967 10
7 3 1 1544.8 348.088 2
-7 3 -1 1742.04 236.136 7
-7 -3 -2 5338.22 413.94 7
-7 3 -2 5991.33 417.684 7
-7 3 -2 6152.36 492.008 10
7 3 2 5022.37 671.836 2
-7 3 -3 317.654 156.052 10
-7 -3 -3 317.929 143.113 7
-7 3 -3 317.31 123.692 7
7 3 3 514.628 305.349 2
-7 3 -4 42730.6 1303.62 10
-7 -3 -4 39220.6 1156.73 7
-7 3 -4 41488.4 1111.79 7
-7 -3 -5 215.663 115.08 7
-7 3 -5 192.39 135.826 7
-7 3 -5 291.459 175.328 10
7 3 5 483.526 563.346 2
-7 -3 -6 1779.81 270.078 7
-7 3 -6 1947.03 253.036 7
-7 3 -6 1727.17 302.308 10
7 3 6 2060.96 917.505 2
-7 3 -7 42703 1154.64 7
-7 3 -7 46132.4 1419.08 10
7 3 8 13426.7 1738.21 2
-7 3 -8 12798.8 633.058 7
-7 3 -8 12680.7 765.93 10
7 3 9 31318.6 2228.23 2
-7 3 -9 29743.4 967.034 7
-7 3 -9 29034.8 1162.41 10
-7 3 -10 7268.31 485.882 7
-7 3 -10 7941.81 628.118 10
-7 3 -11 24.1296 90.6851 7
-7 3 -11 329.272 201.57 10
-7 3 -12 119.431 91.8301 7
-7 3 -12 246.287 192.254 10
-7 3 -13 160.981 115.427 7
-7 3 -13 280.355 184.036 10
-7 3 -14 26821.4 1095.12 10
-7 3 -15 13986.4 772.004 10
-7 3 -16 767.563 214.607 10
7 -3 17 1230.32 248.931 4
-7 3 -17 915.776 209.076 10
7 -3 18 220.029 155.948 4
-7 3 -18 370.567 149.688 10
7 -3 19 2161.47 299.588 4
-7 3 -19 1849.41 236.442 10
7 -3 20 9270.21 546.795 4
-7 3 -20 8677.69 428.41 10
7 -3 21 6210.35 411.481 4
7 -3 22 606.228 127.87 4
-7 -4 26 63.4494 57.8165 9
-7 -4 26 95.4045 68.943 5
-7 -4 25 25.7802 80.192 9
-7 -4 25 63.2411 72.9265 5
-7 -4 24 1135.32 193.617 9
-7 -4 24 1333.76 194.925 5
-7 -4 23 3124.24 303.376 5
-7 -4 23 2938.51 295.948 9
-7 -4 22 711.153 172.233 9
-7 -4 22 829.505 174.67 5
-7 -4 21 8801.08 521.946 5
-7 -4 21 8067.75 517.125 9
-7 -4 20 484.907 193.998 9
-7 -4 20 135.907 100.144 5
-7 -4 19 9600.2 559.517 5
-7 -4 19 9579.44 586.134 9
-7 -4 18 289.857 178.926 9
-7 -4 17 2563.61 327.833 9
-7 -4 16 343.145 167.407 9
-7 -4 15 35440.3 1138.91 9
-7 -4 14 424.121 170.017 9
-7 -4 13 6863.16 509.723 9
-7 -4 12 9811.47 598.29 9
7 4 -11 9122.49 603.384 8
-7 -4 11 8141.23 542.219 9
-7 -4 10 1478.67 246.564 9
-7 -4 9 180.923 132.76 9
-7 -4 8 46881 1213.37 9
-7 -4 7 3268.37 335.101 9
-7 -4 6 1332.39 209.12 9
7 4 -6 1291.22 281.323 2
-7 4 6 1096.92 201.527 7
7 4 -5 24502.7 1156.73 2
-7 4 5 23993.5 884.261 7
-7 4 4 -104.975 129.928 10
-7 4 4 -72.5987 99.0257 7
7 4 -4 -147.99 191.586 2
7 4 -3 13627.5 863.695 2
-7 4 3 13605.2 657.755 7
-7 4 3 12237.1 673.137 10
-7 4 2 -50.0675 126.295 10
-7 4 2 251.749 124.817 7
7 4 -2 -109.261 165.249 2
-7 4 1 -145.402 135.115 10
7 4 -1 102.842 199.408 2
-7 4 1 -27.0011 98.8561 7
7 4 0 12464.8 919.55 2
-7 4 0 13228.8 646.677 7
-7 4 0 12574.4 706.315 10
-7 4 -1 3304.26 335.182 7
-7 4 -1 3431.42 383.087 10
7 4 1 3091.36 517.943 2
7 4 2 22775.7 1469.73 2
-7 4 -2 20182.8 802.908 7
-7 4 -2 20299.1 916.931 10
7 4 3 94108.6 3194.56 2
-7 4 -3 93292 1705.71 7
-7 4 -3 89466.6 1945.76 10
-7 4 -4 1198.04 230.372 7
-7 4 -4 1103.52 259.37 10
7 4 4 594.495 479.67 2
7 4 5 29827.2 2352.22 2
-7 4 -5 27958.8 946.763 7
-7 4 -5 29137.3 1142.99 10
-7 4 -6 12633.4 639.537 7
-7 4 -6 12404.3 758.328 10
-7 4 -7 9785.08 565.444 7
-7 4 -7 10190.5 710.797 10
-7 4 -8 -20.9689 114.509 7
-7 4 -8 259.991 188.343 10
-7 4 -9 13702.4 652.005 7
-7 4 -9 14902.5 860.653 10
-7 4 -10 257.073 127.52 7
-7 4 -10 490.755 238.077 10
-7 4 -11 14804 650.641 7
-7 4 -11 15534.9 871.658 10
-7 4 -12 26067.8 831.092 7
-7 4 -12 25759.5 1098.81 10
-7 4 -13 10050.4 683.912 10
-7 4 -14 5922.6 517.531 10
7 -4 15 938.332 215.67 4
-7 4 -15 1345.7 254.207 10
7 -4 16 7474.27 531.643 4
-7 4 -16 6876.45 501.747 10
7 -4 17 3231.77 344.902 4
-7 4 -17 2711.73 305.891 10
7 -4 18 1069.79 186.033 4
-7 4 -18 930.186 178.97 10
-7 4 -19 1743.73 205.395 10
7 -4 19 2420.86 253.464 4
7 -4 20 2184.13 217.745 4
-7 4 -20 2479.13 212.744 10
-7 -5 24 265.013 94.6698 9
-7 -5 23 31.1858 86.2813 9
-7 -5 22 424.983 137.521 9
-7 -5 21 7394.86 451.374 9
-7 -5 20 6107.48 428.168 9
-7 -5 19 5100.88 405.029 9
-7 -5 18 1140.03 223.713 9
-7 -5 17 85.7439 150.77 9
-7 5 17 -31.2032 85.7914 7
-7 5 16 17998.2 689.679 7
-7 -5 16 19274 800.35 9
-7 5 15 8192.18 484.853 7
-7 -5 15 9228.05 565.043 9
-7 -5 14 4531.46 401.249 9
-7 -5 13 54.0527 133.97 9
7 5 -13 313.412 160.565 8
-7 -5 12 237.925 166.54 9
7 5 -12 129.506 138.783 8
-7 -5 11 1055.62 222.1 9
7 5 -11 948.202 224.819 8
7 5 -10 17946.9 890 8
-7 -5 10 18855.4 790.949 9
-7 -5 9 141.001 123.131 9
7 5 -9 -75.0804 111.349 8
-7 -5 8 1655.79 248.688 9
7 5 -8 1032.96 225.947 8
-7 5 7 286.152 114.321 7
-7 5 6 2807.75 317.209 7
-7 5 5 585.654 163.641 7
-7 5 4 970.962 203.009 7
-7 5 3 13846.6 691.113 7
-7 5 3 13297.1 689.638 10
-7 5 2 18918.6 806.357 7
-7 5 2 18047.1 821.194 10
-7 5 1 17037.2 760.03 7
-7 5 1 16259.8 794.039 10
-7 5 0 2786.23 328.952 7
-7 5 0 2768.6 337.322 10
-7 5 -1 28390.3 1076.41 10
-7 5 -1 29091.2 985.809 7
-7 5 -2 43449.3 1342.95 10
-7 5 -2 43385 1194.48 7
-7 5 -3 42091.7 1169.52 7
-7 5 -3 41728.9 1346.95 10
-7 5 -4 237.505 138.48 7
-7 5 -4 117.626 148.08 10
-7 5 -5 2009.11 267.385 7
-7 5 -5 1840.08 316.69 10
-7 5 -6 931.731 198.822 7
-7 5 -6 1553.76 298.25 10
-7 5 -7 2178.51 265.094 7
-7 5 -7 2287.94 357.143 10
-7 5 -8 974.624 184.672 7
-7 5 -8 1002.74 270.391 10
-7 5 -9 9110.39 498.073 7
-7 5 -9 10000.8 678.572 10
-7 5 -10 38157.1 980.276 7
-7 5 -10 39376.3 1300.02 10
-7 5 -11 2730.03 364.786 10
-7 5 -12 319.764 179.632 10
7 -5 13 8240.04 520.191 4
-7 5 -13 8882.34 589.018 10
7 -5 14 1213.29 203.04 4
-7 5 -14 1373.92 243.82 10
7 -5 15 4709.22 354.792 4
-7 5 -15 4700.57 390.762 10
7 -5 16 1577.72 185.381 4
-7 5 -16 2092.27 250.081 10
7 -5 17 4384.75 266.173 9
-7 5 -17 4753.5 345.771 10
-7 5 -18 9830.99 440.375 10
-7 -6 22 207.914 71.024 9
-7 -6 21 2050.24 200.431 9
-7 -6 20 114.382 86.5756 9
-7 -6 19 277.467 107.037 9
-7 -6 18 255.42 110.551 9
-7 -6 17 1526.59 210.506 9
-7 6 17 1282.07 160.275 7
-7 -6 16 754.357 164.266 9
-7 6 16 773.802 140.15 7
-7 -6 15 715.418 167.5 9
-7 6 15 455.516 115.468 7
7 6 -14 5431.41 423.485 8
-7 6 14 5643.2 386.635 7
-7 -6 14 6307.86 419.194 9
7 6 -13 2719.49 310.635 8
-7 6 13 2525.17 274.861 7
-7 -6 13 2843.71 294.433 9
-7 -6 12 641.316 174.358 9
7 6 -12 364.14 166.248 8
-7 6 12 246.712 114.192 7
-7 -6 11 264.862 120.535 9
7 6 -11 267.421 132.505 8
-7 6 11 371.513 137.629 7
7 6 -10 2856.18 355.672 8
-7 6 10 3171.66 326.4 7
-7 -6 10 3003.06 296.613 9
7 6 -9 250.521 153.079 8
-7 6 9 214.702 121.589 7
7 6 -8 1252.69 266.913 8
-7 6 8 1670.61 260.866 7
7 6 -7 12570.6 796.188 8
-7 6 7 13051.2 668.885 7
7 6 -6 7207.58 616.326 8
-7 6 6 7752.27 516.979 7
7 6 -5 295.988 164.328 8
-7 6 5 650.165 192.953 7
7 6 -4 2438.19 398.738 8
-7 6 4 3348.99 348.874 7
7 6 -3 2800.79 422.667 8
-7 6 3 3405.74 350.066 7
-7 6 2 923.683 201.252 7
-7 6 1 18596.2 784.221 7
-7 6 0 1218.7 223.124 7
-7 6 0 1141.34 200.039 10
-7 6 -1 4005.22 370.922 7
-7 6 -1 4085.34 373.867 10
-7 6 -2 1781.53 247.985 7
-7 6 -2 1317.8 220.844 10
-7 6 -3 1173.06 232.991 10
-7 6 -3 1352.26 223.17 7
-7 6 -4 5083.97 387.827 7
-7 6 -4 5770.39 465.957 10
-7 6 -5 1158.05 194.297 7
-7 6 -5 1368.95 237.606 10
-7 6 -6 17283.4 670.544 7
-7 6 -6 17195.4 793.023 10
-7 6 -7 3118.17 279.202 7
-7 6 -7 3362.17 357.878 10
-7 6 -8 4315.3 310.543 7
-7 6 -8 4831.19 420.667 10
-7 6 -9 148.757 155.154 10
7 6 10 408.149 115.535 8
-7 6 -10 589.312 158.151 10
7 6 11 2110.22 221.164 8
-7 6 -11 2376.94 275.168 10
-7 6 -12 1004.93 189.362 10
-7 6 -13 -77.4849 97.1806 10
-7 6 -14 323.692 115.103 10
7 -6 15 276.146 74.2593 9
-7 6 -15 521.613 117.802 10
-7 7 16 3421.37 210.018 7
-7 7 15 1633.59 162.733 7
-7 -7 15 1724.32 171.248 9
7 7 -14 4115 350.397 8
-7 7 14 3765.55 261.971 7
7 7 -13 596.169 171.392 8
-7 7 13 309.225 96.7651 7
7 7 -12 984.567 195.009 8
-7 7 12 996.689 158.45 7
7 7 -11 -324.993 146.475 8
-7 7 11 -26.9068 86.4786 7
7 7 -10 8182.67 564.001 8
-7 7 10 8469.27 450.844 7
7 7 -9 813.524 206.214 8
-7 7 9 799.342 153.633 7
7 7 -8 339.83 177.2 8
-7 7 8 35.1898 87.6492 7
7 7 -7 777.346 242.401 8
-7 7 7 442.461 127.158 7
7 7 -6 764.303 246.974 8
-7 7 6 318.682 125.928 7
7 7 -5 1881.89 340.574 8
-7 7 5 1674.49 227.728 7
7 7 -4 41.4455 180.43 8
-7 7 4 -22.4056 92.6892 7
7 7 -3 17378.1 996.394 8
-7 7 3 18219.8 698.147 7
7 7 -2 2.39321 183.916 8
-7 7 2 324.007 128.201 7
7 7 -1 1306.02 288.369 8
-7 7 1 1652.19 220.18 7
7 7 0 4615.99 500.037 8
-7 7 0 4133.92 328.16 7
7 7 1 1990.64 324.144 8
-7 7 -1 2372.02 249.111 7
7 7 2 881.474 224.126 8
-7 7 -2 937.883 158.049 7
7 7 3 190.362 138.565 8
-7 7 -3 346.359 114.808 7
7 7 4 10017.5 576.177 8
-7 7 -4 9632.11 434.849 7
7 7 5 2760.51 287.507 8
-7 7 -5 2438.32 212.925 7
7 7 6 988.86 170.473 8
-7 7 -6 918.628 143.733 10
7 7 7 45.8911 66.8514 8
-7 7 -7 85.0611 78.0668 10
7 7 8 3815.29 264.734 8
-7 7 -8 4118.43 287.142 10
-7 7 -9 194.626 78.6953 10
-7 7 -10 324.131 87.8801 10
7 -7 11 3917.5 250.114 9
-7 8 10 668.455 98.6174 7
7 8 -9 2329.78 421.407 8
-7 8 9 1889.59 164.382 7
7 8 -8 9354.25 762.249 8
-7 8 8 6853.55 310.66 7
7 8 -7 3884.33 494.854 8
-7 8 7 3093.81 214.814 7
7 8 -6 2077.72 382.635 8
-7 8 6 1717.85 166.394 7
7 8 -5 -108.991 249.534 8
-7 8 5 218.15 82.885 7
7 8 -4 921.503 232.983 8
-7 8 4 1132.04 137.055 7
7 8 -3 -100.816 179.751 8
-7 8 3 166.338 65.6561 7
7 8 -2 5882.56 493.086 8
-7 8 2 4799.43 259.199 7
7 8 -1 3376.39 349.866 8
-7 8 1 2744.07 192.427 7
7 8 0 3062.27 314.912 8
7 8 1 1622.09 208.292 8
-8 0 29 -184.119 89.1127 5
-8 0 28 1964.29 239.957 5
-8 0 27 -31.9653 100.472 5
-8 0 26 12615.3 669.269 5
-8 0 25 231.327 159.583 5
-8 0 24 9157.05 629.95 5
-8 0 23 -0.95327 140.385 5
-8 0 22 4979.69 491.447 5
-8 0 22 5058.38 417.467 9
-8 0 21 52.7499 129.216 9
-8 0 21 188.768 151.334 5
-8 0 20 5413.41 523.836 5
-8 0 20 5419.41 447.694 9
-8 0 19 43.0362 118.508 9
-8 0 19 -64.045 152.765 5
-8 0 18 382.491 162.177 9
-8 0 18 226.121 151.119 5
-8 0 18 258.372 145.003 6
-8 0 17 -59.8771 142.828 9
-8 0 17 95.7498 125.756 5
-8 0 17 109.632 158.76 6
-8 0 16 1151.31 235.77 9
-8 0 16 1056.02 255.915 5
-8 0 16 1061.06 232.54 6
-8 0 15 -23.8907 107.851 9
-8 0 15 -53.3407 125.079 5
-8 0 15 -82.3898 100.042 6
-8 0 14 16540.9 837.56 5
-8 0 14 17461 814.946 6
-8 0 14 18666.7 817.151 9
-8 0 13 9.72227 115.098 9
-8 0 13 -35.335 124.615 5
-8 0 13 -107.085 99.3601 6
-8 0 12 12765.9 704.326 5
-8 0 12 13010 683.835 6
-8 0 12 14007.4 699.616 9
-8 0 11 -133.12 125.803 9
-8 0 11 225.963 144.995 5
-8 0 11 35.6211 79.2059 6
-8 0 10 8099.62 546.877 5
-8 0 10 7891.81 519.071 9
-8 0 10 8100.21 525.212 6
-8 0 9 85.4257 115.805 9
-8 0 9 -45.862 98.444 6
8 0 -8 58515 1448.13 2
-8 0 8 58501.3 1375.66 9
8 0 -7 160.477 137.071 2
8 0 -6 141.002 151.864 2
8 0 -5 -167.824 196.115 2
8 0 -4 7121 711.344 2
8 0 -3 -174.837 254.144 2
8 0 -2 31010.6 1706.01 2
8 0 -1 -139.026 383.188 2
8 0 0 29169.2 2110.83 2
8 0 1 390.177 742.24 2
8 0 2 100219 4047.6 2
-8 0 -2 110814 1683.29 7
8 0 3 269.658 450.641 2
-8 0 -3 347.099 110.433 7
8 0 4 58741.2 2597 2
-8 0 -4 63760.7 1322.28 7
8 0 5 -320.495 346.045 2
-8 0 -5 45.0636 98.1585 7
-8 0 -5 5.78643 93.9837 10
8 0 6 11188.4 961.957 2
-8 0 -6 10511.4 562.35 7
-8 0 -6 11165.5 617.524 10
8 0 7 275.426 241.314 2
-8 0 -7 99.2138 106.96 10
-8 0 -7 86.7786 106.633 7
-8 0 -8 61253 1402.64 7
8 0 8 60917.4 1919.65 2
8 0 9 -75.112 219.066 2
-8 0 -9 -29.2908 95.214 7
-8 0 -10 56217.3 1381.27 7
8 0 10 58443.6 1803.01 2
-8 0 -11 -14.1431 103.562 7
-8 0 -12 10783.6 620.443 7
-8 0 -13 -64.766 136.93 7
-8 0 -14 2384.38 297.011 7
-8 0 -15 4.37752 98.7069 7
-8 0 -16 9704.87 570.5 7
8 0 16 8374.97 611.478 4
8 0 17 27.2149 112.143 4
8 0 18 3087.34 343.984 4
8 0 19 -33.5047 120.653 4
8 0 20 611.53 170.787 4
8 0 21 -107.429 95.0152 4
8 0 22 158.269 67.2604 4
-8 -1 29 4284.96 303.052 5
-8 -1 28 2308.8 248.823 5
-8 1 28 1958.58 226.589 5
-8 1 27 831.864 178.413 5
-8 -1 27 951.536 188.116 5
-8 1 26 352.787 143.042 5
-8 -1 26 223.694 137.776 5
-8 -1 25 -33.4043 99.5819 9
-8 1 25 -38.4767 131.309 5
-8 -1 25 -33.1154 132.945 5
-8 -1 24 1519.89 230.855 9
-8 1 24 1578.35 285.347 5
-8 -1 24 1561.35 275.129 5
-8 1 23 2293.59 336.166 5
-8 -1 23 1810.26 301.478 5
-8 -1 23 2369.52 286.155 9
-8 -1 22 376.747 161.964 9
-8 1 22 240.614 197.354 5
-8 -1 22 362.844 179.061 5
-8 1 21 13514.7 808.992 5
-8 -1 21 14476.3 817.064 5
-8 -1 21 13872 701.635 9
-8 1 20 4061.32 462.817 5
-8 -1 20 4025.06 454.757 5
-8 1 20 4608.47 409.123 9
-8 -1 20 4133.69 392.496 9
-8 1 19 28913.3 1177.6 5
-8 -1 19 29342.8 1153.96 5
-8 -1 19 29516.8 1116.92 6
-8 -1 19 27294.4 1003.4 9
-8 1 19 28342.5 1009.06 9
-8 1 18 6208.43 562.537 5
-8 -1 18 5966.85 520.907 5
-8 1 18 6503.93 497.516 9
-8 -1 18 6272.83 526.633 6
-8 -1 18 5816.07 469.184 9
-8 -1 17 -60.2154 111.776 3
-8 1 17 133.26 140.358 9
-8 -1 17 85.4105 122.413 9
-8 1 17 122.554 165.867 5
-8 -1 17 0.95516 144.026 5
-8 1 17 -8.72684 97.1142 6
-8 -1 17 56.7098 150.465 6
-8 1 16 6121.51 542.527 5
-8 -1 16 6557.18 541.618 5
-8 1 16 5923.57 492.573 6
-8 -1 16 6402.22 525.512 3
-8 -1 16 6395.4 521.361 6
-8 1 16 6375.44 495.258 9
-8 -1 16 6959.78 519.168 9
-8 -1 15 316.143 165.068 3
-8 1 15 101.807 139.702 9
-8 -1 15 114.969 134.11 9
-8 1 15 184.095 146.892 5
-8 -1 15 100.038 111.884 5
-8 1 15 -54.9205 113.956 6
-8 -1 15 22.3024 104.321 6
-8 1 14 25003.1 1056.44 5
-8 -1 14 24388.6 990.084 5
-8 1 14 24253.6 958.017 9
-8 -1 14 24496.8 934.413 9
-8 -1 14 24381.7 966.341 3
-8 1 14 24336.2 954.073 6
-8 -1 14 25563.8 988.808 6
-8 1 13 36751.3 1272.09 5
-8 -1 13 35432.3 1166.23 5
-8 -1 13 35408.2 1125.35 3
-8 1 13 35632 1143.85 6
-8 -1 13 36144.2 1161.85 6
-8 1 13 36257.4 1163.37 9
-8 -1 13 36569.2 1114.05 9
-8 1 12 8193.33 600.639 5
-8 -1 12 8636.76 569.459 5
-8 -1 12 8739.62 548.01 3
-8 1 12 9395.69 577.301 6
-8 -1 12 9443.72 601.952 6
-8 1 12 9471.15 604.934 9
-8 -1 12 8561.37 543.653 9
-8 1 11 -10.1539 149.274 9
-8 -1 11 -52.7435 135.489 9
-8 1 11 -94.4766 133.502 5
-8 -1 11 234.072 112.554 5
-8 1 11 -17.4346 67.5173 6
-8 -1 11 9.26751 118.365 6
-8 -1 11 24.8581 89.446 3
-8 -1 10 2421.78 294.035 5
8 1 -10 2885.35 346.024 2
-8 -1 10 2814.06 314.119 9
-8 1 10 2804.62 334.104 9
-8 -1 10 2320.48 275.744 3
-8 1 10 2682.35 302.465 6
-8 -1 10 2954.24 324.536 6
-8 1 10 2534.87 350.453 5
8 1 -9 12228.6 705.084 2
-8 -1 9 13581.1 627.718 3
-8 -1 9 13216.3 650.259 9
-8 1 9 12603 635.98 6
-8 1 9 12650.1 672.821 9
-8 1 9 12992.1 722.956 5
-8 1 8 2136.21 295.83 9
-8 1 8 1755.33 277.035 5
8 1 -8 1589.49 272.527 2
-8 1 8 1844.01 251.26 6
-8 -1 8 2123.21 278.598 9
-8 1 7 719.711 184.599 9
-8 -1 7 796.016 186.282 9
8 1 -7 744.161 197.625 2
8 1 -6 6676.36 532.994 2
-8 1 6 6509.87 476.443 9
8 1 -5 436.811 183.359 2
8 1 -4 811.112 229.084 2
8 1 -3 861.655 261.852 2
8 -1 -2 667.938 421.816 2
8 1 -2 479.246 242.606 2
8 -1 -1 654.848 345.823 2
8 1 -1 1307.95 346.635 2
8 1 0 57354.4 2252.72 2
8 -1 0 54579.6 2164.17 2
-8 1 0 54787 1184.99 7
-8 1 0 56104.5 1406.58 10
8 -1 1 23.1242 246.552 2
-8 1 -1 230.58 128.976 10
-8 -1 -1 267.155 106.366 7
-8 1 -1 122.446 111.711 7
8 1 1 356.207 432.479 2
8 1 2 35395.5 2273.48 2
8 -1 2 34043.6 1468.94 2
-8 -1 -2 35650.3 974.625 7
-8 1 -2 37016 995.725 7
-8 1 -2 37040.8 1161.11 10
8 1 3 10408.7 1444.72 2
8 -1 3 10440.1 772.537 2
-8 -1 -3 10910.1 554.946 7
-8 1 -3 10400 541.069 7
-8 1 -3 10285.7 620.445 10
8 1 4 31846.4 2452.89 2
-8 -1 -4 31503.3 966.324 7
8 -1 4 32371.7 1298.57 2
-8 1 -4 31217.4 932.211 7
-8 1 -4 32833.5 1104.37 10
8 1 5 49026.5 2992.72 2
-8 -1 -5 48997.7 1229.46 7
8 -1 5 48050.3 1532.06 2
-8 1 -5 50367 1195.64 7
-8 1 -5 49953.1 1368.05 10
8 1 6 31866.9 2165.07 2
-8 -1 -6 30503.2 984.146 7
-8 1 -6 30596.8 941.793 7
8 -1 6 30035.2 1183.05 2
-8 1 -6 29399.1 1063.46 10
8 1 7 116321 3647.19 2
-8 -1 -7 112928 1928.5 7
-8 1 -7 110689 1824.85 7
8 -1 7 110083 2285.08 2
-8 1 -7 111892 2065.29 10
8 1 8 1034.9 343.565 2
8 -1 8 563.422 204.724 2
-8 -1 -8 603.869 170.291 7
-8 1 -8 669.773 173.318 7
-8 1 -8 763.619 204.97 10
8 1 9 321.683 283.612 2
8 -1 9 330.795 195.189 2
-8 -1 -9 226.74 122.048 7
-8 1 -9 319.483 150.206 7
-8 1 -9 444.216 171.65 10
-8 -1 -10 22065.6 885.426 7
-8 1 -10 20524.5 825.98 7
8 1 10 24545.1 1301.62 2
8 -1 10 21912.4 1038.47 2
-8 1 -10 21364.2 913.395 10
-8 -1 -11 2442.56 310.556 7
-8 1 -11 2462.81 300.853 7
-8 1 -11 2095.39 288.865 10
-8 -1 -12 1810.06 274.917 7
-8 1 -12 2049.4 276.681 7
-8 1 -12 2348.79 322.489 10
-8 1 -13 19402.7 840.166 10
-8 -1 -13 18054.1 812.667 7
-8 1 -13 18086.2 782.849 7
-8 -1 -14 20462.7 868.185 7
-8 1 -14 19957.1 821.48 7
8 1 14 21084.6 934.575 4
-8 -1 -15 19020.4 827.438 7
-8 1 -15 19977.4 799.001 7
8 1 15 19878.2 881.032 4
-8 1 -16 -26.057 89.9495 7
8 1 16 89.3505 99.9024 4
8 -1 17 2549.6 361.595 4
8 1 17 2165.28 279.532 4
8 1 18 -0.67009 65.6822 4
8 -1 18 46.25 128.399 4
8 1 19 279.34 121.252 4
8 -1 19 -92.0804 130.985 4
8 -1 20 -34.5206 97.0821 4
8 -1 21 -54.0824 102.161 4
8 -1 22 5158.81 337.521 4
-8 -2 28 48.1183 72.3668 5
-8 -2 27 666.962 153.707 5
-8 -2 26 -63.6489 88.9058 9
-8 -2 26 31.5083 96.6054 5
-8 -2 25 8295.84 522.081 5
-8 -2 25 8366.73 454.739 9
-8 2 25 8369.31 538.023 5
-8 -2 24 9468.5 589.356 5
-8 -2 24 9427.73 514.16 9
-8 2 24 9268.98 603.231 5
-8 -2 23 3339.07 369.609 5
-8 2 23 2423.13 329.71 5
-8 -2 23 2946.44 309.473 9
-8 -2 22 3307.94 379.035 5
-8 -2 22 3981.44 365.822 9
-8 2 22 3911.9 427.639 5
-8 -2 21 522.913 182.509 9
-8 2 21 465.988 194.546 5
-8 -2 21 587.426 188.111 5
-8 -2 20 44937.8 1377.69 5
-8 -2 20 46207 1297.7 9
-8 2 20 45770.2 1476.53 5
-8 2 19 72250.9 1881.11 5
-8 -2 19 73364.3 1755.49 5
-8 -2 19 70155.2 1679.2 6
-8 -2 19 70540.6 1619.88 9
-8 -2 18 -104.441 135.967 9
-8 2 18 106.23 151.687 5
-8 -2 18 -74.8966 132.825 5
-8 -2 18 138.697 117.957 6
-8 2 17 5253.63 520.609 5
-8 -2 17 5069.21 452.356 9
-8 -2 17 4748.16 452.53 5
-8 -2 17 5051.63 459.069 6
-8 2 17 5840.44 478.625 9
-8 -2 16 2264 315.129 3
-8 2 16 2311.8 347.465 5
-8 -2 16 2305.47 324.829 5
-8 -2 16 3267.44 380.155 6
-8 2 16 3108.66 362.346 9
-8 -2 16 2715.39 340.709 9
-8 -2 15 34173.9 1171.49 5
-8 -2 15 34905.5 1175.75 6
-8 -2 15 34875.6 1167.79 3
-8 2 15 36626.7 1176.06 9
-8 -2 15 36281.2 1163.49 9
-8 2 15 36288.1 1334.38 5
-8 -2 14 1654.09 273.588 3
-8 2 14 1660.36 283.416 9
-8 -2 14 1863.92 279.506 9
-8 2 14 1575.04 301.797 5
-8 -2 14 1935.19 283.609 5
-8 2 14 2077.46 301.399 6
-8 -2 14 2245.36 292.501 6
-8 -2 13 36423.9 1149.59 5
-8 -2 13 34271.2 1099.87 3
-8 2 13 33161.3 1105.52 6
-8 -2 13 35103.2 1153.33 6
-8 2 13 35597 1176.29 9
-8 -2 13 35957 1126.25 9
-8 2 13 35306.5 1306.18 5
-8 2 12 28554.4 1002.73 6
-8 -2 12 27846.2 961.284 3
-8 -2 12 28764.4 1034.58 6
-8 2 12 29392.9 1064.78 9
-8 -2 12 28705.5 1001.9 9
-8 2 12 27568.3 1151.19 5
-8 -2 11 -20.7723 79.8847 3
-8 2 11 248.252 143.76 9
-8 -2 11 -84.9887 141.893 9
-8 2 11 -111.41 160.562 5
-8 2 11 183.813 102.883 6
-8 -2 11 22.4177 107.881 6
-8 2 10 11076.9 606.414 6
-8 -2 10 10776.2 558.282 3
-8 2 10 10977.9 658.5 9
-8 -2 10 11109.4 609.601 9
8 2 -9 11459.8 728.621 2
-8 2 9 11790 541.878 7
-8 2 9 13026.3 644.505 6
-8 2 9 13015.9 711.478 9
-8 -2 9 12694.8 639.818 9
8 2 -8 19803.4 960.412 2
-8 -2 8 21539 823.448 9
-8 2 8 21947.2 739.905 7
-8 2 8 21876 817.188 6
-8 2 8 21579.1 908.845 9
-8 2 7 -98.1848 148.415 9
-8 -2 7 111.144 115.576 9
8 2 -7 21.0227 152.976 2
-8 2 7 -41.5695 76.8313 7
8 2 -6 3837.04 431.508 2
-8 2 6 4141.24 332.455 7
-8 2 6 4244.23 424.122 9
-8 -2 6 4112.03 364.647 9
-8 2 5 855.744 242.175 9
-8 -2 5 924.469 194.161 9
-8 2 5 945.011 177.571 7
8 2 -5 721.67 212.022 2
-8 2 4 3762.11 408.449 9
8 2 -4 2779.76 384.733 2
-8 2 4 2878.2 273.139 7
-8 -2 4 2661.61 291.314 9
-8 2 3 2340.28 324.555 9
8 2 -3 3589.81 441.671 2
-8 2 3 3292.39 304.689 7
-8 2 2 1590.94 215.593 7
-8 2 2 1644.01 270.356 10
8 2 -2 1527.01 321.036 2
-8 2 1 978.606 217.156 10
-8 -2 1 591.754 134.651 7
-8 2 1 923.91 169.437 7
8 2 -1 724.19 243.796 2
8 2 0 10490.1 910.513 2
-8 -2 0 9873.27 510.663 7
-8 2 0 10355.9 534.636 7
-8 2 0 10701.4 652.123 10
8 2 1 14128.3 1132.85 2
-8 -2 -1 12953 599.205 7
-8 2 -1 13408.2 725.303 10
-8 2 -1 13177.7 612.283 7
-8 2 -2 1651.52 232.407 7
-8 -2 -2 1677.03 231.071 7
-8 2 -2 1903.01 292.691 10
8 2 2 2182.21 609.573 2
-8 -2 -3 227.056 92.8584 7
-8 2 -3 -69.2191 112.142 7
-8 2 -3 -115.753 134.616 10
8 2 4 29557.3 2360.46 2
-8 -2 -4 29073.3 959.268 7
-8 2 -4 29414.3 922.422 7
-8 2 -4 29495.7 1091.75 10
8 2 5 30214 2600.1 2
-8 -2 -5 27632.1 960.118 7
-8 2 -5 28464.8 920.163 7
8 -2 5 30063.4 1079.88 2
-8 2 -5 29331.3 1096.46 10
8 2 6 34153 2755.06 2
-8 -2 -6 32828.2 1065.62 7
-8 2 -6 34472.3 1023.64 7
8 -2 6 34286.9 1173.48 2
-8 2 -6 32567.2 1168.33 10
8 2 7 1202.83 666.403 2
8 -2 7 1340.7 247.847 2
-8 -2 -7 692.487 160.534 7
-8 2 -7 859.027 175.909 7
-8 2 -7 887.11 231.475 10
8 2 8 8798.8 1158.3 2
-8 -2 -8 7909.84 549.61 7
-8 2 -8 8606.75 526.391 7
8 -2 8 8027.81 593.355 2
-8 2 -8 7861.92 588.138 10
-8 -2 -9 5168.96 455.168 7
-8 2 -9 5277.25 419.479 7
8 -2 9 6374.47 531.473 2
-8 2 -9 5558.15 501.221 10
-8 -2 -10 19707.2 878.867 7
-8 2 -10 19422.6 922.67 10
-8 2 -10 19755.4 811.241 7
-8 -2 -11 55114.4 1479.36 7
-8 2 -11 54972.3 1346.02 7
-8 2 -11 51659.4 1497.4 10
-8 -2 -12 3593.81 392.309 7
-8 2 -12 3494.69 356.126 7
-8 2 -12 2960.15 369.45 10
-8 2 -13 97007.1 1777.06 7
-8 2 -13 96287 1966.8 10
-8 2 -14 6930.84 465.616 7
-8 2 -14 6405.13 503.277 10
-8 2 -15 2703.07 284.2 7
-8 2 -15 2763.56 324.033 10
-8 2 -16 26885 835.412 7
-8 2 -16 26847.3 909.979 10
8 -2 17 4019.81 438.208 4
8 -2 18 10317.2 648.715 4
8 -2 19 45.6401 117.111 4
8 -2 20 18.428 104.861 4
8 -2 21 1568.01 213.314 4
8 -2 22 628.376 118.493 4
-8 -3 27 646.523 117.223 5
-8 -3 26 3960.9 307.538 5
-8 -3 26 3798.49 271.006 9
-8 -3 25 4898.6 365.831 5
-8 -3 25 3947.27 309.245 9
-8 -3 24 788.266 166.521 9
-8 -3 24 934.29 182.744 5
-8 -3 23 3981.45 361.486 5
-8 -3 23 3779.95 339.212 9
-8 -3 22 118.808 121.554 9
-8 -3 22 6.54072 101.387 5
-8 -3 21 35044.9 1109.26 5
-8 -3 21 33482.7 1052.05 9
-8 -3 20 9907.44 608.305 5
-8 -3 20 10091.6 600.128 9
-8 -3 19 757.706 211.279 9
-8 -3 19 1075.9 214.165 5
-8 -3 18 1023.71 233.005 9
-8 -3 18 602.688 169.475 5
-8 -3 18 840.906 212.066 6
-8 -3 17 2805.98 339.224 5
-8 -3 17 3431.56 368.417 6
-8 -3 17 2985.92 356.01 9
-8 -3 16 12720.6 690.705 6
-8 -3 16 12763.7 705.821 9
-8 -3 15 10033.1 623.729 6
-8 -3 15 9509.35 610.191 9
-8 -3 14 34802 1131.62 6
-8 -3 14 35553.6 1157.56 9
-8 -3 13 10079.5 611.116 6
-8 -3 13 10265.1 621.678 9
-8 3 12 10567.8 534.856 7
-8 -3 12 11268 649.822 6
-8 -3 12 10367.5 621.771 9
-8 -3 11 173.24 132.719 9
-8 3 11 500.515 120.423 7
-8 -3 11 553.559 175.038 6
-8 3 10 17104.2 697.244 7
-8 -3 10 16942.4 798.493 6
-8 -3 10 17140.3 766.701 9
-8 -3 9 42.8582 122.502 9
8 3 -9 -3.56618 137.891 2
-8 3 9 193.019 104.962 7
8 3 -8 4646.46 510.232 2
-8 3 8 4318.07 358.239 7
-8 -3 8 4788.82 402.252 9
8 3 -7 9696.36 722.153 2
-8 3 7 10433.4 553.91 7
-8 -3 7 9625.04 555.475 9
8 3 -6 3952.03 462.672 2
-8 3 6 4033.72 349.268 7
-8 -3 6 4017.28 357.185 9
-8 3 5 2561.22 289.196 7
8 3 -5 2369.73 376.585 2
-8 -3 5 2343.58 269.625 9
-8 -3 4 316.246 127.139 9
8 3 -4 196.569 122.886 2
-8 3 4 319.933 117.943 7
-8 3 3 34765 1014.01 7
-8 3 3 33912 1138.88 10
-8 3 2 358.349 163.756 10
8 3 -2 748.765 236.323 2
-8 3 2 718.974 169.353 7
-8 3 1 3263.78 313.678 7
-8 3 1 3508.08 380.958 10
8 3 -1 3313.05 498.388 2
8 3 0 33009.8 1588.6 2
-8 -3 0 31716.2 991.807 7
-8 3 0 31141.8 964.49 7
-8 3 0 31635.2 1127.49 10
8 3 1 7005.13 860.035 2
-8 -3 -1 5864.89 435.143 7
-8 3 -1 5829.85 437.133 7
-8 3 -1 6017.33 507.354 10
8 3 2 27778 1763.15 2
-8 -3 -2 24628.3 902.74 7
-8 3 -2 25596.7 884.556 7
-8 3 -2 24630.1 1004.38 10
-8 -3 -3 20211.8 833.79 7
-8 3 -3 21395 817.25 7
-8 3 -3 21940.4 967.502 10
-8 -3 -4 2523.35 312.019 7
-8 3 -4 3055.66 323.455 7
-8 3 -4 2990.87 376.744 10
8 3 4 3332.57 861.783 2
8 3 5 18869.7 2145.54 2
-8 -3 -5 17478.9 801.517 7
-8 3 -5 17837.9 755.874 7
-8 3 -5 17495.1 884.854 10
-8 3 -6 4190.48 376.634 7
-8 3 -6 3581.68 431.753 10
-8 3 -7 169.334 120.268 7
-8 3 -7 310.078 191.059 10
-8 3 -8 1452.36 234.471 7
-8 3 -8 1519.69 301.609 10
-8 3 -9 15173.1 705.004 7
-8 3 -9 16432.1 887.43 10
-8 3 -10 5457.12 424.792 7
-8 3 -10 5865.44 541.079 10
-8 3 -11 22990.3 852.711 7
-8 3 -11 24183.5 1057.2 10
-8 3 -12 6046.13 430.567 7
-8 3 -12 5240.68 498.251 10
-8 3 -13 -66.0218 106.897 7
-8 3 -13 79.6585 139.509 10
-8 3 -14 291.366 114.886 7
-8 3 -14 157.787 132.04 10
-8 3 -15 3609.33 367.031 10
8 -3 16 127.384 147.01 4
-8 3 -16 49.7027 111.505 10
-8 3 -17 1709.02 236.789 10
8 -3 17 1865.51 280.731 4
-8 3 -18 183.867 72.9667 10
8 -3 18 342.347 132.871 4
8 -3 19 251.688 121.856 4
8 -3 20 174.294 76.586 4
-8 -4 25 4019.37 280.694 9
-8 -4 24 2168.3 227.249 9
-8 -4 23 5162.92 363.531 9
-8 -4 22 1412.41 221.597 9
-8 -4 21 2997.34 314.683 9
-8 -4 20 1998.62 273.938 9
-8 -4 19 455.483 181.293 9
-8 -4 18 1314.59 238.06 9
-8 -4 17 1338.02 252.219 9
-8 -4 16 3308.58 373.718 9
-8 -4 15 593.331 168.531 9
-8 4 14 2862.85 287.172 7
-8 -4 14 2997.69 349.833 9
-8 4 13 4405.67 363.452 7
-8 -4 13 4461.8 412.96 9
-8 4 12 2496.63 292.215 7
-8 -4 12 2417.19 314.634 9
8 4 -11 11028.8 649.291 8
-8 4 11 9966.73 563.766 7
-8 -4 11 11134.1 614.41 6
-8 -4 11 10184 608.174 9
-8 4 10 3495.02 353.753 7
-8 -4 10 4076.03 378.362 6
-8 -4 10 3721.47 368.182 9
-8 4 9 81025.6 1625.9 7
-8 -4 9 84517.3 1717.79 6
-8 -4 9 80318.5 1664.95 9
8 4 -8 168929 3249.69 2
-8 4 8 167065 2345.72 7
-8 -4 8 164857 2318.13 9
-8 -4 7 10.9289 115.566 9
-8 4 7 171.401 161.15 7
8 4 -7 -20.4834 149.314 2
-8 -4 6 88.9517 100.247 9
-8 4 6 84.2135 107.66 7
8 4 -6 144.707 199.141 2
8 4 -5 10598.5 811.863 2
-8 4 5 11104.8 607.743 7
-8 4 4 33.3285 102.433 7
8 4 -4 315.953 207.841 2
8 4 -3 992.848 307.425 2
-8 4 3 995.331 206.452 7
-8 4 2 234.796 149.576 10
-8 4 2 146.8 98.3802 7
8 4 -2 99.8526 192.875 2
8 4 -1 32137.7 1567.75 2
-8 4 1 31471.2 1018.86 7
-8 4 1 31098 1115.25 10
8 4 0 25274.2 1491.28 2
-8 4 0 24073.8 888.466 7
-8 4 0 21754.3 946.649 10
-8 4 -1 240.342 137.883 7
-8 4 -1 -30.8572 133.29 10
8 4 1 -203.309 312.185 2
-8 4 -2 44925.5 1212.4 7
-8 4 -2 44421.8 1381.07 10
-8 4 -3 147.808 111.747 7
-8 4 -3 19.9532 167.954 10
-8 4 -4 2223.01 291.502 7
-8 4 -4 1954.14 318.202 10
-8 4 -5 4978.57 411.478 7
-8 4 -5 4512.72 466 10
-8 4 -6 16039.2 723.124 7
-8 4 -6 16399.3 879.011 10
-8 4 -7 1818.76 259.729 7
-8 4 -7 1970.74 332.969 10
-8 4 -8 2157.04 268.223 7
-8 4 -8 1853.64 317.379 10
-8 4 -9 10900.7 578.096 7
-8 4 -9 11671.5 750.125 10
-8 4 -10 311.66 122.654 7
-8 4 -10 481.958 230.173 10
-8 4 -11 705.471 148.895 7
-8 4 -11 564.623 217.969 10
-8 4 -12 20931.9 717.948 7
-8 4 -12 21847.7 953.671 10
-8 4 -13 997.014 227.37 10
-8 4 -14 1804.03 265.294 10
8 -4 15 6094.4 464.791 4
-8 4 -15 6245.92 445.411 10
8 -4 16 53.5574 94.5707 4
-8 4 -16 43.2421 94.6731 10
8 -4 17 9627.78 505.227 4
-8 4 -17 8643.62 450.613 10
8 -4 18 1129.3 169.126 4
-8 4 -18 759.713 121.143 10
-8 -5 23 2120.73 204.311 9
-8 -5 22 38.1307 88.6392 9
-8 -5 21 459.902 139.511 9
-8 -5 20 4778.27 356.779 9
-8 -5 19 3996.78 342.765 9
-8 -5 18 -39.2507 121.847 9
-8 -5 17 480.324 162.425 9
-8 5 16 10702.8 483.207 7
-8 -5 16 11268.1 597.128 9
-8 5 15 2529.39 256.234 7
-8 -5 15 2971.76 319.414 9
-8 -5 14 302.125 125.262 9
-8 5 14 341.998 105.874 7
-8 -5 13 1726.26 265.597 9
-8 5 13 2004.51 247.199 7
8 5 -12 17498.7 798.049 8
-8 5 12 18264.1 746.84 7
-8 -5 12 18101.8 769.074 9
8 5 -11 35393.2 1169.05 8
-8 5 11 36693.7 1078.03 7
-8 -5 11 36326.5 1085.38 9
-8 -5 10 26.9057 104.276 9
8 5 -10 40.3541 125.699 8
-8 5 10 19.7527 102.746 7
-8 -5 9 469.112 145.173 9
8 5 -9 153.687 113.565 8
-8 5 9 403.282 158.821 7
-8 5 8 51651.8 1322.91 7
-8 -5 8 52423.3 1254.22 9
-8 5 7 23108.7 887.653 7
-8 5 6 3248.97 342.99 7
-8 5 5 938.734 210.043 7
-8 5 4 7192.15 498.064 7
-8 5 3 4559.86 399.091 7
-8 5 2 1985.92 280.066 7
-8 5 1 20414.2 824.007 7
-8 5 1 20226.5 879.157 10
-8 5 0 3723.24 359.214 7
-8 5 0 3628.14 389.122 10
-8 5 -1 -90.7196 134.145 10
-8 5 -1 21.5852 100.723 7
-8 5 -2 5308.43 422.849 7
-8 5 -2 5661.15 499.075 10
-8 5 -3 24537.7 881.353 7
-8 5 -3 25218.2 1035.07 10
-8 5 -4 16986.2 725.823 7
-8 5 -4 16722.6 848.006 10
-8 5 -5 -23.3381 83.6885 7
-8 5 -5 127.768 147.477 10
-8 5 -6 354.977 120.914 7
-8 5 -6 317.635 163.432 10
-8 5 -7 2063.91 247.553 7
-8 5 -7 1984.01 297.807 10
-8 5 -8 4674.5 351.634 7
-8 5 -8 4824.31 459.534 10
-8 5 -9 195.717 110.761 7
-8 5 -9 206.402 145.386 10
-8 5 -10 1163.33 176.656 7
-8 5 -10 1102.99 235.247 10
-8 5 -11 708.2 188.432 10
-8 5 -12 11710.4 623.465 10
8 -5 13 531.565 131.37 4
-8 5 -13 360.681 154.87 10
8 -5 14 1098.39 170.617 4
-8 5 -14 1339.54 206.294 10
8 -5 15 3133.09 248.262 4
-8 5 -15 4129.82 317.747 10
-8 5 -16 125.621 89.8024 10
-8 -6 20 4303.63 266.865 9
-8 -6 19 1586.65 181.214 9
-8 -6 18 3794.99 279.682 9
-8 -6 17 614.049 139.67 9
-8 6 16 4043.55 266.031 7
-8 -6 16 3595.25 288.535 9
-8 6 15 8897.57 417.213 7
-8 -6 15 9218.14 471.59 9
-8 -6 14 16.8901 106.174 9
-8 6 14 230.369 90.0114 7
8 6 -13 2115.68 255.739 8
-8 6 13 2421.79 246.728 7
-8 -6 13 2417.96 254.916 9
-8 -6 12 358.175 118.736 9
8 6 -12 249.374 133.127 8
-8 6 12 268.277 106.06 7
8 6 -11 5216.96 428.6 8
-8 6 11 5420.92 390.679 7
-8 -6 11 5888.21 385.603 9
8 6 -10 3428.36 380.681 8
-8 6 10 3957.16 344.96 7
8 6 -9 16625.1 848.558 8
-8 6 9 18638.5 731.957 7
8 6 -8 4027.66 451.728 8
-8 6 8 4649.06 380.044 7
8 6 -7 62.9362 153.773 8
-8 6 7 253.926 111.402 7
8 6 -6 1104.48 253.9 8
-8 6 6 1250.27 226.985 7
8 6 -5 5219.16 583.925 8
-8 6 5 4643.5 390.492 7
8 6 -4 4694.95 579.041 8
-8 6 4 4508.67 384.329 7
8 6 -3 -161.947 318.924 8
-8 6 3 558.256 161.84 7
8 6 -2 3239.06 505.031 8
-8 6 2 4235.07 362.757 7
-8 6 1 9482.85 533.285 7
-8 6 0 13790.3 632.533 7
-8 6 -1 16174.7 682.688 7
-8 6 -2 755.388 171.612 7
-8 6 -2 543.322 152.725 10
-8 6 -3 117.302 107.207 7
-8 6 -3 37.3987 134.072 10
-8 6 -4 -133.273 121.858 10
-8 6 -4 -127.335 93.104 7
-8 6 -5 767.029 177.156 10
-8 6 -5 542.172 138.249 7
-8 6 -6 605.067 127.819 7
-8 6 -6 264.012 109.471 10
-8 6 -7 98.4389 107.489 10
-8 6 -7 224.863 68.6025 7
-8 6 -8 353.07 102.722 7
-8 6 -8 112.247 92.854 10
8 6 9 4055.61 323.484 8
-8 6 -9 4020.27 337.788 10
8 6 10 114.578 85.1809 8
-8 6 -10 -111.37 113.687 10
-8 6 -11 5162.71 353.084 10
-8 6 -12 198.545 89.0067 10
-8 6 -13 1869.83 190.019 10
-8 7 14 1359.32 137.403 7
-8 7 13 1085.96 135.538 7
8 7 -12 6483.13 457.828 8
-8 7 12 6735.48 335.043 7
8 7 -11 841.427 189.969 8
-8 7 11 1329.6 167.483 7
8 7 -10 363.269 160.795 8
-8 7 10 793.38 141.267 7
8 7 -9 33.772 138.02 8
-8 7 9 432.317 116.082 7
8 7 -8 969.615 254.31 8
-8 7 8 942.768 152.048 7
8 7 -7 5588.62 561.253 8
-8 7 7 5114.74 335.369 7
8 7 -6 15008.8 926.25 8
-8 7 6 14732.9 568.071 7
8 7 -5 1307.8 344.739 8
-8 7 5 1193.52 181.297 7
8 7 -4 1252.04 354.103 8
-8 7 4 1624.37 205.834 7
8 7 -3 8369.88 750.38 8
-8 7 3 9881.03 467.78 7
8 7 -2 7349.26 689.913 8
-8 7 2 9060.35 447.382 7
8 7 -1 5151.98 564.127 8
-8 7 1 5223.06 338.846 7
8 7 0 286.746 184.445 8
-8 7 0 149.077 99.2229 7
8 7 1 602.682 216.168 8
-8 7 -1 273.423 94.5433 7
8 7 2 50.3218 120.579 8
-8 7 -2 135.853 81.6073 7
8 7 3 480.524 157.41 8
-8 7 -3 518.478 105.523 7
8 7 4 -145.373 107.128 8
-8 7 -4 235.855 70.5051 7
8 7 5 2661.34 263.689 8
-8 7 -5 2436.24 182.422 7
8 7 6 181.453 88.0702 8
8 7 7 276.223 82.646 8
-9 0 28 9592.67 463.565 5
-9 0 27 -164.045 114.512 5
-9 0 26 1240.77 214.593 5
-9 0 25 65.8273 121.456 5
-9 0 24 7454.69 545.645 5
-9 0 23 -52.8358 129.771 9
-9 0 23 -65.7357 132.181 5
-9 0 22 7644.06 591.494 5
-9 0 22 7058.54 484.96 9
-9 0 21 -171.483 118.185 9
-9 0 21 -32.37 142.253 5
-9 0 20 1252.93 235.87 9
-9 0 20 1243.65 268.978 5
-9 0 19 120.469 146.813 9
-9 0 19 161.834 174.128 5
-9 0 18 112873 2309.56 5
-9 0 18 119397 2238.02 6
-9 0 18 113784 2083.43 9
-9 0 17 170.27 184.81 9
-9 0 17 324.709 195.108 5
-9 0 17 165.145 168.677 6
-9 0 16 69180.8 1769.06 5
-9 0 16 69747 1698.67 6
-9 0 16 68300 1636.75 9
-9 0 15 4.20821 149.597 9
-9 0 15 -6.80807 135.95 5
-9 0 15 -124.11 162.466 6
-9 0 14 2217.52 325.602 9
-9 0 14 2311.93 348.299 5
-9 0 14 2484.21 337.009 6
-9 0 13 57.1204 156.799 9
-9 0 13 -106.536 124.394 5
-9 0 13 -86.4137 132.062 6
-9 0 12 24195.6 1015.28 5
-9 0 12 24268.2 969.311 6
-9 0 12 24850.8 986.056 9
-9 0 11 177.459 153.281 9
-9 0 11 30.4917 127.934 5
-9 0 11 -11.497 109.717 6
-9 0 10 6769.94 515.911 6
-9 0 10 7375.84 549.025 9
-9 0 10 7482.34 563.125 5
-9 0 9 -47.246 140 9
-9 0 9 -38.5839 133.199 5
-9 0 9 -48.9959 84.2629 6
-9 0 8 6175.93 496.447 9
-9 0 7 -140.918 160.167 9
-9 0 6 1516.71 247.879 9
-9 0 5 117.516 152.503 9
9 0 -5 151.739 214.796 2
9 0 -4 164823 4196.51 2
-9 0 4 164057 2018.88 7
-9 0 4 162165 2483.52 9
-9 0 3 80.507 130.79 9
-9 0 3 -132.387 101.676 7
-9 0 2 -116.249 152.076 9
-9 0 2 -0.58216 103.05 7
-9 0 1 -59.9183 136.808 9
-9 0 1 77.5222 87.9247 7
-9 0 0 412.575 168.736 9
-9 0 0 287.237 116.935 7
9 0 0 675.872 676.155 2
9 0 1 -147.788 558.555 2
-9 0 -1 93.9615 150.609 9
-9 0 -1 76.4703 83.217 7
9 0 2 4642.03 978.657 2
-9 0 -2 4483.07 376.891 7
9 0 3 58.6791 338.455 2
-9 0 -3 19.8518 79.4466 7
9 0 4 32911.8 1820.36 2
-9 0 -4 29870.5 973.388 7
9 0 5 -14.6712 290.189 2
-9 0 -5 70.5817 93.9181 7
-9 0 -6 196049 2539.96 7
9 0 6 201984 3852.77 2
9 0 7 287.578 182.05 2
-9 0 -7 -78.7697 114.965 7
-9 0 -8 6453.71 476.928 7
-9 0 -9 60.659 108.831 7
-9 0 -10 6548.18 483.053 7
-9 0 -11 -79.6466 130.919 7
-9 0 -12 3057.17 335.295 7
-9 0 -13 54.1272 109.278 7
-9 0 -14 12278.8 631.723 7
-9 0 -15 27.9801 98.5424 7
9 0 15 7.60969 98.2995 4
-9 0 -16 549.653 147.375 7
9 0 16 409.321 145.724 4
9 0 17 -11.2183 87.7458 4
9 0 18 696.143 139.249 4
9 0 19 72.8527 77.0048 4
9 0 20 13758.1 501.669 4
-9 -1 28 1305.37 171.483 5
-9 -1 27 4324.08 336.775 5
-9 1 26 69.1818 94.716 5
-9 -1 26 301.37 137.958 5
-9 -1 25 1603.35 205.907 9
-9 1 25 1708.6 259.906 5
-9 -1 25 1404.66 227.361 5
-9 -1 24 254.037 136.789 9
-9 1 24 -78.226 132.806 5
-9 -1 24 74.4133 131.2 5
-9 -1 23 14500.1 754.972 5
-9 -1 23 13358.9 635.822 9
-9 1 23 14840.2 791.608 5
-9 1 22 4564.19 462.98 5
-9 -1 22 3971.54 416.174 5
-9 -1 22 4474.03 398.214 9
-9 1 21 1880.33 258.311 9
-9 -1 21 1640.81 267.817 9
-9 1 21 1795.18 326.356 5
-9 -1 21 1754.45 293.979 5
-9 1 20 111.566 116.942 9
-9 -1 20 350.969 181.633 9
-9 1 20 535.399 250.464 5
-9 -1 20 341.615 182.956 5
-9 1 19 102542 2217.44 5
-9 -1 19 100078 2126.43 5
-9 -1 19 99869 2046.64 6
-9 1 19 103405 1947.83 9
-9 -1 19 98038.8 1920.48 9
-9 1 18 1672.28 290.242 9
-9 -1 18 1791.9 287.131 9
-9 1 18 2077.42 350.154 5
-9 -1 18 1802.5 321.718 5
-9 -1 18 1753.9 305.539 6
-9 1 17 21161.2 1020.58 5
-9 -1 17 22157.8 993.575 5
-9 1 17 22423.4 967.887 6
-9 -1 17 23131.6 988.828 6
-9 1 17 22065.3 931.903 9
-9 -1 17 22317.7 938.859 9
-9 1 16 4625.42 484.297 5
-9 -1 16 4381.85 449.467 5
-9 1 16 4331.83 440.376 6
-9 -1 16 4928.35 472.828 6
-9 1 16 4313.31 427.36 9
-9 -1 16 4283.68 422.527 9
-9 1 15 15605.4 867.402 5
-9 -1 15 14814.2 808.427 5
-9 1 15 15737.4 807.185 9
-9 1 15 16800.5 825.214 6
-9 -1 15 15769.3 814.479 6
-9 -1 15 16862 817.884 9
-9 -1 14 6475.35 533.526 5
-9 1 14 7384.26 550.976 6
-9 -1 14 6578.54 524.266 6
-9 1 14 7034.83 543.91 9
-9 -1 14 6679.99 517.277 9
-9 1 14 6700.51 577.706 5
-9 -1 13 2573.77 340.041 5
-9 1 13 2597.97 355.228 9
-9 1 13 2642.65 329.328 6
-9 -1 13 3401.87 385.47 6
-9 -1 13 3253.83 365.792 9
-9 1 13 3383.77 410.895 5
-9 -1 12 7913.84 561.011 5
-9 1 12 7769.16 547.332 6
-9 -1 12 7737.06 575.745 6
-9 1 12 8208.92 595.267 9
-9 -1 12 8020.12 551.677 9
-9 1 12 8377.75 635.536 5
-9 1 11 231.021 187.5 9
-9 -1 11 377.767 161.625 9
-9 1 11 492.287 158.136 5
-9 -1 11 309.822 139.782 5
-9 1 11 498.31 147.905 6
-9 -1 11 128.617 138.259 6
-9 -1 10 46291.8 1309.36 5
9 1 -10 48331.3 1523.29 2
-9 1 10 47212.6 1307.48 6
-9 -1 10 47157.1 1360.73 6
-9 1 10 49069.6 1409.83 9
-9 -1 10 48094.7 1322.63 9
-9 1 10 47390.1 1457.31 5
9 1 -9 3075.76 408.878 2
-9 1 9 3241.1 347.698 6
-9 1 9 3026.4 372.591 9
-9 -1 9 3218.01 358.766 9
-9 1 8 -18.264 154.19 9
-9 -1 8 315.222 158.326 9
9 1 -8 141.884 120.843 2
-9 1 8 53.0801 86.7483 6
9 1 -7 10112.5 747.73 2
-9 1 7 9569.32 488.948 7
-9 1 7 8474.83 544.453 6
-9 1 7 8728.45 603.745 9
-9 -1 7 9064.89 582.198 9
-9 1 6 226.576 169.835 9
-9 -1 6 211.654 165.78 9
-9 1 6 -48.753 75.3674 7
9 1 -6 -89.5268 213.412 2
9 1 -5 88472.8 2383.63 2
-9 1 5 89143.9 1537.93 7
-9 1 5 86185.9 1852.31 9
-9 -1 5 85567.7 1748.86 9
9 1 -4 6221.06 714.635 2
-9 1 4 5931.33 405.689 7
-9 1 4 5495.29 480.332 9
-9 -1 4 5721.26 457.149 9
-9 -1 3 4473.83 337.253 7
-9 1 3 4979.5 382.208 7
-9 1 3 4510.03 442.048 9
9 1 -3 4523.46 665.02 2
-9 -1 3 4563.34 413.984 9
-9 1 2 4968.29 465.898 9
-9 -1 2 5327.5 378.034 7
-9 1 2 5270.38 397.73 7
9 1 -2 4487.3 711.606 2
-9 -1 2 4724.38 421.238 9
-9 1 1 1661.11 300.254 9
-9 -1 1 1618.72 254.303 9
-9 1 1 1776.59 243.587 7
-9 -1 1 1627.49 221.26 7
9 1 -1 1569.52 577.924 2
9 1 0 46000.1 2661.29 2
-9 -1 0 44094.5 1122.52 7
-9 1 0 44637.4 1143.18 7
-9 -1 0 44451 1251.08 9
9 1 1 22178.8 2082.9 2
9 -1 1 22886.1 1184.24 2
-9 -1 -1 22624.2 818.648 7
-9 1 -1 22889.3 827.925 7
9 1 2 54938.7 3419.14 2
-9 -1 -2 53282.9 1276.85 7
9 -1 2 58153.5 1823.79 2
-9 1 -2 54937.2 1286.66 7
9 -1 3 388.771 217.578 2
-9 -1 -3 419.46 139.902 7
-9 1 -3 136.279 112.381 7
-9 1 -3 232.319 123.478 10
9 1 3 54.2808 618.288 2
9 1 4 1406.14 761.832 2
-9 1 -4 1043.84 226.976 10
9 -1 4 892.344 253.605 2
-9 -1 -4 1363.72 223.811 7
-9 1 -4 1060.25 198.543 7
9 1 5 32162 2230.89 2
-9 1 -5 31644.3 1118.01 10
-9 -1 -5 32669.2 1046.42 7
-9 1 -5 32885.4 1016.73 7
9 -1 5 32594.9 1290.52 2
9 1 6 535.213 412.109 2
9 -1 6 1697.43 301.931 2
-9 -1 -6 974.375 205.204 7
-9 1 -6 1151.03 211.265 7
-9 1 -6 1035.53 231.871 10
9 -1 7 3008.38 397.508 2
-9 -1 -7 3578.69 361.733 7
-9 1 -7 3630.99 357.936 7
-9 1 -7 3567.19 384.781 10
-9 -1 -8 562.801 187.272 7
-9 1 -8 419.152 146.886 7
-9 1 -8 540.657 162.499 10
-9 -1 -9 497.012 173.199 7
-9 1 -9 777.304 207.471 7
-9 1 -9 376.371 141.834 10
-9 -1 -10 4043.87 394.958 7
-9 1 -10 4562.26 401.836 7
-9 1 -10 4823.44 425.811 10
-9 -1 -11 45.6648 107.738 7
-9 1 -11 372.17 152.803 7
-9 1 -11 384.746 144.685 10
-9 -1 -12 790.86 203.619 7
-9 1 -12 729.95 181.053 7
-9 1 -12 567.711 155.344 10
-9 -1 -13 234.263 140.515 7
-9 1 -13 186.562 116.13 7
9 1 13 153.725 113.118 4
-9 -1 -14 825.575 197.844 7
-9 1 -14 340.036 124.718 7
9 1 14 714.372 176.284 4
-9 1 -15 792.121 161.137 7
9 1 15 528.496 148.623 4
-9 1 -16 6800.02 425.936 7
9 -1 16 7146.49 547.729 4
9 -1 17 520.957 164.898 4
9 -1 18 -67.3579 125.713 4
9 -1 19 748.086 161.286 4
9 -1 20 1702.2 206.564 4
-9 -2 27 2078.54 209.983 5
-9 -2 26 255.601 88.6061 9
-9 -2 26 -22.4381 89.3477 5
-9 -2 25 2243.13 258.176 5
-9 -2 25 2208.62 233.761 9
-9 -2 24 100.29 104.684 9
-9 -2 24 115.719 119.653 5
-9 -2 23 21848.1 851.481 5
-9 -2 23 21477 785.751 9
-9 -2 22 28574.2 1006.89 5
-9 -2 22 29216.4 960.548 9
-9 2 22 28696.4 1085.43 5
-9 -2 21 5001.44 452.009 5
-9 -2 21 5104.61 432.59 9
-9 2 21 5458.19 499.235 5
-9 -2 20 5.39343 129.14 9
-9 2 20 315.69 175.236 5
-9 -2 20 -0.85476 120.491 5
-9 -2 19 -7.23207 155.34 9
-9 2 19 -41.7665 158.008 5
-9 -2 19 64.2267 106.118 5
-9 -2 19 91.1213 131.459 6
-9 -2 18 3114.88 370.837 5
-9 -2 18 3180.07 371.444 6
-9 2 18 3050.57 352.265 9
-9 -2 18 3164.45 367.493 9
-9 2 18 3133.45 405.984 5
-9 -2 17 12644.4 730.796 5
-9 -2 17 12333.8 717.145 6
-9 2 17 12422.2 695.228 9
-9 -2 17 12586.1 714.479 9
-9 2 17 12675.8 797.698 5
-9 -2 16 13593.1 750.856 5
-9 -2 16 14087.5 764.793 6
-9 2 16 13709.2 743.909 9
-9 -2 16 14079.6 751.105 9
-9 2 16 13845 835.536 5
-9 2 15 149.413 141.991 9
-9 -2 15 562.797 212.203 9
-9 2 15 238.484 211.409 5
-9 -2 15 113.733 107.712 5
-9 -2 15 34.6188 129.178 6
-9 -2 14 81751.7 1768.09 5
-9 2 14 80611.9 1770.03 6
-9 -2 14 78895.8 1791.72 6
-9 2 14 77847.9 1801.08 9
-9 -2 14 79847.4 1765.54 9
-9 2 13 146.45 175.777 9
-9 -2 13 125.804 131.403 9
9 2 -13 -111.686 121.709 2
-9 2 13 -21.672 129.181 6
-9 -2 13 94.9618 112.657 6
-9 2 12 4254.46 408.403 6
-9 -2 12 3589.28 388.645 6
-9 2 12 4089.02 436.748 9
-9 -2 12 4317.08 425.769 9
9 2 -11 109429 2403.58 2
-9 2 11 112550 2019.45 6
-9 -2 11 110809 2114.64 6
-9 2 11 109955 2164.78 9
-9 -2 11 110282 2008.8 9
-9 2 10 900.968 259.224 9
-9 -2 10 644.164 212.394 9
9 2 -10 1173.85 275.607 2
-9 2 10 762.454 170.403 6
-9 -2 10 810.956 197.814 6
9 2 -9 24699.9 1161.76 2
-9 2 9 25147.2 801.981 7
-9 2 9 26103.8 947.395 6
-9 2 9 24466.6 1026.9 9
-9 -2 9 24406.8 924.368 9
9 2 -8 3533.8 444.165 2
-9 2 8 3974.6 336.632 7
-9 2 8 3823.87 363.002 6
-9 2 8 3975.81 436.739 9
-9 -2 8 3598.35 367.887 9
-9 2 7 207.429 178.733 9
-9 -2 7 312.394 148.028 9
-9 2 7 -49.6203 89.2646 7
9 2 -7 61.0365 122.91 2
-9 2 7 -24.158 77.0652 6
9 2 -6 5614 573.388 2
-9 2 6 6750.23 438.83 7
-9 2 6 6291.7 529.609 9
-9 -2 6 5794.45 452.361 9
-9 2 5 562.983 190.982 9
-9 -2 5 666.95 186.112 9
-9 2 5 1041.52 193.032 7
9 2 -5 854.105 268.647 2
9 2 -4 36240.7 1537.24 2
-9 2 4 36541 1029.52 7
-9 -2 4 36860.5 1103.39 9
-9 -2 3 259.9 128.946 9
-9 2 3 390.399 147.189 7
9 2 -3 1.52021 245.11 2
-9 2 2 31.0883 78.2569 7
9 2 -2 166.404 298.686 2
9 2 -1 31694.6 1707.02 2
-9 -2 1 28664.9 897.287 7
-9 2 1 29531.9 943.955 7
9 2 0 13082 1223.66 2
-9 -2 0 13564.4 631.085 7
-9 2 0 13172.1 635.517 7
-9 2 0 14020.5 767.081 10
-9 -2 -1 5891.85 427.73 7
-9 2 -1 5802.52 431.841 7
-9 2 -1 5819.04 503.808 10
9 2 1 5950.62 971.122 2
-9 -2 -2 3785.36 349.666 7
-9 2 -2 3799.91 350.874 7
-9 2 -2 3937.39 418.974 10
9 2 2 4330.48 942.519 2
-9 -2 -3 11397.8 610.259 7
-9 2 -3 11009.5 594.172 7
-9 2 -3 10550.1 679.992 10
9 2 3 10601.4 1513.17 2
-9 -2 -4 7048.25 492.494 7
-9 2 -4 6834.08 474.882 7
-9 2 -4 6782.45 556.698 10
9 2 4 7427.14 1345.02 2
9 2 5 3838.43 1006.25 2
-9 -2 -5 4882.37 417.116 7
-9 2 -5 4785.02 397.776 7
-9 2 -5 4089.79 423.095 10
-9 -2 -6 8840.96 571.123 7
-9 2 -6 8741.68 539.74 7
-9 2 -6 8805.27 624.705 10
-9 -2 -7 28661.3 1022.7 7
-9 2 -7 30269.4 999.806 7
-9 2 -7 29189.6 1122.24 10
-9 -2 -8 2614.04 328.439 7
-9 2 -8 2702.53 316 7
-9 2 -8 1728 298.862 10
-9 -2 -9 9432.46 612.035 7
-9 2 -9 9311.93 563.099 7
-9 2 -9 8078.52 592.578 10
-9 -2 -10 18157.3 840.564 7
-9 2 -10 18589.7 794.359 7
-9 2 -10 16913.8 840.944 10
-9 -2 -11 30740.4 1081.31 7
-9 2 -11 30477.2 1004.76 7
-9 2 -11 28955.3 1078.58 10
-9 2 -12 5061.95 408.989 7
-9 2 -12 4286.54 410.151 10
-9 2 -13 12606.4 616.019 7
-9 2 -13 11791.5 641.589 10
-9 2 -14 1443.8 210.624 7
-9 2 -14 1153.61 204.199 10
-9 2 -15 13551.9 580.091 7
-9 2 -15 13280.3 598.284 10
-9 2 -16 -9.30834 71.9336 7
9 -2 16 27.1267 125.533 4
9 -2 17 700.713 176.081 4
9 -2 18 -22.3951 103.778 4
9 -2 19 259.785 99.3031 4
9 -2 20 5.19229 71.7365 4
-9 -3 26 2045.62 186.509 9
-9 -3 25 1931.68 206.971 5
-9 -3 25 2197.05 218.337 9
-9 -3 24 3870.34 302.976 5
-9 -3 24 3589.09 291.396 9
-9 -3 23 2605.27 260.668 5
-9 -3 23 2158.02 251.499 9
-9 -3 22 7649.58 467.393 5
-9 -3 22 7825.95 480.925 9
-9 -3 21 -16.4588 120.744 9
-9 -3 21 115.302 101.509 5
-9 -3 20 2482.22 293.742 5
-9 -3 20 2823.05 324.789 9
-9 -3 19 818.981 213.66 9
-9 -3 19 697.926 208.007 5
-9 -3 18 4120.71 376.257 6
-9 -3 18 4222.41 409.659 9
-9 -3 17 9.64247 146.921 9
-9 -3 17 235.635 104.591 6
-9 -3 16 16116.9 776.104 6
-9 -3 16 16048.6 792.479 9
-9 -3 15 1105.19 243.915 9
-9 -3 15 1717.22 278.673 6
-9 -3 14 6175.4 493.154 6
-9 -3 14 6914.48 532.328 9
-9 -3 13 17383.7 820.911 6
-9 -3 13 15924 791.452 9
-9 -3 12 1546.94 270.834 9
-9 -3 12 1047.53 229.839 6
-9 -3 11 905.452 199.499 9
-9 3 11 1057.08 188.151 7
-9 -3 11 810.816 201.541 6
-9 3 10 3369.9 312.34 7
-9 -3 10 2981.22 362.479 6
-9 -3 10 3407.78 355.336 9
9 3 -9 12632.5 889.743 2
-9 3 9 12593.9 604.05 7
-9 -3 9 12161.9 665.585 9
9 3 -8 19628.2 1100.96 2
-9 3 8 17472 724.138 7
-9 -3 8 17313.2 779.164 9
-9 -3 7 253.592 132.144 9
-9 3 7 -2.57948 93.4671 7
9 3 -7 52.8805 118.808 2
9 3 -6 4026.43 512.346 2
-9 3 6 4251.1 364.509 7
-9 -3 6 4490.5 391.452 9
-9 -3 5 133.803 118.425 9
-9 3 5 175.576 96.4121 7
9 3 -5 -15.4552 158.528 2
9 3 -4 10240.8 842.335 2
-9 3 4 10478.8 569.532 7
-9 3 3 2058.16 267.917 7
9 3 -3 1633.11 368.674 2
9 3 -2 6536.5 748.131 2
-9 3 2 7146.49 478.572 7
9 3 -1 9999.76 1018.68 2
-9 3 1 10080.9 567.299 7
-9 3 1 9831.33 648.239 10
9 3 0 139050 3829.92 2
-9 3 0 137775 2089.69 7
-9 3 0 139691 2428.53 10
-9 3 -1 1189.54 218.912 7
-9 3 -1 1238.63 262.208 10
9 3 1 1794.05 560.335 2
-9 3 -2 5538.85 438.392 7
-9 3 -2 5629.65 502.808 10
-9 3 -3 102.449 99.2981 7
-9 3 -3 -103.196 175.441 10
-9 3 -4 1623.71 237.07 7
-9 3 -4 1419.83 266.861 10
-9 3 -5 -105.836 109.011 7
-9 3 -5 51.9294 169.333 10
-9 3 -6 190.274 138.033 7
-9 3 -6 50.3961 159.323 10
-9 3 -7 16133.1 730.207 7
-9 3 -7 16176.9 860.547 10
-9 3 -8 2151.38 285.19 7
-9 3 -8 2085.26 330.78 10
-9 3 -9 6589.45 461.886 7
-9 3 -9 6560.45 542.618 10
-9 3 -10 7905.48 500.759 7
-9 3 -10 8002.27 590.838 10
-9 3 -11 81181.3 1546.15 7
-9 3 -11 83924.4 1829.33 10
-9 3 -12 5630.54 392.915 7
-9 3 -12 5180.72 457.464 10
-9 3 -13 1105.8 179.724 7
-9 3 -13 1050.09 223.459 10
-9 3 -14 9376.26 454.25 7
-9 3 -14 8603.79 521.889 10
9 -3 15 14813.8 744.232 4
-9 3 -15 13008.9 591.101 10
9 -3 16 883.658 187.609 4
-9 3 -16 776.557 147.428 10
9 -3 17 1002.34 186.676 4
9 -3 18 1434.38 192.956 4
-9 -4 24 39.3262 79.0478 9
-9 -4 23 9477.29 451.02 9
-9 -4 22 17442.2 646.595 9
-9 -4 21 19676.6 719.579 9
-9 -4 20 101.577 132.192 9
-9 -4 19 769.968 187.179 9
-9 -4 18 -92.0729 135.427 9
-9 -4 17 189.882 150.203 9
-9 -4 16 1121.04 221.621 9
-9 -4 15 46.2355 154.596 9
-9 4 14 16907.8 638.188 7
-9 -4 14 17604.1 749.721 6
-9 -4 14 16597.9 781.4 9
-9 4 13 5269.39 377.327 7
-9 -4 13 5451.84 427.576 6
-9 -4 13 5897.08 469.181 9
-9 4 12 24362.9 830.232 7
-9 -4 12 25205.5 923.163 6
-9 -4 12 24857.7 947.534 9
-9 4 11 28917.8 920.552 7
-9 -4 11 31602.2 1049.33 6
-9 -4 11 30002 1034.9 9
-9 -4 10 -16.5981 126.062 9
-9 4 10 263.822 137.216 7
-9 -4 10 284.241 121.016 6
-9 4 9 87250.8 1655.12 7
-9 -4 9 90771.9 1827.43 6
-9 -4 9 87323.7 1725.16 9
-9 4 8 3322.52 345.326 7
-9 -4 8 3462.57 345.453 9
-9 4 7 16051.2 723.492 7
-9 -4 7 15734.7 709.372 9
-9 4 6 321.283 134.494 7
-9 4 5 1110.41 218.992 7
-9 4 4 1096.03 213.911 7
-9 4 3 1469.58 228.34 7
-9 4 2 23210.1 871.12 7
-9 4 1 86604.2 1687.5 7
-9 4 0 31920.4 1017.77 7
-9 4 0 29828.2 1110.33 10
-9 4 -1 7540.24 501.821 7
-9 4 -1 7423.26 568.332 10
-9 4 -2 12424.3 641.154 7
-9 4 -2 12046.6 717.887 10
-9 4 -3 5841.15 442.416 7
-9 4 -3 4834.33 470.936 10
-9 4 -4 3531.88 347.507 7
-9 4 -4 3843.84 430.339 10
-9 4 -5 -109.618 129.268 7
-9 4 -5 -157.039 188.978 10
-9 4 -6 4483.32 379.445 7
-9 4 -6 4517.85 454.995 10
-9 4 -7 3495.91 332.478 7
-9 4 -7 3590.06 404.245 10
-9 4 -8 157.705 92.7344 7
-9 4 -8 132.286 162.165 10
-9 4 -9 250.23 116.084 7
-9 4 -9 99.5234 164.061 10
-9 4 -10 489.589 126.834 7
-9 4 -10 640.22 217.798 10
-9 4 -11 26616.2 789.72 7
-9 4 -11 27768.8 1004.83 10
-9 4 -12 11726.2 498.622 7
-9 4 -12 12350.6 643.622 10
-9 4 -13 2792.95 304.982 10
9 -4 14 2652.52 289.628 4
-9 4 -14 2366.25 259.542 10
9 -4 15 2654.93 270.218 4
-9 4 -15 2087.67 223.269 10
9 -4 16 2977.63 263.552 4
-9 -5 22 5.05244 69.6122 9
-9 -5 21 91.0393 96.1242 9
-9 -5 20 2392.07 239.074 9
-9 -5 19 461.993 146.28 9
-9 -5 18 914.123 173.279 9
-9 -5 17 211.63 134.68 9
-9 -5 16 936.378 180.806 9
-9 -5 15 1731.04 236.21 9
-9 5 15 1802.94 197.645 7
-9 -5 14 47.6332 118.276 9
-9 5 14 251.185 101.927 7
-9 5 13 2573.5 255.018 7
-9 -5 13 2582.25 295.732 9
-9 5 12 5208.28 375.228 7
-9 -5 12 5501.98 408.835 9
9 5 -11 11411.7 630.558 8
-9 5 11 12081.3 585.009 7
-9 -5 11 12574.7 614.247 9
9 5 -10 14870.7 754.467 8
-9 5 10 15683 682.957 7
-9 -5 10 16186 688.126 9
-9 -5 9 965.087 192.544 9
9 5 -9 1174.78 246.034 8
-9 5 9 902.955 190.077 7
9 5 -8 104.757 128.985 8
-9 5 8 111.504 132.311 7
-9 5 7 28868.8 952.339 7
-9 5 6 10080 572.458 7
-9 5 5 451.315 167.987 7
-9 5 4 666.964 187.677 7
-9 5 3 11.4707 109.728 7
-9 5 2 4368.25 384.097 7
-9 5 1 771.165 195.535 7
-9 5 0 8582.53 520.601 7
-9 5 -1 2335.76 277.333 7
-9 5 -2 739.615 164.829 7
-9 5 -2 750.582 209.116 10
-9 5 -3 6366.65 437.644 7
-9 5 -3 6510.49 502.54 10
-9 5 -4 1197.64 205.909 7
-9 5 -4 1534.24 262.16 10
-9 5 -5 4176.14 342.311 7
-9 5 -5 4355.21 413.611 10
-9 5 -6 7349.88 437.781 7
-9 5 -6 8196.15 560.103 10
-9 5 -7 1152.9 184.468 7
-9 5 -7 858.777 198.948 10
-9 5 -8 538.885 132.434 7
-9 5 -8 803.693 195.871 10
-9 5 -9 302.259 91.0636 7
-9 5 -9 243.999 130.998 10
-9 5 -10 2215.77 204.894 7
-9 5 -10 1878.49 251.309 10
-9 5 -11 -167.45 130.223 10
9 -5 12 16.0262 71.4735 4
-9 5 -12 -104.57 91.7846 10
9 -5 13 3929.56 276.912 4
-9 5 -13 3968.63 298.836 10
-9 -6 17 133.746 81.2703 9
-9 -6 16 782.001 134.671 9
-9 -6 15 1168.9 162.206 9
-9 6 15 1329.14 144.144 7
-9 6 14 6072.43 319.507 7
-9 -6 14 6994.52 370.97 9
-9 -6 13 742.51 140.321 9
-9 6 13 688.77 130.221 7
9 6 -12 4809.3 367.508 8
-9 6 12 5433.18 337.762 7
9 6 -11 4627.73 392.345 8
-9 6 11 4648.38 327.072 7
9 6 -10 3114.73 346.584 8
-9 6 10 3884.48 308.639 7
9 6 -9 3007.54 361.099 8
-9 6 9 3224.13 287.8 7
9 6 -8 8460.77 643.913 8
-9 6 8 9295.91 489.101 7
9 6 -7 3750.36 467.464 8
-9 6 7 4110.98 332.107 7
9 6 -6 48530.4 1764.43 8
-9 6 6 49979.6 1130.32 7
9 6 -5 2654.61 454.245 8
-9 6 5 3573.06 317.252 7
9 6 -4 1630.65 381.788 8
-9 6 4 2085.96 249.8 7
9 6 -3 1055.35 418.704 8
-9 6 3 1484.03 219.105 7
9 6 -2 -835.984 499.07 8
-9 6 2 137.345 105.15 7
9 6 -1 17.6466 354.417 8
-9 6 1 1068.99 186.199 7
-9 6 0 78.3334 106.342 7
-9 6 -1 3154.84 285.536 7
-9 6 -2 325.188 124.901 7
-9 6 -3 2406.67 243.092 7
-9 6 -4 -40.2366 79.2547 7
-9 6 -5 734.643 131.705 7
-9 6 -6 7405.74 365.734 7
9 6 7 4942.7 372.462 8
-9 6 -7 5028.34 281.526 7
9 6 8 1125.72 169.845 8
-9 6 -8 965.887 117.423 7
9 6 9 383.244 92.9109 8
-9 7 11 188.765 63.3105 7
-9 7 10 550.593 98.661 7
9 7 -9 3016.62 394.139 8
-9 7 9 3703.55 238.089 7
9 7 -8 2522.71 385.923 8
-9 7 8 2509.08 205.236 7
9 7 -7 4039.26 517.43 8
-9 7 7 4382.59 271.336 7
9 7 -6 3725.98 518.931 8
-9 7 6 2762.02 222.974 7
9 7 -5 6615.13 692.506 8
-9 7 5 7070.14 351.59 7
9 7 -4 4440.55 581.178 8
-9 7 4 4572.54 284.51 7
9 7 -3 2725.61 448.696 8
-9 7 3 2382.63 210.793 7
9 7 -2 1289.84 330.793 8
-9 7 2 1054.84 146.111 7
9 7 -1 5114.28 544.833 8
-9 7 1 6004.23 315.583 7
9 7 0 2285.62 342.579 8
-9 7 0 2811.14 216.263 7
9 7 1 8107.21 562.487 8
-9 7 -1 9702.34 378.848 7
9 7 2 742.367 176.682 8
-9 7 -2 532.752 88.2679 7
9 7 3 -27.2886 78.1363 8
9 7 4 78.3747 70.7544 8
-10 0 26 14741 606.244 5
-10 0 25 50.0977 93.8772 5
-10 0 24 29858.6 809.645 9
-10 0 24 30317.4 999.013 5
-10 0 23 39.9196 94.1212 9
-10 0 23 -33.0091 117.403 5
-10 0 22 2132.27 270.379 9
-10 0 22 2541.9 338.238 5
-10 0 21 -56.1244 135.059 9
-10 0 21 181.46 182.185 5
-10 0 20 456.489 181.05 9
-10 0 20 594.262 210.967 5
-10 0 19 166.723 156.437 9
-10 0 19 25.3278 129.559 5
-10 0 18 1896.05 295.789 9
-10 0 18 2096.44 323.186 5
-10 0 18 2200.84 325.764 6
-10 0 17 7.81914 146.72 9
-10 0 17 -176.809 184.81 5
-10 0 17 -297.569 176.071 6
-10 0 16 42707.5 1342.7 6
-10 0 16 42597.1 1316.09 9
-10 0 16 41461.9 1382.97 5
-10 0 15 -61.6882 169.162 9
-10 0 15 -136.243 176.968 5
-10 0 15 -130.959 123.946 6
-10 0 14 481.036 188.07 9
-10 0 14 518.964 199.953 5
-10 0 14 498.987 179.917 6
-10 0 13 -192.632 201.795 9
-10 0 13 37.6362 145.691 5
-10 0 13 22.1556 119.409 6
-10 0 12 13392.4 734.999 6
-10 0 12 13901.6 778.383 9
-10 0 12 13465.4 773.263 5
-10 0 11 73.9476 171.07 9
-10 0 11 32.2223 123.212 6
-10 0 10 41487 1284.22 6
-10 0 10 41873.1 1332.47 9
-10 0 9 138.159 179.754 9
-10 0 9 -0.8543 134.398 6
-10 0 8 1575.43 274.873 9
-10 0 8 1856.56 282.36 6
-10 0 7 -133.357 152.876 9
-10 0 6 21651.9 968.803 9
-10 0 5 281.81 200.713 9
-10 0 5 158.602 62.2056 7
-10 0 4 6051.43 414.189 7
-10 0 4 5312.97 488.817 9
-10 0 3 76.102 160.985 9
-10 0 3 73.4238 92.8711 7
-10 0 2 46312.7 1183.2 7
-10 0 2 44282 1372.16 9
10 0 -1 -312.1 449.219 2
-10 0 1 20.8359 154.976 9
-10 0 1 147.13 99.7153 7
10 0 0 30740.8 2224.94 2
-10 0 0 34438.7 1047.44 7
10 0 1 -48.9046 409.311 2
-10 0 -1 126.246 95.9676 7
10 0 2 -1280.84 453.633 2
-10 0 -2 148.018 94.7816 7
10 0 3 290.973 248.039 2
-10 0 -3 108.211 100.012 7
-10 0 -4 80650.3 1658.99 7
-10 0 -5 38.1005 100.475 7
-10 0 -6 41144.7 1194.47 7
-10 0 -7 44.1053 126.693 7
-10 0 -8 2644.78 311.884 7
-10 0 -9 -21.2028 118.973 7
-10 0 -10 -45.6025 134.93 7
-10 0 -11 -7.05623 116.319 7
-10 0 -12 204.418 101.92 7
-10 0 -13 103.673 93.0608 7
-10 0 -14 215.851 118.765 7
10 0 14 267.05 129.075 4
10 0 15 84.211 88.9968 4
10 0 16 10.047 85.0218 4
10 0 17 -48.4651 59.4382 4
-10 -1 27 4877.51 304.073 5
-10 -1 26 -14.1768 92.7674 5
-10 -1 25 3665.81 277.646 9
-10 -1 25 3967.7 334.771 5
-10 -1 24 4402.21 330.587 9
-10 -1 24 4776.58 387.052 5
-10 -1 23 14505.6 695.24 5
-10 -1 23 14021.5 617.701 9
-10 1 23 14725.4 732.79 5
-10 -1 22 41433.7 1220.53 5
-10 -1 22 40116.1 1103.47 9
-10 1 22 43942.4 1310.81 5
-10 1 21 230.572 138.233 9
-10 -1 21 470.153 185.394 9
-10 1 21 267.634 186.012 5
-10 -1 21 414.601 175.621 5
-10 1 20 1439.63 239.791 9
-10 -1 20 1351.23 252.631 9
-10 1 20 1232.71 251.116 5
-10 -1 20 1367.11 261.053 5
-10 1 19 -39.0789 120.703 9
-10 -1 19 -119.747 155.676 9
-10 1 19 169.635 162.139 5
-10 -1 19 90.0322 126.235 5
-10 -1 19 236.001 153.472 6
-10 -1 18 2776.33 360.211 5
-10 1 18 2798.24 379.626 5
-10 -1 18 2533.49 345.41 6
-10 1 18 2772.24 345.902 9
-10 -1 18 2784.36 346.591 9
-10 -1 17 15624.5 829.356 5
-10 1 17 14750.9 778.534 6
-10 -1 17 16207.4 833.249 6
-10 1 17 14751 770.405 9
-10 -1 17 14903.2 774.5 9
-10 1 17 14379.6 841.014 5
-10 -1 16 3547.36 407.349 5
-10 1 16 2908.35 370.088 9
-10 1 16 3502.63 387.488 6
-10 -1 16 3194.23 382.791 6
-10 -1 16 3386.57 390.541 9
-10 1 16 3225.8 412.086 5
-10 -1 15 6947.55 559.58 5
-10 1 15 6769.87 532.646 6
-10 -1 15 7266.03 562.906 6
-10 1 15 6490.87 536.765 9
-10 -1 15 6790 539.758 9
-10 1 15 7074.9 584.02 5
-10 1 14 3460.19 393.053 6
-10 -1 14 3728.44 413.016 6
-10 1 14 3936.02 431.796 9
-10 -1 14 3376.6 397.646 9
-10 -1 14 3534.1 396.49 5
-10 1 13 7753.71 561.269 6
-10 -1 13 7227.81 554.965 6
-10 1 13 6433.2 550.831 9
-10 -1 13 8350.95 594.145 9
-10 -1 13 7597.25 568.547 5
-10 1 12 1101.91 258.308 9
-10 -1 12 948.318 225.726 9
-10 -1 12 901.528 213.345 5
-10 1 12 1219.9 233.599 6
-10 -1 12 955.127 230.24 6
-10 1 11 19408.7 873.317 6
-10 -1 11 20620.2 937.072 6
-10 1 11 19543.7 943.654 9
-10 -1 11 19351.2 890.454 9
-10 -1 11 19269.7 861.413 5
-10 1 10 4773.35 435.008 6
-10 -1 10 5857.29 506.847 6
-10 1 10 6267.71 549.093 9
-10 -1 10 5361.31 480.864 9
-10 1 9 1444.36 290.924 9
-10 -1 9 1349.76 281.161 9
-10 1 9 1284.86 226.02 6
-10 -1 9 1242.45 254.205 6
-10 1 8 41414.3 1250.74 6
-10 1 8 45510.9 1430.49 9
-10 -1 8 44481.8 1326.15 9
-10 1 7 34449.2 944.915 7
-10 1 7 32981.5 1107.92 6
-10 1 7 35220.8 1263.08 9
-10 -1 7 33276.4 1152.5 9
-10 1 6 5439.99 385.706 7
-10 1 6 4764.97 423.06 6
-10 1 6 4846.58 489.822 9
-10 -1 6 4764.72 442.456 9
10 1 -5 18709.5 1430.34 2
-10 1 5 17902.6 714.775 7
-10 1 5 17169.7 885.435 9
-10 -1 5 16851.4 819.196 9
-10 1 4 911.633 251.985 9
-10 -1 4 463.02 180.766 9
-10 1 4 430.022 123.74 7
10 1 -4 645.364 469.147 2
10 1 -3 37007.7 2355.81 2
-10 -1 3 37930.7 1029.91 7
-10 1 3 37601.5 1065.95 7
-10 1 3 36314 1272.96 9
-10 -1 3 35646.9 1184.1 9
-10 -1 2 5466.68 407.28 7
-10 1 2 5098.92 405.455 7
-10 -1 2 4885.22 452.786 9
10 1 -2 5915.01 1059.36 2
-10 -1 1 1948.26 294.728 9
-10 -1 1 2103.02 263.342 7
-10 1 1 2046.86 266.054 7
10 1 -1 1732.31 637.814 2
-10 -1 0 427.25 176.147 9
-10 -1 0 498.169 141.93 7
-10 1 0 436.854 160.231 7
10 1 0 450.311 527.881 2
-10 -1 -1 3621.35 349.476 7
-10 1 -1 3317.16 336.882 7
10 1 2 2465.29 1053.05 2
-10 -1 -2 1546.86 245.724 7
-10 1 -2 1478.56 229.726 7
-10 -1 -3 2939.12 331.885 7
-10 1 -3 2730.68 304.538 7
-10 -1 -4 143.565 124.437 7
-10 1 -4 326.346 143.53 7
-10 -1 -5 19106.1 822.992 7
-10 1 -5 18986.9 793.699 7
-10 -1 -6 13.0641 114.845 7
-10 1 -6 235.601 146.228 7
-10 -1 -7 11418.9 644.455 7
-10 1 -7 12355.6 651.645 7
-10 -1 -8 11004.2 631.863 7
-10 1 -8 10238 591.94 7
-10 -1 -9 30849 1039.79 7
-10 1 -9 31234.1 1021.6 7
-10 -1 -10 35.8791 131.658 7
-10 1 -10 45.8807 128.019 7
-10 -1 -11 124.423 137.816 7
-10 1 -11 108.297 119.03 7
-10 1 -12 2574.5 287.825 7
-10 -1 -12 2368.03 293.279 7
-10 -1 -13 -172.477 138.855 7
-10 1 -13 44.0471 95.6145 7
-10 1 -14 1465.79 205.291 7
-10 1 -15 5144.53 355.044 7
10 -1 15 5975.99 459.502 4
10 -1 16 6737.79 451.807 4
10 -1 17 3877.39 320.357 4
10 -1 18 322.148 94.7463 4
-10 -2 25 141.923 69.0956 9
-10 -2 25 217.201 83.5006 5
-10 -2 24 6193.12 374.919 9
-10 -2 24 6222.65 397.921 5
-10 -2 23 14940.4 645.691 5
-10 -2 23 15025.3 619.39 9
-10 -2 22 991.524 194.07 9
-10 -2 22 1163.5 206.825 5
-10 -2 21 169.535 138.925 9
-10 -2 21 338.829 123.856 5
-10 -2 20 726.024 193.134 9
-10 -2 20 761.756 177.895 5
-10 -2 19 3775.99 382.444 5
-10 -2 19 3858.78 389.671 6
-10 2 19 3485.29 350.174 9
-10 -2 19 3089.11 346.498 9
-10 -2 18 4039.75 398.646 5
-10 -2 18 3805.49 394.651 6
-10 2 18 3998.63 392.484 9
-10 -2 18 4561.41 429.096 9
-10 -2 17 27619.4 1017.96 5
-10 -2 17 27365.8 1044.05 6
-10 2 17 26495.6 1005.04 9
-10 -2 17 28049.9 1047.84 9
-10 -2 16 4465.16 423.403 5
-10 -2 16 4784.26 459.214 6
-10 2 16 4084.62 419.778 9
-10 -2 16 4153.93 427.878 9
-10 -2 15 18481.2 879.706 6
-10 2 15 17251.6 848.855 9
-10 -2 15 18141.2 863.945 9
-10 2 14 2197.77 339.558 9
-10 -2 14 1549.84 280.843 9
-10 2 14 1714.58 275.459 6
-10 -2 14 1766.69 300.113 6
-10 2 13 422.635 201.051 9
-10 -2 13 746.873 212.387 9
-10 2 13 708.332 184.953 6
-10 -2 13 439.65 180.184 6
-10 2 12 5813.67 473.894 6
-10 -2 12 5407.1 484.719 6
-10 2 12 5532.22 523.891 9
-10 -2 12 5613.2 487.133 9
-10 2 11 8662.26 571.56 6
-10 -2 11 9151.17 625.842 6
-10 2 11 8680.5 643.677 9
-10 -2 11 8629.47 584.093 9
-10 2 10 5398.11 448.531 6
-10 -2 10 6098.68 520.592 6
-10 2 10 5911.52 542.377 9
-10 -2 10 5740.15 477.751 9
-10 2 9 31634.5 900.26 7
-10 2 9 32795.4 1082.35 6
-10 2 9 32721.3 1238.55 9
-10 -2 9 30881.3 1087.5 9
-10 2 8 778.463 270.748 9
-10 -2 8 1020.66 227.219 9
-10 2 8 780.416 152.99 7
-10 2 8 1137.32 211.202 6
10 2 -7 9485.06 843.711 2
-10 2 7 10061.3 533.543 7
-10 2 7 10617.9 599.517 6
-10 2 7 10584.6 708.734 9
-10 -2 7 10314.3 629.491 9
-10 -2 6 2384.58 316.545 9
-10 2 6 2516.45 272.907 7
10 2 -6 2830.67 479.461 2
-10 2 5 18862.5 747.234 7
-10 -2 5 18945 833.871 9
-10 -2 4 183.083 154.575 9
-10 2 4 48.8513 101.474 7
10 2 -4 -236.118 314.243 2
-10 2 3 3800.35 348.241 7
10 2 -3 3642.6 636.422 2
-10 -2 3 3746.56 381.533 9
-10 2 2 6622.58 463.106 7
10 2 -2 6371.5 922.593 2
-10 -2 1 30130.7 950.534 7
-10 2 1 30083.3 971.471 7
-10 -2 0 6499.41 457.413 7
-10 2 0 6237.49 454.907 7
-10 -2 -1 91941.8 1716.78 7
-10 2 -1 91663.1 1703.97 7
-10 -2 -2 13043.4 655.943 7
-10 2 -2 12844.7 647.473 7
-10 -2 -3 -94.2506 102.341 7
-10 2 -3 84.1112 120.776 7
-10 -2 -4 409.87 150.99 7
-10 2 -4 292.86 141.393 7
-10 -2 -5 23189 910.653 7
-10 2 -5 22467.1 853.936 7
-10 -2 -6 2791.66 335.9 7
-10 2 -6 3469.86 350.242 7
-10 -2 -7 4015.46 393.679 7
-10 2 -7 3830.61 361.993 7
-10 -2 -8 332.849 162.836 7
-10 2 -8 175.991 105.318 7
-10 -2 -9 246.438 126.828 7
-10 2 -9 200.281 129.404 7
-10 2 -10 -63.6548 121.664 7
-10 2 -11 8632.73 512.619 7
-10 2 -12 807.482 171.702 7
-10 2 -13 98.2121 89.8411 7
-10 2 -14 4691.33 331.623 7
-10 2 -15 83.0606 74.2957 7
10 -2 15 -14.895 138.225 4
10 -2 16 2698.11 280.636 4
10 -2 17 -67.8521 109.208 4
-10 -3 25 8237.17 361.907 9
-10 -3 24 3760.81 275.296 9
-10 -3 23 222.436 88.6252 9
-10 -3 22 16030.2 631.135 9
-10 -3 21 2152.5 257.224 9
-10 -3 20 5458.48 414.469 9
-10 -3 19 -4.77353 130.172 9
-10 -3 18 4534.49 388.849 6
-10 -3 18 5043.28 428.464 9
-10 -3 17 3053.98 335.178 6
-10 -3 17 3548.13 378.933 9
-10 -3 16 944.09 237.453 9
-10 -3 16 983.194 214.359 6
-10 -3 15 19359.7 850.516 6
-10 -3 15 20590.1 889.456 9
-10 -3 14 2436.36 321.9 9
-10 -3 14 2507.99 325.679 6
-10 -3 13 4593.02 426.325 6
-10 -3 13 4949.75 449.129 9
-10 -3 12 3146.3 359.743 6
-10 -3 12 2603.14 342.053 9
-10 -3 11 635.842 200.839 9
-10 3 11 487.407 125.279 7
-10 -3 11 308.649 136.406 6
-10 -3 10 1488.45 260.391 9
-10 3 10 1703.7 215.018 7
-10 -3 10 1627.38 275.668 6
-10 -3 9 259.805 159.031 9
-10 3 9 106.279 84.3238 7
-10 -3 9 137.773 122.485 6
-10 -3 8 36.9755 120.16 9
-10 3 8 117.51 103.732 7
-10 3 7 28120.2 917.201 7
-10 -3 7 28158.4 994.067 9
-10 -3 6 1919.09 275.187 9
-10 3 6 1555.56 225.328 7
-10 3 5 12113.5 613.203 7
-10 -3 5 12662.1 658.413 9
-10 3 4 101.205 122.08 7
-10 3 3 9721.28 556.886 7
-10 3 2 7273.87 494.418 7
-10 3 1 47187.8 1230.75 7
-10 3 0 48089.3 1238.4 7
-10 3 -1 2724.53 309.617 7
-10 3 -2 1040.47 207.981 7
-10 3 -3 203.285 108.575 7
-10 3 -4 718.486 189.57 7
-10 3 -4 605.492 221.493 10
-10 3 -5 35422.3 1055.37 7
-10 3 -5 35423.8 1228.99 10
-10 3 -6 3087.47 319.431 7
-10 3 -6 2894.74 370.439 10
-10 3 -7 1210.51 218 7
-10 3 -7 711.499 195.497 10
-10 3 -8 6269.06 440.027 7
-10 3 -8 6510.02 513.713 10
-10 3 -9 3180.35 321.947 7
-10 3 -9 3119.14 352.663 10
-10 3 -10 18162.6 702.764 7
-10 3 -10 17362.3 778.775 10
-10 3 -11 21370.1 732.141 7
-10 3 -12 14816.8 582.811 7
-10 3 -13 84592.4 1280.87 7
-10 3 -14 493.454 103.722 7
10 -3 14 595 153.58 4
10 -3 15 3097.26 294.661 4
10 -3 16 4315.12 319.297 4
-10 -4 23 1007.1 145.08 9
-10 -4 22 2923.38 249.019 9
-10 -4 21 5197.07 337.892 9
-10 -4 20 25.835 92.4891 9
-10 -4 19 4081.74 336.457 9
-10 -4 18 1501.68 233.234 9
-10 -4 17 143.086 136.251 9
-10 -4 16 501.634 172.406 9
-10 -4 15 5545.66 395.023 6
-10 -4 15 5358.15 430.094 9
-10 -4 14 1348.78 238.926 9
-10 -4 14 1119.9 194.428 6
-10 -4 13 282.098 143.597 9
-10 4 13 263.63 105.199 7
-10 -4 13 284.466 114.6 6
-10 -4 12 84.6786 143.199 9
-10 4 12 132.168 92.9737 7
-10 -4 12 79.4276 92.2584 6
-10 4 11 59333.6 1233.46 7
-10 -4 11 62309 1446.37 6
-10 -4 11 61966.7 1435.24 9
-10 -4 10 932.048 209.49 9
-10 4 10 786.118 168.574 7
-10 -4 10 696.393 182.767 6
-10 4 9 3107.83 302.508 7
-10 -4 9 3082.86 344.525 6
-10 -4 9 3573.99 346.658 9
-10 4 8 10274.2 555.488 7
-10 -4 8 9969.95 611.16 6
-10 -4 8 10632.2 585.412 9
-10 4 7 1402.9 226.489 7
-10 4 6 847.483 181.577 7
-10 4 5 4748.41 388.592 7
-10 4 4 5955.96 439.779 7
-10 4 3 752.543 186.515 7
-10 4 2 3947.72 369.263 7
-10 4 1 10995.5 594.437 7
-10 4 0 10905.5 588.552 7
-10 4 -1 5595.61 432.837 7
-10 4 -2 17115.9 724.154 7
-10 4 -3 79.0172 112.126 7
-10 4 -4 6669.88 447.103 7
-10 4 -5 732.969 172.6 7
-10 4 -5 488.189 181.578 10
-10 4 -6 -80.7314 98.4716 7
-10 4 -6 49.6925 146.764 10
-10 4 -7 4637.62 351.17 7
-10 4 -7 5354.51 456.623 10
-10 4 -8 377.394 109.598 7
-10 4 -8 167.227 136.104 10
-10 4 -9 5241.29 350.161 7
-10 4 -9 5974.31 451.774 10
-10 4 -10 161.168 76.044 7
-10 4 -11 838.884 129.342 7
-10 4 -12 13783.2 459.309 7
10 -4 13 9153.71 481.666 4
10 -4 14 516.763 121.354 4
-10 -5 20 1542.43 167.237 9
-10 -5 19 2982.95 237.303 9
-10 -5 18 931.633 154.938 9
-10 -5 17 3156.58 266.418 9
-10 -5 16 58.1669 98.2501 9
-10 -5 15 208.672 112.002 9
-10 5 14 3229.34 236.469 7
-10 -5 14 3419.91 304.157 9
-10 -5 13 472.508 135.774 9
-10 5 13 702.183 129.081 7
-10 5 12 8660.21 428.406 7
-10 -5 12 8584.74 475.343 9
-10 5 11 79969.9 1345.32 7
-10 -5 11 81363.4 1426.45 9
10 5 -10 3043.42 340.182 8
-10 5 10 3569.94 307.353 7
10 5 -9 10485.5 657.731 8
-10 5 9 11141.4 538.363 7
10 5 -8 29024.8 1191.01 8
-10 5 8 32862.6 933.205 7
10 5 -7 1601.28 341.135 8
-10 5 7 1760.44 239.226 7
-10 5 6 3986.23 345.513 7
-10 5 5 4705.56 374.202 7
-10 -5 5 4093.43 344.351 6
-10 5 4 12051.9 584.779 7
-10 5 3 3412.72 321.759 7
-10 5 2 984.141 185.011 7
-10 5 1 3230.44 310.754 7
-10 5 0 3522.32 320.259 7
-10 5 -1 483.693 148.598 7
-10 5 -2 5878.1 391.925 7
-10 5 -3 5686.76 380.499 7
-10 5 -4 108.018 84.668 7
-10 5 -5 1580.81 197.885 7
-10 5 -6 14341.8 548.541 7
-10 5 -7 1627.83 187.032 7
-10 5 -8 4040.64 271.37 7
-10 5 -9 2425.01 197.977 7
10 -5 10 1625.92 189.737 4
-10 6 13 1376.24 141.975 7
-10 6 12 2380.93 196.161 7
-10 6 11 4552.55 277.453 7
10 6 -10 4076.44 384.806 8
-10 6 10 3838.32 264.836 7
10 6 -9 1636.53 282.123 8
-10 6 9 1871.03 199.771 7
10 6 -8 -31.4345 143.247 8
-10 6 8 342.485 106.57 7
10 6 -7 1406.82 338.211 8
-10 6 7 1313.62 174.675 7
10 6 -6 7041.88 720.018 8
-10 6 6 9573.33 446.559 7
10 6 -5 3728.25 575.185 8
-10 6 5 3961.4 292.449 7
10 6 -4 10446.2 977.809 8
-10 6 4 11401.4 491.504 7
10 6 -3 11625.2 1049.76 8
-10 6 3 11713.4 493.752 7
10 6 -2 -174.434 349.756 8
-10 6 2 239.88 100.18 7
10 6 -1 44.1262 283.739 8
-10 6 1 417.718 119.966 7
10 6 0 2077.97 420.666 8
-10 6 0 2184.6 218.06 7
10 6 1 4843.21 545.961 8
-10 6 -1 5892.23 340.108 7
10 6 2 10635.8 715.285 8
-10 6 -2 12036.8 467.438 7
10 6 3 5510.87 471.711 8
-10 6 -3 6848.85 343.414 7
10 6 4 -74.4719 122.627 8
-10 6 -4 -32.431 76.7279 7
10 6 5 56.4805 92.1441 8
-10 6 -5 164.339 59.9333 7
10 6 6 576.747 124.705 8
-10 7 5 3762.51 211.255 7
-10 7 4 703.503 96.1743 7
-11 0 24 16981.2 540.152 9
-11 0 23 23.2554 91.4313 9
-11 0 22 37164.1 977.566 9
-11 0 21 103.169 122.518 9
-11 0 20 11693.1 620.524 9
-11 0 19 -96.3656 140.112 9
-11 0 18 24323.7 958.164 6
-11 0 18 23649.4 938.303 9
-11 0 17 -38.1348 147.004 9
-11 0 17 175.784 159.106 6
-11 0 16 103.882 143.295 9
-11 0 16 347.107 184.343 6
-11 0 15 37.0114 152.401 9
-11 0 15 -64.8292 125.62 6
-11 0 14 9901.54 644.073 6
-11 0 14 9157.47 627.37 9
-11 0 13 -113.045 189.097 9
-11 0 13 48.0559 126.361 6
-11 0 12 481.56 211.806 9
-11 0 12 640.67 204.04 6
-11 0 11 -11.2774 158.319 9
-11 0 11 -70.2825 144.182 6
-11 0 10 9238.7 613.528 6
-11 0 10 9333.64 651.25 9
-11 0 9 21.9483 176.153 9
-11 0 9 -67.8002 112.761 6
-11 0 8 6907.95 535.266 6
-11 0 8 6552.27 553.068 9
-11 0 7 26.0197 177.196 9
-11 0 7 -59.1758 113.07 6
-11 0 6 11438.4 726.441 9
-11 0 5 18.2899 182.445 9
-11 0 5 36.3498 71.8127 7
-11 0 4 46959.4 1164.9 7
-11 0 4 44818 1403.91 9
-11 0 3 -33.964 162.496 9
-11 0 3 123.707 89.132 7
-11 0 2 4192.68 369.81 7
-11 0 1 -12.0362 89.5925 7
-11 0 0 -66.9492 90.5706 7
-11 0 -1 209.836 140.745 7
-11 0 -2 12033.3 645.734 7
-11 0 -3 0.74556 121.573 7
-11 0 -4 3429.74 356.188 7
-11 0 -5 50.4554 127.322 7
-11 0 -6 11667.8 627.875 7
-11 0 -7 -49.0602 112.691 7
-11 0 -8 195.932 117.508 7
-11 0 -9 -1.31789 113.135 7
-11 0 -10 7939.5 487.2 7
-11 0 -11 -0.5928 106.241 7
-11 0 -12 1465.62 215.37 7
11 0 12 1318.18 209.93 4
-11 0 -13 -120.579 91.7325 7
11 0 13 -177.072 87.2543 4
11 0 14 247.404 90.3994 4
-11 -1 24 865.979 143.031 9
-11 -1 23 4503.31 328.316 9
-11 1 22 9560.83 462.946 9
-11 -1 22 9740.15 510.78 9
-11 1 21 1352.62 206.812 9
-11 -1 21 1699.77 252.268 9
-11 -1 21 1530.52 231.283 5
-11 1 20 2497.35 284.031 9
-11 -1 20 2474.49 300.856 9
-11 -1 20 2611.78 308.443 5
-11 1 19 189.272 135.542 9
-11 -1 19 201.061 141.549 9
-11 -1 19 528.777 157.802 5
-11 1 18 196.132 139.138 9
-11 -1 18 75.1157 131.927 9
-11 -1 18 13.6924 115.018 5
-11 -1 18 206.122 150.88 6
-11 -1 17 15244.1 780.072 6
-11 1 17 14107.3 737.761 9
-11 -1 17 15125.1 773.728 9
-11 1 16 119.739 146.552 9
-11 -1 16 -120.567 175.299 9
-11 1 16 282.857 158.742 6
-11 -1 16 193.035 137.423 6
-11 1 15 161.746 194.682 9
-11 -1 15 138.779 163.509 9
-11 1 15 0.82613 99.4526 6
-11 -1 15 147.248 146.751 6
-11 1 14 568.405 216.602 9
-11 -1 14 587.941 217.608 9
-11 1 14 778.317 191.239 6
-11 -1 14 788.929 210.656 6
-11 1 13 15685.2 779.418 6
-11 -1 13 15687.9 805.259 6
-11 1 13 16352.7 849.862 9
-11 -1 13 16529.4 835.812 9
-11 1 12 464.66 191.372 9
-11 -1 12 366.315 222.872 9
-11 1 12 330.871 149.374 6
-11 -1 12 108.239 137.003 6
-11 1 11 46528.2 1330.41 6
-11 -1 11 48410.9 1437.44 6
-11 1 11 49418.9 1499.43 9
-11 -1 11 48644.9 1419.42 9
-11 1 10 19867.3 869.021 6
-11 -1 10 20257.8 930.422 6
-11 1 10 21445.1 1003.92 9
-11 -1 10 20832.4 933.358 9
-11 1 9 129.379 204.956 9
-11 -1 9 46.4266 157.826 9
-11 1 9 36.5442 115.402 6
-11 -1 9 100.264 140.543 6
-11 1 8 1753.78 328.703 9
-11 -1 8 1924.46 306.142 9
-11 1 8 1862.26 284.972 6
-11 -1 8 1872.92 299.045 6
-11 1 7 14949.4 748.905 6
-11 1 7 15863 874.286 9
-11 -1 7 14602.3 778.013 9
-11 1 6 7298.36 449.938 7
-11 1 6 7058.7 512.404 6
-11 1 6 7528 621.931 9
-11 -1 6 7232.76 559.596 9
-11 1 5 26892.9 870.115 7
-11 1 5 25850.7 962.518 6
-11 1 5 27819.8 1145.13 9
-11 -1 5 26535.7 1046.64 9
-11 -1 4 337.627 177.535 9
-11 1 4 252.891 122.118 7
-11 1 4 156.216 112.725 6
-11 -1 3 1549.83 282.579 9
-11 -1 3 1980.37 252.279 7
-11 1 3 2065.04 263.468 7
-11 -1 2 59.1309 119.89 9
-11 -1 2 -9.19318 98.4087 7
-11 1 2 44.052 102.694 7
-11 -1 1 184.704 86.5138 7
-11 1 1 345.985 136.108 7
-11 -1 0 6337.67 456.268 7
-11 1 0 6500.69 460.565 7
-11 -1 -1 4588.81 396.506 7
-11 1 -1 4183.9 380.121 7
-11 -1 -2 3517.62 351.001 7
-11 1 -2 2827.9 325.014 7
-11 -1 -3 5578.57 450.839 7
-11 1 -3 5318.02 426.87 7
-11 -1 -4 320.76 127.728 7
-11 1 -4 152.325 112.303 7
-11 -1 -5 5672.55 448.476 7
-11 1 -5 5745.05 442.094 7
-11 -1 -6 -55.2504 111.706 7
-11 1 -6 122.666 115.822 7
-11 -1 -7 13395.2 666.386 7
-11 1 -7 13491.3 656.292 7
-11 -1 -8 7338.62 492.571 7
-11 1 -8 6936.25 468.231 7
-11 -1 -9 9765.07 556.618 7
-11 1 -9 9518.02 536.328 7
-11 -1 -10 26089.5 882.542 7
-11 1 -10 26551.6 864.074 7
-11 -1 -11 12561.2 597.046 7
-11 1 -11 12146.6 571.948 7
-11 1 -12 1700.63 220.248 7
-11 1 -13 0.4832 90.8233 7
11 -1 13 78.5916 101.993 4
-11 1 -14 1847.81 202.232 7
11 -1 14 1938.31 231.241 4
11 -1 15 500.59 107.436 4
-11 -2 24 283.095 88.3244 9
-11 -2 23 2563.2 242.143 9
-11 -2 22 500.562 138.408 9
-11 -2 21 147.275 103.393 9
-11 -2 20 3576.77 345.636 9
-11 -2 19 5576.84 441.566 9
-11 -2 18 2078.47 287.433 9
-11 -2 18 1691.86 265.848 6
-11 -2 17 1045.06 239.327 9
-11 -2 17 532.151 178.661 6
-11 -2 16 65.8549 152.574 9
-11 -2 16 108.516 141.127 6
-11 -2 15 2439.51 312.406 6
-11 -2 15 2646.09 355.148 9
-11 2 14 1762.81 299.295 9
-11 -2 14 2091.87 326.807 9
-11 -2 14 1815.27 287.725 6
-11 2 13 456.928 184.786 9
-11 -2 13 561.757 198.19 9
-11 2 13 647.351 170.513 6
-11 -2 13 584.66 177.237 6
-11 -2 12 489.203 187.06 9
-11 2 12 288.668 125.5 6
-11 -2 12 219.446 170.067 6
-11 -2 11 73.3972 151.638 9
-11 2 11 309.729 139.943 6
-11 -2 11 251.511 156.827 6
-11 2 10 19892.4 822.034 6
-11 -2 10 20418.8 937.606 6
-11 -2 10 19813.4 884.637 9
-11 2 9 32458.4 1041.72 6
-11 -2 9 33999.8 1212.41 6
-11 -2 9 31460.9 1107.15 9
-11 2 8 27689.8 841.356 7
-11 2 8 27882.7 960.983 6
-11 -2 8 27359.8 1023.49 9
-11 2 7 3555.93 317.218 7
-11 -2 7 3289.07 373.585 9
-11 2 6 40063.8 1056.61 7
-11 -2 6 41087.9 1245.25 9
-11 -2 5 2431.53 316.962 9
-11 2 5 2115.98 258.656 7
-11 2 4 21037.8 788.444 7
-11 -2 4 20951.2 873.249 9
-11 2 3 79018.3 1543.27 7
-11 -2 3 79324.2 1667.37 9
-11 2 2 17103.3 729.271 7
-11 -2 1 67962.6 1424.02 7
-11 2 1 64711.7 1414.06 7
-11 -2 0 3115.17 317.497 7
-11 2 0 2557.71 300.645 7
-11 -2 -1 394.631 154.769 7
-11 2 -1 227.503 131.745 7
-11 -2 -2 6889.34 479.102 7
-11 2 -2 6144.98 444.342 7
-11 -2 -3 10529.7 602.654 7
-11 2 -3 9725.73 553.882 7
-11 -2 -4 193.913 141.578 7
-11 2 -4 222.976 145.222 7
-11 -2 -5 2028.45 283.191 7
-11 2 -5 1638.79 243.947 7
-11 -2 -6 1649.34 255.416 7
-11 2 -6 1400.5 236.839 7
-11 -2 -7 10576.7 597.954 7
-11 2 -7 8760.43 526.16 7
-11 2 -8 7873.38 482.401 7
-11 2 -9 3431.04 318.604 7
-11 2 -10 5379.18 376.61 7
-11 2 -11 4029.18 312.99 7
-11 2 -12 -14.3292 89.6885 7
-11 2 -13 211.022 88.9685 7
11 -2 14 1902.42 224.644 4
-11 2 -14 1326.01 148.455 7
11 -2 15 8830.13 425.352 4
-11 -3 23 1148.34 152.463 9
-11 -3 22 3125.68 257.852 9
-11 -3 21 438.712 124.807 9
-11 -3 20 662.356 159.764 9
-11 -3 19 1603.41 236.559 9
-11 -3 18 1033.21 211.134 9
-11 -3 17 5154.91 397.755 6
-11 -3 17 5251.03 418.668 9
-11 -3 16 308.02 168.25 9
-11 -3 16 461.656 151.593 6
-11 -3 15 167.057 148.803 9
-11 -3 15 92.9201 113.111 6
-11 -3 14 7746.76 526.137 6
-11 -3 14 7768.46 534.388 9
-11 -3 13 143.855 159.699 9
-11 -3 13 222.844 132.48 6
-11 -3 12 1673.72 278.526 9
-11 -3 12 1327.76 232.537 6
-11 -3 11 161.723 143.932 9
-11 -3 11 -37.0837 119.173 6
-11 -3 10 492.903 189.923 9
-11 3 10 600.85 132.179 7
-11 -3 10 515.399 162.943 6
-11 3 9 16304.8 641.923 7
-11 -3 9 17193.9 833.23 6
-11 -3 9 17412 786.406 9
-11 -3 8 -30.6726 137.673 9
-11 3 8 147.848 97.0051 7
-11 -3 7 -86.7504 119.622 9
-11 3 7 -54.0398 106.926 7
-11 -3 6 656.189 159.136 9
-11 3 6 824.585 174.469 7
-11 3 5 -102.171 117.164 7
-11 3 4 336.742 107.948 7
-11 3 3 9377.29 535.735 7
-11 3 2 826.173 183.141 7
-11 3 1 58228.6 1320.84 7
-11 3 0 13339 641.185 7
-11 3 -1 141.696 139.173 7
-11 3 -2 743.586 176.17 7
-11 3 -3 254.706 132.545 7
-11 3 -4 2478.57 271.995 7
-11 3 -5 399.238 138.795 7
-11 3 -6 4896.51 372.509 7
-11 3 -7 140.659 95.7006 7
-11 3 -8 8876.9 474.43 7
-11 3 -9 171.332 103.396 7
-11 3 -10 30582.5 800.418 7
-11 3 -11 138.907 96.2383 7
-11 3 -12 464.09 89.6483 7
11 -3 13 -106.48 82.729 4
11 -3 14 6324.2 351.75 4
-11 -4 21 1078.21 148.595 9
-11 -4 20 59.9529 96.7518 9
-11 -4 19 3241.1 270.364 9
-11 -4 18 3300.05 287.457 9
-11 -4 17 235.711 115.689 9
-11 -4 16 2423.95 259.508 9
-11 -4 15 592.334 155.338 9
-11 -4 15 496.604 129.098 6
-11 -4 14 15435.2 624.942 6
-11 -4 14 16395.4 682.299 9
-11 -4 13 7414.36 449.592 6
-11 -4 13 7552.12 473.255 9
-11 4 12 8759.53 405.345 7
-11 -4 12 9682.05 530.75 6
-11 -4 12 9156.51 525.539 9
-11 -4 11 286.846 128.468 9
-11 4 11 465.9 129.814 7
-11 -4 11 404.056 131.926 6
-11 4 10 7596.18 414.644 7
-11 -4 10 7165.18 479.202 6
-11 -4 10 7823.69 481.632 9
-11 4 9 8965.92 466.257 7
-11 -4 9 8140.27 518.141 6
-11 -4 9 8691.79 506.25 9
-11 4 8 8415.89 467.048 7
-11 -4 8 8237.23 530.119 6
-11 4 7 -45.3648 97.2328 7
-11 -4 7 -100.045 122.198 6
-11 4 6 1270.55 199.993 7
-11 -4 6 1260.96 230.681 6
-11 4 5 918.106 180.067 7
-11 4 4 2194.21 258.867 7
-11 4 3 5784.37 415.528 7
-11 4 2 15544.5 658.569 7
-11 4 1 59.5936 99.5472 7
-11 4 0 25238.4 828.851 7
-11 4 -1 10123.3 524.751 7
-11 4 -2 5620.07 391.05 7
-11 4 -3 1521.95 215.011 7
-11 4 -4 2406.88 250.055 7
-11 4 -5 676.678 148.236 7
-11 4 -6 -75.1933 93.41 7
-11 4 -7 437.126 120.587 7
-11 4 -8 6285.47 348.3 7
-11 4 -9 5895.46 318.017 7
-11 4 -10 94.7874 64.3107 7
11 -4 11 7145.49 394.768 4
-11 -5 16 1256.09 151.239 9
-11 -5 15 1909.35 189.542 9
-11 -5 14 3972.11 273.747 9
-11 -5 13 114.538 76.5113 9
-11 5 12 17756.3 518.869 7
-11 5 11 12427.5 462.981 7
-11 5 10 11244.3 458.004 7
11 5 -9 2117.38 307.745 8
-11 5 9 2654.2 240.356 7
11 5 -8 911.419 239.941 8
-11 5 8 908.167 156.101 7
11 5 -7 2790.42 444.331 8
-11 5 7 3767.98 293.708 7
11 5 -6 761.187 263.016 8
-11 5 6 1274.09 181.72 7
-11 -5 6 991.75 152.966 6
-11 5 5 1746.87 209.589 7
-11 -5 5 1354.19 190.354 6
-11 5 4 2592.92 253.023 7
-11 -5 4 2038 225.457 6
-11 5 3 15307.8 592.03 7
-11 -5 3 14108.8 585.327 6
-11 5 2 1836.36 220.065 7
-11 5 1 436.808 125.72 7
-11 5 0 134.361 90.938 7
-11 5 -1 1249.16 176.865 7
-11 5 -2 6181.32 353.754 7
-11 5 -3 -24.5047 81.634 7
-11 5 -4 7889.19 377.035 7
-11 5 -5 1798.48 179.001 7
-11 5 -6 122.097 73.0273 7
-11 5 -7 2576.86 188.017 7
-11 6 10 1168.64 120.167 7
-11 6 9 982.663 117.833 7
-11 6 8 5528.16 275.877 7
11 6 -7 670.108 238.771 8
-11 6 7 524.721 100.117 7
11 6 -6 -551.68 236.979 8
-11 6 6 42.3393 58.2397 7
11 6 -5 842.297 334.905 8
-11 6 5 2172.51 185.988 7
11 6 -4 694.622 277.874 8
-11 6 4 690.884 108.997 7
11 6 -3 2885.53 455.076 8
-11 6 3 2950.47 215.743 7
11 6 -2 8852.75 725.798 8
-11 6 2 9770.37 382.728 7
11 6 -1 2047.83 326.862 8
-11 6 1 1951.19 173.512 7
11 6 0 470.252 161.807 8
-11 6 0 612.359 99.3741 7
11 6 1 -390.322 141.909 8
-11 6 -1 73.9202 50.028 7
11 6 2 2070.95 242.691 8
-11 6 -2 2411.78 174.456 7
-12 0 22 2059.55 207.065 9
-12 0 21 -250.567 144.969 9
-12 0 20 22.1588 97.5604 9
-12 0 19 198.64 127.906 9
-12 0 18 1492.67 249.093 9
-12 0 17 -26.0291 121.915 9
-12 0 17 18.4029 101.08 6
-12 0 16 2.33914 140.673 9
-12 0 16 135.461 128.63 6
-12 0 15 29.1965 166.524 9
-12 0 15 -150.455 106.674 6
-12 0 14 126.3 182.421 9
-12 0 14 298.419 154.735 6
-12 0 13 -24.0662 186.638 9
-12 0 13 -13.4389 115.323 6
-12 0 12 -139.294 173.864 9
-12 0 12 125.338 120.369 6
-12 0 11 -49.9506 155.569 9
-12 0 11 54.4619 105.532 6
-12 0 10 8655.03 572.913 6
-12 0 10 8644.04 621.936 9
-12 0 9 107.536 181.33 9
-12 0 9 184.604 137.798 6
-12 0 8 119223 2113.03 6
-12 0 8 123342 2277.67 9
-12 0 7 226.594 211.707 9
-12 0 7 53.5267 99.1313 6
-12 0 6 9766.3 608.959 6
-12 0 6 10516.5 684.465 9
-12 0 5 -81.9776 128.212 6
-12 0 4 28869.6 877.145 7
-12 0 3 69.8158 84.8187 7
-12 0 2 17361.1 718.928 7
-12 0 1 97.1346 107.675 7
-12 0 0 4640.21 386.245 7
-12 0 -1 17.6032 94.1802 7
-12 0 -2 5201.07 409.237 7
-12 0 -3 137.446 122.679 7
-12 0 -4 235.746 127.666 7
-12 0 -5 -1.28282 98.0721 7
-12 0 -6 8537.52 496.663 7
-12 0 -7 13.5278 106.528 7
-12 0 -8 38994.2 996.323 7
-12 0 -9 -118.97 101.559 7
-12 0 -10 -53.9076 84.0111 7
12 0 10 -45.4325 58.9786 4
-12 0 -11 75.9337 78.5112 7
-12 -1 23 303.151 90.262 9
-12 -1 22 4011.68 289.721 9
-12 -1 21 4528.09 334.116 9
-12 -1 20 75.4378 110.185 9
-12 1 19 1547.63 223.084 9
-12 -1 19 1776.43 254.649 9
-12 1 18 56.4115 115.632 9
-12 -1 18 159.779 127.494 9
-12 -1 18 148.925 116.103 6
-12 1 17 943.034 196.823 9
-12 -1 17 1199.72 236.806 9
-12 -1 17 1099.67 205.921 6
-12 1 16 390.874 175.682 9
-12 -1 16 591.409 186.097 9
-12 -1 16 510.865 179.382 6
-12 1 15 3720.99 358.139 6
-12 -1 15 3549.38 370.385 6
-12 1 15 4169.18 414.983 9
-12 -1 15 3571.21 393.658 9
-12 1 14 -3.32027 162.408 9
-12 -1 14 -34.9323 163.575 9
-12 1 14 202.507 136.716 6
-12 -1 14 -5.53863 123.418 6
-12 1 13 10528 603.02 6
-12 -1 13 11868.2 674.336 6
-12 1 13 11373.4 687.057 9
-12 -1 13 10791.1 666.204 9
-12 1 12 23.9085 198.405 9
-12 -1 12 253.851 176.989 9
-12 1 12 40.1014 100.597 6
-12 -1 12 61.105 151.069 6
-12 1 11 1076.02 291.444 9
-12 -1 11 948.293 233.755 9
-12 1 11 693.077 170.274 6
-12 -1 11 996.804 213.828 6
-12 1 10 1720.7 314.851 9
-12 -1 10 1762.1 297.096 9
-12 1 10 1907.48 264.787 6
-12 -1 10 1782.43 288.29 6
-12 1 9 602.575 230.539 9
-12 -1 9 658.554 221.618 9
-12 1 9 546.069 149.626 6
-12 -1 9 544.66 189.017 6
-12 -1 8 43.4674 146.144 9
-12 1 8 -42.789 76.7259 6
-12 -1 8 225.33 158.78 6
-12 1 7 6726.22 478.336 6
-12 -1 7 5909.46 490.011 6
-12 -1 7 6462.89 526.596 9
-12 -1 6 245.282 183.978 9
-12 1 6 105.028 95.901 7
-12 1 6 78.9321 108.441 6
-12 1 5 8279.51 467.001 7
-12 1 5 8348.02 528.73 6
-12 -1 5 7904.88 558.141 9
-12 1 4 30697.9 915.382 7
-12 1 4 29479.4 983.336 6
-12 -1 4 28762.5 1036.38 9
-12 1 3 2341.1 261.494 7
-12 1 3 2532.66 292.372 6
-12 -1 2 -100.364 85.5265 7
-12 1 2 77.4201 86.4015 7
-12 1 2 26.7478 75.8861 6
-12 -1 1 18.3094 81.2281 7
-12 1 1 -74.7495 116.736 7
-12 1 1 -103.621 94.7895 6
-12 -1 0 3439.07 326.028 7
-12 1 0 3794.81 350.331 7
-12 -1 -1 428.14 141.458 7
-12 1 -1 265.515 142.086 7
-12 -1 -2 10.1091 104.992 7
-12 1 -2 1.94436 96.0036 7
-12 -1 -3 3565.54 346.114 7
-12 1 -3 3262.63 323.855 7
-12 -1 -4 10018.7 556.687 7
-12 1 -4 10728 561.399 7
-12 -1 -5 1151.74 198.876 7
-12 1 -5 1283.27 210.412 7
-12 -1 -6 943.937 186.477 7
-12 1 -6 1075 184.157 7
-12 -1 -7 525.864 140.595 7
-12 1 -7 833.108 174.132 7
-12 -1 -8 -49.6414 104.186 7
-12 1 -8 -85.6264 100.232 7
-12 1 -9 10789.9 500.53 7
-12 1 -10 192.593 94.708 7
-12 1 -11 323.006 97.4335 7
-12 1 -12 45.8408 64.4312 7
12 -1 12 213.541 81.0862 4
-12 -2 22 744.191 129.216 9
-12 -2 21 345.306 105.196 9
-12 -2 20 8064.34 443.508 9
-12 -2 19 12.5228 104.826 9
-12 -2 18 1421.51 226.715 9
-12 -2 18 1583.55 230.572 6
-12 -2 17 46.415 120.37 9
-12 -2 17 175.535 133.565 6
-12 -2 16 1006.22 205.779 9
-12 -2 16 766.971 195.479 6
-12 -2 15 184.318 138.116 9
-12 -2 15 177.866 128.965 6
-12 -2 14 5089.17 427.467 6
-12 -2 14 4794.86 425.757 9
-12 -2 13 3904.46 390.773 6
-12 -2 13 4294.13 408.91 9
-12 2 12 3070.07 305 6
-12 -2 12 3773.19 385.942 6
-12 -2 12 3702.89 391.324 9
-12 -2 11 329.395 169.887 9
-12 2 11 224.883 104.204 6
-12 -2 11 282.714 147.125 6
-12 -2 10 864.981 206.585 9
-12 2 10 988.632 182.304 6
-12 -2 10 874.845 238.57 6
-12 -2 9 713.01 193.538 9
-12 -2 9 1105.16 240.57 6
-12 2 8 5320.46 345.447 7
-12 -2 8 5609.42 476.092 6
-12 -2 8 5083.38 432.47 9
-12 2 7 2768.2 259.893 7
-12 -2 7 2785.37 348.249 6
-12 -2 7 2871.2 334.959 9
-12 -2 6 462.312 179.823 9
-12 2 6 316.579 100.217 7
-12 -2 5 149.411 130.779 9
-12 2 5 -105.541 93.6239 7
-12 -2 4 280.543 155.544 9
-12 2 4 -28.7909 88.852 7
-12 2 3 67026.5 1347.69 7
-12 2 2 15713.5 661.969 7
-12 2 1 17554.1 705.852 7
-12 -2 0 464.285 140.759 7
-12 2 0 418.087 159.316 7
-12 -2 -1 694.842 158.994 7
-12 2 -1 361.437 140.936 7
-12 -2 -2 1604.45 226.554 7
-12 2 -2 1549.4 229.62 7
-12 2 -3 145.233 134.024 7
-12 2 -4 3864.64 329.418 7
-12 2 -5 13551.5 598.865 7
-12 2 -6 90.5385 90.019 7
-12 2 -7 77.0584 101.289 7
-12 2 -8 646.096 143.164 7
-12 2 -9 33.1127 73.1174 7
-12 2 -10 956.5 147.645 7
-12 2 -11 270.466 88.6504 7
-12 2 -12 935.484 123.461 7
12 -2 12 1140.33 164.926 4
-12 -3 21 882.763 131.486 9
-12 -3 20 750.746 145.724 9
-12 -3 19 1130.44 176.948 9
-12 -3 18 44.084 88.9835 9
-12 -3 17 206.554 106.7 9
-12 -3 17 512.783 128.348 6
-12 -3 16 599.643 144.955 9
-12 -3 16 636.159 151.256 6
-12 -3 15 2029 254.445 9
-12 -3 15 1844.23 243.603 6
-12 -3 14 13103.7 625.605 6
-12 -3 14 13474 637.533 9
-12 -3 13 1333.51 216.709 9
-12 -3 13 1568.52 236.683 6
-12 -3 12 2440.07 297.707 6
-12 -3 12 2560.62 293.584 9
-12 -3 11 2358.12 297.721 6
-12 -3 11 2470.99 297.16 9
-12 -3 10 1776.07 248.574 9
-12 -3 10 1845.12 272.97 6
-12 -3 9 -40.5251 124.265 9
-12 3 9 -65.9825 66.4841 7
-12 -3 9 -120.655 152.113 6
-12 -3 8 1157.2 208.963 9
-12 3 8 1479.58 185.864 7
-12 -3 8 1348.67 243.762 6
-12 -3 7 38.8104 112.205 9
-12 3 7 -217.022 113.477 7
-12 -3 7 -9.2961 125.583 6
-12 3 6 279.063 95.3237 7
-12 -3 6 262.935 137.025 6
-12 3 5 2141.04 242.001 7
-12 3 4 2606.35 263.717 7
-12 3 3 13783 596.825 7
-12 3 2 377.631 126.906 7
-12 3 1 193.677 109.719 7
-12 3 0 239.739 123.101 7
-12 3 -1 6992.13 426.534 7
-12 3 -2 908.732 176.063 7
-12 3 -3 2004.39 234.007 7
-12 3 -4 3612.46 303.402 7
-12 3 -5 1514.44 200.698 7
-12 3 -6 189.41 100.539 7
-12 3 -7 109.657 73.0951 7
-12 3 -8 3255.82 247.377 7
-12 3 -9 4529.48 272.045 7
-12 3 -10 275.309 72.1587 7
-12 -4 18 384.424 94.7779 9
-12 -4 17 197.653 75.1396 9
-12 -4 16 910.153 151.086 9
-12 -4 15 1390.91 182.164 9
-12 -4 14 3585.93 265.127 6
-12 -4 14 4058.25 304.663 9
-12 -4 13 79.6473 88.0275 9
-12 -4 13 248.149 102.849 6
-12 -4 12 512.214 122.981 9
-12 -4 12 609.474 127.987 6
-12 -4 11 4210.41 322.567 6
-12 -4 11 4087.29 307.393 9
-12 4 10 2006.78 185.62 7
-12 -4 10 2473.12 258.88 6
-12 4 9 288.268 89.3398 7
-12 -4 9 399.839 106.832 6
-12 4 8 168.68 78.4564 7
-12 -4 8 186.967 100.327 6
-12 4 7 307.425 96.2038 7
-12 -4 7 229.611 115.605 6
-12 4 6 192.409 86.2776 7
-12 -4 6 250.318 117.401 6
-12 4 5 122.639 79.6286 7
-12 -4 5 4.33468 103.057 6
-12 4 4 903.651 155.758 7
-12 -4 4 1436.36 216.584 6
-12 4 3 9348.08 460.776 7
-12 4 2 4413.66 318.888 7
-12 4 1 359.18 109.151 7
-12 4 0 130.424 84.3468 7
-12 4 -1 1733.78 201.661 7
-12 4 -2 5603.17 339.8 7
-12 4 -3 3530 267.675 7
-12 4 -4 167.157 85.1079 7
-12 4 -5 -11.4353 68.6468 7
-12 4 -6 -43.0171 66.138 7
-12 4 -7 953.712 121.776 7
-12 5 10 1830.71 151.705 7
-12 5 9 1251.16 133.93 7
-12 5 8 835.611 115.748 7
12 5 -7 297.054 182.532 8
-12 5 7 1178.45 138.618 7
12 5 -6 346.269 231.904 8
-12 5 6 209.947 73.0624 7
12 5 -5 -113.756 223.665 8
-12 5 5 92.1487 67.814 7
-12 -5 5 138.819 76.2607 6
-12 5 4 6112.86 320.207 7
-12 -5 4 5201.34 291.969 6
12 5 -3 671.52 303.525 8
-12 5 3 851.41 127.496 7
-12 -5 3 642.694 116.947 6
-12 5 2 14.6025 55.4815 7
-12 -5 2 61.4357 55.537 6
-12 5 1 1688.33 169.48 7
-12 -5 1 1503.35 159.656 6
-12 5 0 522.068 103.67 7
-12 -5 0 451.439 98.5347 6
-12 5 -1 944.1 125.173 7
-12 -5 -1 759.396 115.844 6
-12 5 -2 589.293 101.922 7
-12 5 -3 107.292 56.7706 7
-13 0 19 51.6495 90.9408 9
-13 0 18 10954.3 530.995 9
-13 0 17 -63.2063 113.422 9
-13 0 16 391.897 141.161 9
-13 0 16 562.326 145.304 6
-13 0 15 -29.6925 122.549 9
-13 0 15 22.8853 82.8585 6
-13 0 14 9822.35 537.924 6
-13 0 14 9559.71 568.959 9
-13 0 13 -5.09676 128.003 9
-13 0 13 288.162 126.206 6
-13 0 12 2660.57 296.58 6
-13 0 12 3040.5 346.725 9
-13 0 11 -51.7093 148.304 9
-13 0 11 -105.76 121.165 6
-13 0 10 7184.64 475.268 6
-13 0 10 7635.15 540.197 9
-13 0 9 42.1185 95.1098 6
-13 0 8 1405.84 221.846 6
-13 0 7 16.3999 107.387 6
-13 0 6 862.17 185.537 6
-13 0 5 -0.68227 89.093 6
-13 0 4 782.324 179.375 6
-13 0 3 -103.537 95.1935 7
-13 0 3 -60.3477 92.6581 6
-13 0 2 5505.2 364.458 7
-13 0 2 5456.43 408.938 6
-13 0 1 -9.98338 91.8662 7
-13 0 1 -25.8802 108.621 6
-13 0 0 1694.51 213.28 7
-13 0 -1 -130.973 106.732 7
-13 0 -2 1803.29 219.181 7
-13 0 -3 48.0589 85.8178 7
-13 0 -4 1052.97 174.514 7
-13 0 -5 -99.5072 96.3864 7
-13 0 -6 2365.67 230.725 7
-13 0 -7 -59.9134 70.7512 7
-13 0 -8 6208.71 344.63 7
-13 -1 21 1793.72 173.346 9
-13 -1 20 445.74 112.254 9
-13 -1 19 967.49 151.245 9
-13 -1 18 1072.41 184.69 9
-13 -1 17 1377.16 215.495 9
-13 -1 17 1353.3 196.891 6
-13 -1 16 2691.12 282.026 6
-13 -1 16 2923.49 300.929 9
-13 -1 15 2637.76 284.751 6
-13 -1 15 2461.97 295.264 9
-13 -1 14 196.443 129.219 9
-13 1 14 15.6883 73.2884 6
-13 -1 14 5.71089 94.1482 6
-13 -1 13 822.885 199.227 9
-13 1 13 748.66 160.026 6
-13 -1 13 999.689 201.637 6
-13 -1 12 1851.99 273.202 9
-13 1 12 2352.7 264.537 6
-13 -1 12 1789.35 245.175 6
-13 -1 11 1900.79 280.609 9
-13 1 11 1507.3 216.203 6
-13 -1 11 1245.47 223.954 6
-13 -1 10 2252.85 302.051 9
-13 1 10 2353.57 263.962 6
-13 -1 10 2356.21 284.443 6
-13 1 9 9113.63 509.705 6
-13 -1 9 8977.81 545.44 6
-13 -1 9 9266.94 569.31 9
-13 1 8 7869.93 472.554 6
-13 -1 8 7919.92 514.419 6
-13 -1 8 8246.72 532.935 9
-13 1 7 557.196 139.922 6
-13 -1 7 562.611 174.019 6
-13 1 6 15913.4 660.722 6
-13 -1 6 16415.1 735.992 6
-13 1 5 28475.8 770.5 7
-13 1 5 28518.8 867.05 6
-13 -1 5 26970.1 937.664 6
-13 1 4 789.852 146.493 7
-13 1 4 668.405 148.249 6
-13 -1 4 989.425 210.914 6
-13 1 3 16795.9 620.253 7
-13 1 3 15969.3 629.848 6
-13 1 2 7181.84 414.302 7
-13 -1 1 19172.3 660.54 7
-13 1 1 18415.1 669.235 7
-13 -1 0 93.8116 80.7114 7
-13 1 0 291.878 113.685 7
-13 -1 -1 73.1376 73.4125 7
-13 1 -1 45.4125 88.0218 7
-13 -1 -2 283.457 106.858 7
-13 1 -2 210.307 95.3384 7
-13 -1 -3 845.293 160.831 7
-13 1 -3 713.216 146.904 7
-13 -1 -4 437.831 124.94 7
-13 1 -4 276.475 112.048 7
-13 -1 -5 92.2224 83.7538 7
-13 1 -5 33.3215 75.8479 7
-13 1 -6 386.575 103.103 7
-13 1 -7 44.1424 79.3705 7
-13 1 -8 1236.97 152.311 7
-13 1 -9 276.246 73.964 7
-13 -2 20 1865.59 184.446 9
-13 -2 19 2223.51 215.505 9
-13 -2 18 74.1544 92.7741 9
-13 -2 17 277.132 107.701 9
-13 -2 16 6530.25 402.59 6
-13 -2 16 6981.28 429.752 9
-13 -2 15 4899.29 364.78 6
-13 -2 15 4471.64 358.446 9
-13 -2 14 53585.7 1211.06 6
-13 -2 14 53056.4 1214.7 9
-13 -2 13 839.759 185.331 9
-13 -2 13 886.044 182.172 6
-13 -2 12 1228.73 225.913 9
-13 -2 12 1425.12 219.012 6
-13 -2 11 808.095 193.029 9
-13 -2 11 531.437 146.524 6
-13 -2 10 238.533 134.464 9
-13 -2 10 105.714 99.9419 6
-13 -2 9 5405.16 421.231 6
-13 -2 9 5599.86 419.112 9
-13 -2 8 1609.33 238.586 9
-13 -2 8 1736.23 254.442 6
-13 -2 7 479.499 162.622 9
-13 -2 7 319.004 139.061 6
-13 2 6 72.8858 76.5025 7
-13 -2 6 -49.9997 99.3415 6
-13 2 5 488.349 113.814 7
-13 -2 5 256.471 109.8 6
-13 2 4 6954.76 388.918 7
-13 -2 4 7019.27 474.266 6
-13 2 3 112.634 74.9105 7
-13 2 2 5182.28 346.994 7
-13 2 1 222.536 90.1212 7
-13 2 0 -8.83525 75.4014 7
-13 2 -1 68.6622 88.21 7
-13 2 -2 144.33 93.7421 7
-13 2 -3 2218.83 222.82 7
-13 2 -4 241.346 91.715 7
-13 2 -5 994.457 151.542 7
-13 2 -6 -18.7223 62.963 7
-13 2 -7 296.552 70.8784 7
-13 2 -8 -44.5638 64.8179 7
-13 -3 17 634.297 122.377 9
-13 -3 16 4011.55 284.783 9
-13 -3 15 9372.33 430.142 6
-13 -3 15 9399.65 446.254 9
-13 -3 14 833.365 155.797 9
-13 -3 14 811.494 149.034 6
-13 -3 13 3179.28 281.423 6
-13 -3 13 3003.59 274.012 9
-13 -3 12 402.62 133.974 9
-13 -3 12 295.212 106.631 6
-13 -3 11 -53.6453 98.5201 9
-13 -3 11 82.3295 85.0724 6
-13 -3 10 1691.22 216.237 9
-13 -3 10 1352.49 201.325 6
-13 -3 9 1975.33 243.965 6
-13 -3 9 1793.48 219.394 9
-13 3 8 1331 151.257 7
-13 -3 8 1027.21 184.936 6
-13 3 7 1493.48 164.875 7
-13 -3 7 1782.41 240.919 6
-13 3 6 238.925 89.9251 7
-13 -3 6 315.561 120.938 6
-13 3 5 1117.7 151.271 7
-13 -3 5 1388.84 216.468 6
-13 3 4 896.181 138.017 7
-13 -3 4 993.362 181.122 6
-13 3 3 13940.7 524.804 7
-13 -3 3 13253.4 608.458 6
-13 3 2 127.984 89.116 7
-13 3 1 9918.66 445.664 7
-13 3 0 1329.13 169.236 7
-13 3 -1 -97.078 83.5302 7
-13 3 -2 80.7213 64.6973 7
-13 3 -3 2293.65 208.224 7
-13 3 -4 1334.5 153.31 7
-13 3 -5 3885.68 247.398 7
-13 3 -6 106.762 58.8925 7
-13 -4 11 694.204 115.668 6
-13 -4 10 1089.96 138.319 6
-13 -4 9 121.178 63.3681 6
-13 4 8 -60.153 46.0755 7
-13 -4 8 117.52 78.8056 6
-13 4 7 494.49 93.982 7
-13 -4 7 544.968 111.973 6
-13 4 6 60.3636 52.8222 7
-13 -4 6 87.2321 75.1259 6
-13 4 5 5995.32 302.736 7
-13 -4 5 5662.35 338.666 6
-13 4 4 800.783 121.336 7
-13 -4 4 699.793 127.899 6
-13 4 3 1256.13 148.733 7
-13 -4 3 1133.85 158.085 6
-13 4 2 4420.25 265.731 7
-13 -4 2 4354.4 294.447 6
-13 4 1 3056.54 222.92 7
-13 -4 1 2781.45 233.199 6
-13 4 0 984.627 133.407 7
-13 -4 0 767.891 131.532 6
-13 4 -1 5.56006 47.2239 7
-13 -4 -1 188.448 72.764 6
-13 4 -2 1755.03 158.041 7
-13 -4 -2 1751.21 174.934 6
-13 4 -3 14094.6 417.076 7
-14 0 14 478.268 111.001 6
-14 0 13 9.1129 73.1078 6
-14 0 12 4846.51 328.818 6
-14 0 11 -26.7236 82.8911 6
-14 0 10 23598.3 738.186 6
-14 0 9 -36.7028 83.7369 6
-14 0 8 6657.51 396.005 6
-14 0 7 -122.58 93.6389 6
-14 0 6 16020 606.701 6
-14 0 5 55.1374 78.055 6
-14 0 4 37572.2 904.912 6
-14 0 3 30.3884 66.6862 6
-14 0 2 278.6 84.9262 6
-14 0 1 -9.53129 55.3573 7
-14 0 1 35.7946 56.0346 6
-14 0 0 14787 489.306 7
-14 0 0 14661.3 508.527 6
-14 0 -1 109.758 75.5304 7
-14 0 -1 -28.1714 44.8159 6
-14 0 -2 269.624 78.1058 7
-14 0 -3 33.6385 50.2339 7
-14 0 -4 11980.9 422.273 7
-14 -1 15 9.98672 59.0633 6
-14 -1 14 1027.11 154.097 6
-14 -1 13 961.781 157.516 6
-14 -1 12 402.235 127.633 6
-14 1 11 1472.45 174.595 6
-14 -1 11 1781.41 210.483 6
-14 1 10 78.886 63.2035 6
-14 -1 10 98.7069 72.6758 6
-14 1 9 61.2615 53.4139 6
-14 -1 9 -119.777 94.4224 6
-14 1 8 853.304 139.73 6
-14 -1 8 625.636 141.71 6
-14 -1 7 77.242 89.0102 6
-14 -1 6 11150.7 517.788 6
-14 -1 5 7740.34 436.307 6
-14 -1 4 29453.1 832.724 6
-14 1 3 1198.78 142.191 7
-14 -1 3 1192.19 180.039 6
-14 1 2 7386.37 344.707 7
-14 -1 2 7749.71 419.682 6
-14 1 1 7726.15 356.864 7
-14 -1 1 8728.99 437.512 6
-14 1 0 -134.159 78.7267 7
-14 -1 0 -65.2397 68.6666 6
-14 1 -1 1379.7 155.89 7
-14 -1 -1 1353.14 167.246 6
-14 1 -2 -35.6296 59.8702 7
-14 -1 -2 -43.5101 64.4892 6
-14 1 -3 2762.8 209.656 7
-14 -1 -3 2669.18 205.727 6
-14 1 -4 100.507 59.8851 7
-14 1 -5 12656.2 408.69 7
-14 -2 15 3702.42 254.29 6
-14 -2 14 417.182 105.869 6
-14 -2 13 382.441 110.261 6
-14 -2 12 31.939 79.3488 6
-14 -2 11 1183.03 164.16 6
-14 -2 10 9797.65 462.057 6
-14 -2 9 1671.05 200.744 6
-14 -2 8 7246.9 403.102 6
-14 -2 7 689.877 136.712 6
-14 -2 6 1646.34 202.49 6
-14 -2 5 3311.63 278.841 6
-14 2 4 15.6388 51.0624 7
-14 -2 4 153.113 85.0688 6
-14 2 3 3543.74 227.452 7
-14 -2 3 3784.97 292.868 6
-14 2 2 5776.08 298.371 7
-14 -2 2 6094.68 361.548 6
-14 2 1 304.958 74.455 7
-14 -2 1 313.112 100.851 6
-14 2 0 -67.1065 51.9962 7
-14 -2 0 -65.0573 72.3712 6
-14 2 -1 101.031 59.3747 7
-14 -2 -1 154.681 66.1455 6
-14 2 -2 147.353 57.06 7
-14 -2 -2 186.182 70.8332 6
-14 2 -3 -37.8694 55.4167 7
-14 -2 -3 -15.7843 53.3983 6
-14 -3 11 4113.46 262.128 6
-14 -3 10 1060 144.483 6
-14 -3 9 477.467 102.258 6
-14 -3 8 708.905 118.376 6
-14 -3 7 154.645 75.2146 6
-14 -3 6 99.632 62.2824 6
-14 -3 5 17.6861 67.7659 6
-14 -3 4 4975.69 301.244 6
-14 -3 3 744.238 126.114 6
-14 -3 2 5859.94 315.823 6
-14 -3 1 8840.1 379.166 6
-14 -3 0 322.597 83.5364 6

_iucr_refine_fcf_details         
;
data_CU-5566_auto_CCDC1
_computing_structure_refinement   'olex2.refine 1.5 (Bourhis et al., 2015)'
_shelx_refln_list_code            4
loop_
  _space_group_symop_id
  _space_group_symop_operation_xyz
  1  x,y,z
  2  -x,y+1/2,-z+1/2
  3  -x,-y,-z
  4  x,-y-1/2,z-1/2

_space_group_crystal_system       monoclinic
_space_group_IT_number            14
_space_group_name_H-M_alt         'P 1 21/c 1'
_space_group_name_Hall            '-P 2ybc'
_symmetry_space_group_name_H-M    'P 1 21/c 1'
_symmetry_space_group_name_Hall   '-P 2ybc'
_symmetry_Int_Tables_number       14
_cell_length_a                    12.2611(2)
_cell_length_b                    7.53521(13)
_cell_length_c                    25.6415(4)
_cell_angle_alpha                 90
_cell_angle_beta                  102.0885(17)
_cell_angle_gamma                 90
_cell_volume                      2316.50(7)
loop_
  _refln_index_h
  _refln_index_k
  _refln_index_l
  _refln_F_squared_calc
  _refln_F_squared_meas
  _refln_F_squared_sigma
  _refln_F_squared_weight
  _refln_observed_status
-14 0 2 10.449 6.646 2.026 223.433 o
-14 0 4 869.862 896.285 21.587 0.705 o
-14 0 6 419.862 382.157 14.473 2.417 o
-14 0 8 150.225 158.815 9.447 8.985 o
-14 0 10 572.050 562.938 17.609 1.427 o
-14 0 12 113.243 115.614 7.844 13.304 o
-14 0 14 7.316 11.409 2.648 178.882 o
-14 1 1 196.360 194.573 11.961 6.046 o
-14 1 2 165.014 179.794 6.354 9.846 o
-14 1 3 22.008 28.537 2.662 94.156 o
-14 1 4 698.587 702.604 19.865 1.018 o
-14 1 5 201.389 184.646 10.408 6.653 o
-14 1 6 234.345 266.000 12.352 4.751 o
-14 1 7 1.253 1.843 2.123 421.088 o
-14 1 8 17.160 18.095 2.716 117.531 o
-14 1 9 0.131 -0.099 2.159 486.330 o
-14 1 10 0.247 2.102 1.138 1237.430 o
-14 1 11 21.734 38.474 3.685 68.812 o
-14 1 12 5.028 9.595 3.045 168.498 o
-14 1 13 15.942 22.943 3.758 85.401 o
-14 1 14 25.541 24.502 3.676 72.634 o
-14 1 15 0.205 0.238 1.409 1080.120 o
-14 2 1 3.550 7.345 1.429 440.040 o
-14 2 2 130.551 140.966 5.490 13.638 o
-14 2 3 88.416 86.791 4.285 23.593 o
-14 2 4 5.811 1.603 1.640 410.614 o
-14 2 5 68.619 78.999 6.652 21.712 o
-14 2 6 42.146 39.273 4.830 41.886 o
-14 2 7 17.808 16.457 3.261 101.085 o
-14 2 8 178.158 172.875 9.616 7.759 o
-14 2 9 47.716 39.863 4.789 39.648 o
-14 2 10 220.930 233.723 11.022 5.562 o
-14 2 11 31.073 28.221 3.916 61.392 o
-14 2 12 0.654 0.762 1.893 569.535 o
-14 2 13 15.170 9.123 2.630 144.295 o
-14 2 14 9.081 9.952 2.526 181.018 o
-14 2 15 83.308 88.321 6.066 20.418 o
-14 3 1 205.762 210.881 9.045 6.760 o
-14 3 2 119.717 139.789 7.534 12.454 o
-14 3 3 21.224 17.754 3.008 99.099 o
-14 3 4 112.450 118.695 7.186 14.056 o
-14 3 5 1.410 0.422 1.617 692.562 o
-14 3 6 2.597 2.377 1.486 595.471 o
-14 3 7 5.749 3.689 1.794 349.855 o
-14 3 8 17.986 16.911 2.824 113.370 o
-14 3 9 6.594 11.390 2.439 200.782 o
-14 3 10 26.178 25.286 3.447 75.228 o
-14 3 11 82.630 98.127 6.253 19.462 o
-13 0 2 128.496 130.814 6.491 13.220 o
-13 0 4 13.883 18.662 4.279 79.178 o
-13 0 6 23.302 20.567 4.426 64.684 o
-13 0 8 58.342 33.536 5.292 33.985 o
-13 0 10 178.378 176.240 8.512 8.259 o
-13 0 12 62.010 67.595 5.376 28.038 o
-13 0 14 211.775 231.397 9.324 6.290 o
-13 0 16 13.606 11.610 2.415 156.482 o
-13 0 18 268.083 261.315 12.667 4.288 o
-13 1 1 408.095 448.624 11.215 2.525 o
-13 1 2 161.486 171.323 9.883 8.136 o
-13 1 3 367.191 391.207 10.542 3.027 o
-13 1 4 18.805 19.041 2.229 126.250 o
-13 1 5 698.470 670.173 11.707 1.179 o
-13 1 6 416.859 385.047 11.729 2.625 o
-13 1 7 22.959 13.343 2.601 111.214 o
-13 1 8 170.257 190.886 6.951 9.076 o
-13 1 9 239.711 217.478 7.434 6.369 o
-13 1 10 45.655 55.488 3.887 42.843 o
-13 1 11 51.245 36.837 3.892 44.718 o
-13 1 12 62.194 48.228 4.122 36.062 o
-13 1 13 14.963 20.327 2.531 127.343 o
-13 1 14 1.079 1.338 1.300 938.708 o
-13 1 15 63.128 60.975 4.889 30.445 o
-13 1 16 49.311 66.903 4.909 33.525 o
-13 1 17 25.508 32.544 3.467 71.210 o
-13 1 18 19.238 25.582 4.406 66.519 o
-13 1 19 20.135 23.079 3.608 82.181 o
-13 1 20 10.315 10.633 2.678 161.529 o
-13 1 21 62.278 42.789 4.135 36.990 o
-13 2 1 6.842 5.309 2.150 260.129 o
-13 2 2 138.543 123.623 8.278 11.140 o
-13 2 3 0.184 2.687 1.787 595.553 o
-13 2 4 155.771 166.528 7.174 10.096 o
-13 2 5 5.465 9.325 2.766 189.087 o
-13 2 6 0.519 0.463 1.466 928.420 o
-13 2 7 7.223 9.375 2.521 196.798 o
-13 2 8 49.124 39.864 4.152 43.269 o
-13 2 9 114.864 131.315 7.087 13.536 o
-13 2 10 7.590 3.873 1.913 291.405 o
-13 2 11 23.720 15.759 3.300 89.093 o
-13 2 12 24.871 31.899 3.751 67.975 o
-13 2 13 21.302 20.609 3.099 93.752 o
-13 2 14 1150.220 1272.020 20.459 0.436 o
-13 2 15 98.635 111.915 6.099 17.095 o
-13 2 16 162.557 160.987 7.009 10.014 o
-13 2 17 14.959 6.611 2.569 154.186 o
-13 2 18 0.183 1.769 2.213 428.273 o
-13 2 19 41.688 53.042 5.141 37.185 o
-13 2 20 35.891 44.504 4.400 47.131 o
-13 3 1 252.272 236.610 10.631 5.123 o
-13 3 2 1.735 3.053 2.126 386.628 o
-13 3 3 328.045 325.763 9.480 3.768 o
-13 3 4 36.381 22.286 2.619 76.019 o
-13 3 5 30.098 29.105 3.234 71.237 o
-13 3 6 2.680 6.479 1.721 413.152 o
-13 3 7 39.030 38.098 3.446 55.739 o
-13 3 8 30.350 29.284 3.623 65.436 o
-13 3 9 63.754 44.827 3.892 37.194 o
-13 3 10 32.446 36.467 4.040 55.423 o
-13 3 11 1.914 0.461 1.622 644.878 o
-13 3 12 4.127 8.179 1.990 302.687 o
-13 3 13 68.529 73.750 4.683 28.167 o
-13 3 14 22.283 19.611 2.569 105.659 o
-13 3 15 196.678 223.891 7.388 7.425 o
-13 3 16 91.317 95.695 6.793 17.549 o
-13 3 17 16.756 15.131 2.919 116.250 o
-13 4 1 79.009 69.934 3.844 28.540 o
-13 4 2 119.140 104.746 4.706 17.187 o
-13 4 3 24.721 28.669 2.584 90.249 o
-13 4 4 18.558 18.042 2.100 133.072 o
-13 4 5 129.301 139.602 5.384 13.883 o
-13 4 6 3.276 1.705 1.031 802.312 o
-13 4 7 14.393 12.322 1.717 186.107 o
-13 4 8 1.424 0.129 2.119 447.007 o
-13 4 9 4.560 2.891 1.512 466.961 o
-13 4 10 31.836 26.001 3.300 70.085 o
-13 4 11 10.653 16.560 2.759 141.519 o
-12 0 2 401.901 414.149 17.150 2.228 o
-12 0 4 646.804 688.684 20.924 1.083 o
-12 0 6 267.709 241.210 10.853 4.806 o
-12 0 8 2987.060 2890.350 49.129 0.078 o
-12 0 10 179.702 206.346 10.052 7.061 o
-12 0 12 0.018 0.407 3.156 228.176 o
-12 0 14 7.696 5.234 2.815 183.650 o
-12 0 16 3.709 1.715 2.264 322.365 o
-12 0 18 38.245 35.608 5.942 36.178 o
-12 0 20 1.360 0.529 2.327 375.108 o
-12 0 22 71.522 49.131 4.940 29.599 o
-12 1 1 1.119 -1.145 1.301 1054.880 o
-12 1 2 0.011 0.049 1.138 1750.250 o
-12 1 3 53.496 57.967 4.650 34.880 o
-12 1 4 671.656 709.695 13.422 1.166 o
-12 1 5 189.357 195.598 7.074 8.227 o
-12 1 6 0.299 3.002 1.596 689.917 o
-12 1 7 177.100 152.358 6.846 9.650 o
-12 1 8 1.611 1.056 1.512 714.365 o
-12 1 9 7.873 13.825 2.256 195.670 o
-12 1 10 48.385 43.054 3.454 47.564 o
-12 1 11 15.233 21.543 2.566 123.154 o
-12 1 12 1.739 2.064 1.687 566.949 o
-12 1 13 265.754 265.382 7.814 5.271 o
-12 1 14 4.216 1.036 1.711 459.738 o
-12 1 15 85.370 89.455 4.562 23.320 o
-12 1 16 7.017 11.871 2.482 192.070 o
-12 1 17 25.495 25.676 2.909 85.526 o
-12 1 18 3.701 2.873 1.644 463.862 o
-12 1 19 54.291 39.475 4.003 41.822 o
-12 1 20 0.439 1.800 2.628 306.539 o
-12 1 21 96.263 108.018 7.970 14.614 o
-12 1 22 102.189 95.699 6.911 16.267 o
-12 1 23 7.255 7.232 2.153 242.497 o
-12 2 1 346.529 418.753 16.838 2.501 o
-12 2 2 377.887 374.846 15.791 2.547 o
-12 2 3 1568.940 1598.920 32.149 0.249 o
-12 2 4 0.267 1.996 3.690 162.088 o
-12 2 5 0.715 0.020 3.041 240.070 o
-12 2 6 10.373 8.755 2.088 208.929 o
-12 2 7 68.885 66.843 4.219 30.521 o
-12 2 8 130.397 127.094 5.601 14.090 o
-12 2 9 14.286 21.694 4.677 68.513 o
-12 2 10 21.617 22.031 2.829 98.058 o
-12 2 11 6.743 6.444 1.814 297.877 o
-12 2 12 87.033 82.809 5.255 22.077 o
-12 2 13 84.350 97.799 6.739 18.296 o
-12 2 14 124.152 117.982 7.196 13.232 o
-12 2 15 1.358 4.317 2.249 348.529 o
-12 2 16 18.220 21.390 3.381 92.027 o
-12 2 17 0.375 2.567 2.133 435.726 o
-12 2 18 36.340 35.914 3.856 54.644 o
-12 2 19 0.524 0.299 2.501 350.749 o
-12 2 20 179.806 192.375 10.580 6.996 o
-12 2 21 6.922 8.237 2.509 204.856 o
-12 2 22 18.648 17.753 3.082 102.863 o
-12 3 1 2.834 4.620 2.617 252.274 o
-12 3 2 7.354 9.008 3.027 158.865 o
-12 3 3 322.037 328.794 14.237 3.213 o
-12 3 4 59.976 62.175 6.291 25.685 o
-12 3 5 42.098 51.075 5.773 33.616 o
-12 3 6 9.168 6.499 1.867 254.332 o
-12 3 7 0.187 -1.524 1.745 734.034 o
-12 3 8 31.625 32.311 2.879 72.262 o
-12 3 9 0.116 -1.698 1.305 1309.650 o
-12 3 10 39.636 43.130 4.384 45.591 o
-12 3 11 65.214 57.633 5.017 29.834 o
-12 3 12 54.845 59.700 4.987 32.567 o
-12 3 13 29.916 34.594 3.813 60.879 o
-12 3 14 341.714 316.984 10.652 3.539 o
-12 3 15 41.472 46.207 4.198 45.239 o
-12 3 16 16.197 14.734 2.497 134.366 o
-12 3 17 8.948 8.766 3.653 118.892 o
-12 3 18 0.007 1.052 2.123 484.647 o
-12 3 19 23.398 26.967 4.221 64.788 o
-12 3 20 21.776 17.909 3.476 86.564 o
-12 3 21 13.502 21.058 3.137 109.732 o
-12 4 1 11.201 8.568 2.604 166.933 o
-12 4 2 110.691 105.288 7.607 14.146 o
-12 4 3 211.294 222.998 10.992 5.842 o
-12 4 4 26.209 27.290 6.354 38.541 o
-12 4 5 1.474 1.695 1.503 702.870 o
-12 4 6 8.217 5.175 1.658 304.054 o
-12 4 7 4.600 6.519 1.764 349.209 o
-12 4 8 4.839 4.215 1.474 439.325 o
-12 4 9 6.744 8.187 1.635 306.590 o
-12 4 10 49.142 52.186 5.562 32.535 o
-12 4 11 116.451 98.922 5.308 17.033 o
-12 4 12 12.620 13.434 2.115 172.922 o
-12 4 13 0.562 3.754 2.010 450.341 o
-12 4 14 94.711 90.742 5.634 19.602 o
-12 4 15 41.511 33.180 4.346 47.620 o
-12 4 16 24.440 21.712 3.604 77.099 o
-12 4 17 5.476 4.715 1.792 344.532 o
-12 4 18 3.013 9.170 2.261 271.453 o
-12 5 1 41.859 38.065 2.772 59.425 o
-12 5 2 0.838 0.907 0.936 1600.030 o
-12 5 3 15.677 17.781 1.978 150.474 o
-12 5 4 126.944 134.824 10.872 9.177 o
-12 5 5 1.540 1.970 1.474 702.546 o
-12 5 6 10.566 5.787 1.662 261.219 o
-12 5 7 29.266 23.668 10.513 17.605 o
-12 5 8 24.785 19.933 2.761 95.156 o
-12 5 9 46.100 29.846 3.195 55.677 o
-12 5 10 43.060 43.672 3.619 49.463 o
-11 0 2 105.045 100.016 8.822 13.095 o
-11 0 4 1136.040 1099.960 25.542 0.458 o
-11 0 6 331.851 272.863 17.329 2.935 o
-11 0 8 164.374 160.797 9.175 8.626 o
-11 0 10 214.622 221.460 10.653 5.904 o
-11 0 12 12.123 13.464 3.505 110.051 o
-11 0 14 242.633 227.440 10.721 5.331 o
-11 0 16 9.799 5.016 2.901 165.054 o
-11 0 18 537.181 572.144 15.992 1.555 o
-11 0 20 261.693 278.939 14.803 3.842 o
-11 0 22 918.097 886.550 23.320 0.656 o
-11 0 24 381.180 405.087 12.885 2.692 o
-11 1 1 5.669 5.901 1.924 305.842 o
-11 1 2 0.244 0.700 1.458 963.511 o
-11 1 3 35.154 45.507 3.653 53.945 o
-11 1 4 13.168 5.633 1.791 220.470 o
-11 1 5 578.672 637.571 11.816 1.476 o
-11 1 6 178.304 173.313 6.259 9.449 o
-11 1 7 349.916 360.148 10.953 3.246 o
-11 1 8 51.554 44.347 3.620 44.329 o
-11 1 9 2.009 1.728 1.732 540.414 o
-11 1 10 526.617 490.472 11.099 1.886 o
-11 1 11 1151.160 1149.440 16.910 0.475 o
-11 1 12 3.729 7.121 1.977 322.598 o
-11 1 13 371.853 382.877 9.735 3.090 o
-11 1 14 18.834 16.656 2.483 122.121 o
-11 1 15 1.740 2.283 1.641 582.034 o
-11 1 16 5.144 3.030 1.820 368.095 o
-11 1 17 406.655 353.488 10.511 2.882 o
-11 1 18 4.999 2.746 1.578 434.453 o
-11 1 19 12.160 7.271 2.492 172.225 o
-11 1 20 59.034 60.274 4.094 35.154 o
-11 1 21 47.566 36.207 3.138 52.624 o
-11 1 22 257.185 230.023 8.183 5.679 o
-11 1 23 91.162 107.426 7.832 15.250 o
-11 1 24 29.016 20.658 3.412 75.130 o
-11 2 1 1462.910 1583.150 38.775 0.256 o
-11 2 2 403.604 407.999 17.397 2.216 o
-11 2 3 1854.730 1888.360 27.018 0.192 o
-11 2 4 499.587 500.931 13.960 1.856 o
-11 2 5 41.173 53.740 4.780 39.539 o
-11 2 6 984.825 966.099 19.219 0.611 o
-11 2 7 89.483 82.280 5.768 20.625 o
-11 2 8 663.074 659.842 12.843 1.239 o
-11 2 9 799.025 777.342 15.342 0.900 o
-11 2 10 479.583 477.662 12.087 2.059 o
-11 2 11 0.924 5.100 2.052 401.313 o
-11 2 12 7.045 7.713 2.120 245.851 o
-11 2 13 13.896 13.609 2.169 162.108 o
-11 2 14 37.761 45.013 4.178 47.790 o
-11 2 15 61.115 60.443 5.596 28.240 o
-11 2 16 0.661 2.100 2.471 335.152 o
-11 2 17 17.799 19.066 6.118 45.772 o
-11 2 18 48.282 45.085 4.656 39.193 o
-11 2 19 132.941 133.036 10.534 9.269 o
-11 2 20 91.893 85.324 8.245 15.402 o
-11 2 21 1.321 3.513 2.466 309.328 o
-11 2 22 13.724 11.941 3.302 115.502 o
-11 2 23 43.479 61.145 5.776 31.773 o
-11 2 24 9.503 6.753 2.107 225.174 o
-11 3 1 1330.370 1389.040 31.509 0.323 o
-11 3 2 16.058 19.708 4.369 73.812 o
-11 3 3 227.572 223.695 12.780 5.026 o
-11 3 4 18.679 8.033 2.575 134.579 o
-11 3 5 0.502 -2.437 2.795 285.882 o
-11 3 6 18.888 17.707 2.805 110.418 o
-11 3 7 0.796 -1.657 1.902 579.600 o
-11 3 8 1.027 1.767 2.129 428.146 o
-11 3 9 402.008 402.671 10.187 2.770 o
-11 3 10 10.164 13.180 2.154 188.006 o
-11 3 11 0.109 1.263 2.371 386.220 o
-11 3 12 40.289 35.534 4.258 48.401 o
-11 3 13 11.106 4.462 2.432 193.165 o
-11 3 14 186.954 185.054 8.944 7.649 o
-11 3 15 2.356 2.980 2.148 364.994 o
-11 3 16 10.756 9.289 2.687 162.231 o
-11 3 17 119.932 124.069 6.879 13.667 o
-11 3 18 21.769 24.647 5.037 55.275 o
-11 3 19 36.323 38.249 5.643 38.489 o
-11 3 20 15.942 15.800 3.811 89.969 o
-11 3 21 10.252 10.466 2.977 144.958 o
-11 3 22 66.580 74.563 6.151 23.831 o
-11 3 23 19.980 27.394 3.637 78.689 o
-11 4 1 0.356 1.422 2.375 376.254 o
-11 4 2 337.961 370.814 15.710 2.792 o
-11 4 3 136.811 137.986 9.912 9.526 o
-11 4 4 52.729 52.343 6.175 28.675 o
-11 4 5 26.163 21.901 4.295 63.436 o
-11 4 6 33.876 30.211 3.605 61.805 o
-11 4 7 1.017 -1.660 1.815 614.741 o
-11 4 8 194.920 198.921 8.360 7.469 o
-11 4 9 186.387 206.118 6.822 8.251 o
-11 4 10 174.688 179.944 6.269 9.457 o
-11 4 11 12.088 9.309 1.791 213.108 o
-11 4 12 206.982 217.816 6.552 7.491 o
-11 4 13 165.088 178.444 7.776 9.088 o
-11 4 14 371.294 379.000 11.453 2.964 o
-11 4 15 16.487 12.878 2.368 142.153 o
-11 4 16 41.963 57.823 6.191 30.505 o
-11 4 17 6.694 5.623 2.760 194.146 o
-11 4 18 69.681 78.723 6.857 21.030 o
-11 4 19 64.986 77.317 6.450 22.970 o
-11 4 20 0.415 1.430 2.308 394.691 o
-11 4 21 23.601 25.721 3.545 76.627 o
-11 5 1 8.818 10.420 2.999 150.187 o
-11 5 2 41.210 43.806 5.250 38.377 o
-11 5 3 311.013 351.287 14.301 3.203 o
-11 5 4 63.962 55.269 6.619 24.431 o
-11 5 5 37.596 37.133 4.684 45.781 o
-11 5 6 35.452 25.792 3.387 65.091 o
-11 5 7 91.676 84.184 11.660 10.607 o
-11 5 8 28.255 21.688 3.121 80.477 o
-11 5 9 64.114 59.124 6.403 24.807 o
-11 5 10 289.593 268.233 10.926 4.321 o
-11 5 11 342.032 296.458 11.044 3.585 o
-11 5 12 464.022 423.577 12.378 2.233 o
-11 5 13 1.710 2.732 1.825 491.795 o
-11 5 14 98.237 94.755 6.530 17.335 o
-11 5 15 34.387 45.548 4.522 46.636 o
-11 5 16 33.452 29.964 3.608 62.278 o
-11 6 1 53.467 47.072 3.656 42.443 o
-11 6 2 197.239 228.667 10.945 6.073 o
-11 6 3 68.373 70.104 4.650 28.762 o
-11 6 4 17.421 16.495 2.421 129.339 o
-11 6 5 48.883 47.864 15.866 7.918 o
-11 6 6 2.320 -1.785 7.085 44.821 o
-11 6 7 9.383 13.188 2.203 190.438 o
-11 6 8 116.365 131.874 6.581 13.976 o
-11 6 9 20.050 23.441 2.811 100.397 o
-11 6 10 37.374 27.878 2.867 68.186 o
-10 0 2 1103.010 1084.660 24.221 0.483 o
-10 0 4 121.206 137.546 8.808 11.171 o
-10 0 6 532.148 516.506 23.111 1.372 o
-10 0 8 47.957 41.120 4.698 39.877 o
-10 0 10 933.491 994.129 22.058 0.617 o
-10 0 12 314.689 324.001 10.487 3.790 o
-10 0 14 9.579 11.910 2.600 166.888 o
-10 0 16 996.092 1008.650 18.544 0.594 o
-10 0 18 66.356 49.179 4.325 33.553 o
-10 0 20 11.621 12.407 3.277 121.969 o
-10 0 22 60.821 55.090 5.038 31.276 o
-10 0 24 678.367 716.656 15.005 1.122 o
-10 0 26 303.126 351.647 14.462 3.240 o
-10 1 1 51.591 48.279 3.658 43.063 o
-10 1 2 115.812 124.539 5.641 15.406 o
-10 1 3 877.086 883.305 13.066 0.775 o
-10 1 4 17.913 13.481 2.286 138.177 o
-10 1 5 453.232 417.894 10.449 2.404 o
-10 1 6 128.186 119.498 5.135 15.063 o
-10 1 7 781.104 810.813 13.103 0.925 o
-10 1 8 1045.350 1042.310 27.465 0.503 o
-10 1 9 32.732 31.566 3.092 68.627 o
-10 1 10 141.653 131.866 6.853 11.994 o
-10 1 11 438.078 468.188 9.595 2.394 o
-10 1 12 20.322 24.575 2.463 106.959 o
-10 1 13 200.129 178.842 6.068 8.546 o
-10 1 14 88.341 85.991 4.328 23.592 o
-10 1 15 150.437 164.281 5.373 11.587 o
-10 1 16 80.872 78.704 3.807 27.099 o
-10 1 17 358.550 360.391 7.818 3.457 o
-10 1 18 52.699 65.208 3.786 38.041 o
-10 1 19 2.930 1.489 1.499 596.694 o
-10 1 20 25.970 32.293 2.991 78.234 o
-10 1 21 8.014 8.056 1.997 245.396 o
-10 1 22 926.705 994.134 22.865 0.616 o
-10 1 23 352.100 343.052 9.320 3.464 o
-10 1 24 123.179 108.961 5.997 15.027 o
-10 1 25 97.236 90.521 5.098 20.266 o
-10 1 26 0.643 -0.338 2.213 443.544 o
-10 1 27 102.663 116.353 7.254 14.819 o
-10 2 1 752.303 718.215 16.207 0.989 o
-10 2 2 153.287 156.813 9.873 8.635 o
-10 2 3 82.045 89.645 5.689 21.346 o
-10 2 4 0.706 1.118 2.368 372.915 o
-10 2 5 480.067 450.844 13.275 2.057 o
-10 2 6 71.144 60.279 4.528 29.733 o
-10 2 7 252.426 245.034 6.826 5.922 o
-10 2 8 24.127 22.295 2.408 101.713 o
-10 2 9 762.308 762.146 12.599 0.989 o
-10 2 10 141.661 137.520 5.883 12.629 o
-10 2 11 184.147 209.362 7.206 8.115 o
-10 2 12 142.098 133.598 5.861 12.751 o
-10 2 13 14.053 14.091 2.307 153.338 o
-10 2 14 57.590 42.963 3.531 42.127 o
-10 2 15 460.118 428.400 11.898 2.266 o
-10 2 16 100.661 104.310 5.150 18.794 o
-10 2 17 602.170 653.136 12.264 1.389 o
-10 2 18 92.001 97.823 4.806 21.036 o
-10 2 19 87.015 84.681 4.362 23.890 o
-10 2 20 22.374 17.791 3.121 93.884 o
-10 2 21 4.999 6.179 2.205 272.335 o
-10 2 22 19.864 25.738 3.376 85.478 o
-10 2 23 356.823 357.461 10.663 3.229 o
-10 2 24 129.406 148.069 6.509 12.555 o
-10 2 25 2.384 4.199 1.270 643.380 o
-10 3 1 1077.990 1125.670 29.360 0.458 o
-10 3 2 163.473 173.518 11.794 7.023 o
-10 3 3 241.210 231.901 13.284 4.654 o
-10 3 4 3.345 2.414 2.912 219.283 o
-10 3 5 292.562 295.191 10.704 4.161 o
-10 3 6 44.194 41.034 4.336 44.141 o
-10 3 7 693.766 671.227 16.081 1.116 o
-10 3 8 5.251 1.913 1.873 368.475 o
-10 3 9 5.708 3.644 1.518 408.559 o
-10 3 10 38.568 38.751 3.389 56.379 o
-10 3 11 12.762 11.075 2.000 186.566 o
-10 3 12 79.769 68.864 6.479 21.295 o
-10 3 13 115.667 113.759 7.376 13.768 o
-10 3 14 73.236 58.976 5.461 26.227 o
-10 3 15 438.733 476.297 14.676 2.101 o
-10 3 16 25.746 23.045 3.796 71.239 o
-10 3 17 85.169 78.466 5.989 21.023 o
-10 3 18 98.624 113.973 6.869 15.819 o
-10 3 19 1.482 -0.114 3.105 223.182 o
-10 3 20 131.046 130.212 9.887 9.921 o
-10 3 21 62.051 51.348 6.136 26.928 o
-10 3 22 359.922 382.401 15.056 2.694 o
-10 3 23 4.826 5.306 2.114 295.793 o
-10 3 24 66.233 89.714 6.567 21.510 o
-10 3 25 228.296 196.498 8.633 6.533 o
-10 4 1 229.088 262.298 14.180 4.397 o
-10 4 2 94.159 94.173 8.809 14.006 o
-10 4 3 11.288 17.952 4.449 79.032 o
-10 4 4 136.844 142.079 10.491 9.010 o
-10 4 5 116.592 113.273 9.270 11.544 o
-10 4 6 25.736 20.217 4.332 64.062 o
-10 4 7 46.886 33.466 5.403 37.176 o
-10 4 8 254.659 245.874 8.025 5.610 o
-10 4 9 89.512 77.653 4.535 23.702 o
-10 4 10 14.296 19.173 2.544 131.320 o
-10 4 11 1435.600 1455.900 21.990 0.310 o
-10 4 12 1.738 2.399 1.421 696.892 o
-10 4 13 6.059 6.583 1.627 338.434 o
-10 4 14 29.633 29.138 3.597 66.609 o
-10 4 15 124.034 130.283 6.940 13.092 o
-10 4 16 13.786 11.966 4.113 88.545 o
-10 4 17 2.803 3.413 3.250 183.160 o
-10 4 18 23.809 35.823 5.564 44.886 o
-10 4 19 97.911 97.370 8.026 14.811 o
-10 4 20 0.062 0.616 2.206 456.516 o
-10 4 21 124.086 123.976 8.060 12.125 o
-10 4 22 51.936 69.737 5.940 27.898 o
-10 4 23 28.328 24.024 3.461 73.060 o
-10 5 1 78.617 77.062 7.413 18.675 o
-10 5 2 18.172 23.477 4.413 68.529 o
-10 5 3 75.696 81.410 7.676 18.170 o
-10 5 4 273.940 287.498 13.950 3.842 o
-10 5 5 117.489 104.852 7.301 14.053 o
-10 5 6 85.596 95.091 8.242 15.521 o
-10 5 7 42.949 40.822 4.672 42.327 o
-10 5 8 728.338 751.749 45.775 0.556 o
-10 5 9 262.153 259.728 9.938 4.948 o
-10 5 10 84.859 80.007 6.280 20.295 o
-10 5 11 1903.860 1923.470 23.347 0.187 o
-10 5 12 203.037 205.786 7.591 7.430 o
-10 5 13 21.363 14.678 2.739 109.778 o
-10 5 14 80.121 78.810 4.453 25.638 o
-10 5 15 0.429 4.978 2.672 273.066 o
-10 5 16 2.058 1.388 2.344 343.217 o
-10 5 17 71.096 75.300 6.355 22.436 o
-10 5 18 24.887 22.224 3.696 74.502 o
-10 5 19 56.297 71.158 5.661 27.865 o
-10 5 20 33.934 36.795 3.989 54.735 o
-10 6 1 4.739 7.585 4.456 97.165 o
-10 6 2 1.357 3.522 4.942 89.043 o
-10 6 3 263.640 279.044 10.658 4.638 o
-10 6 4 238.479 267.697 11.393 4.913 o
-10 6 5 89.058 93.411 6.219 19.024 o
-10 6 6 220.027 215.054 30.194 1.929 o
-10 6 7 27.633 31.830 3.702 65.825 o
-10 6 8 2.934 4.514 4.460 103.572 o
-10 6 9 35.582 42.928 3.889 52.365 o
-10 6 10 100.174 93.464 5.204 19.471 o
-10 6 11 107.470 108.601 6.619 15.628 o
-10 6 12 60.459 56.797 4.679 32.685 o
-10 6 13 33.374 32.830 3.387 63.646 o
-10 7 4 17.564 16.782 2.294 132.728 o
-10 7 5 85.808 89.755 5.039 22.185 o
-9 0 2 0.269 -1.128 2.035 539.093 o
-9 0 4 3896.160 3900.200 35.011 0.048 o
-9 0 6 47.131 36.181 5.913 33.523 o
-9 0 8 125.005 147.327 11.843 8.310 o
-9 0 10 185.590 171.764 7.459 8.608 o
-9 0 12 581.468 583.120 13.630 1.495 o
-9 0 14 56.359 55.843 4.636 34.343 o
-9 0 16 1788.770 1647.390 23.399 0.221 o
-9 0 18 2782.600 2752.680 45.725 0.088 o
-9 0 20 43.076 29.793 4.231 48.692 o
-9 0 22 182.610 174.266 8.946 7.939 o
-9 0 24 168.964 177.832 13.016 6.281 o
-9 0 26 43.845 29.599 5.119 41.107 o
-9 0 28 179.942 228.833 11.058 6.381 o
-9 1 1 41.063 39.797 2.918 58.114 o
-9 1 2 122.235 120.867 4.721 15.991 o
-9 1 3 106.694 110.473 4.441 18.673 o
-9 1 4 139.394 138.467 5.760 12.853 o
-9 1 5 2110.480 2085.080 21.622 0.158 o
-9 1 6 0.127 1.233 1.985 538.625 o
-9 1 7 212.435 218.711 6.159 7.434 o
-9 1 8 2.878 2.677 1.454 580.892 o
-9 1 9 72.158 75.165 4.413 27.962 o
-9 1 10 1096.060 1135.920 12.427 0.520 o
-9 1 11 8.450 8.176 1.491 293.537 o
-9 1 12 176.736 190.661 5.605 9.442 o
-9 1 13 67.687 70.961 3.956 31.165 o
-9 1 14 162.165 162.575 5.261 11.025 o
-9 1 15 469.757 380.766 8.012 2.535 o
-9 1 16 119.595 106.632 4.361 17.436 o
-9 1 17 465.003 530.408 9.467 2.115 o
-9 1 18 51.933 43.233 3.291 46.468 o
-9 1 19 2369.790 2403.740 21.795 0.125 o
-9 1 20 9.971 6.991 1.953 233.277 o
-9 1 21 51.943 42.294 3.377 46.197 o
-9 1 22 94.031 103.566 5.830 18.525 o
-9 1 23 357.776 337.290 10.358 3.336 o
-9 1 24 2.236 1.949 1.909 455.406 o
-9 1 25 34.737 37.525 3.139 62.824 o
-9 1 26 7.803 3.905 2.769 191.439 o
-9 1 27 83.791 103.151 8.034 15.698 o
-9 1 28 19.967 31.140 4.091 68.230 o
-9 2 1 717.212 702.283 17.554 1.031 o
-9 2 2 2.520 1.412 1.806 492.271 o
-9 2 3 8.562 5.985 2.237 226.187 o
-9 2 4 857.561 873.195 16.127 0.776 o
-9 2 5 23.754 19.437 2.422 105.760 o
-9 2 6 146.066 147.867 5.840 12.040 o
-9 2 7 3.536 1.548 1.425 587.083 o
-9 2 8 106.336 90.714 4.084 20.610 o
-9 2 9 598.064 596.901 10.146 1.514 o
-9 2 10 21.316 20.182 2.272 115.120 o
-9 2 11 2733.180 2640.900 22.712 0.099 o
-9 2 12 103.982 96.982 4.934 19.180 o
-9 2 13 1.125 0.968 1.385 877.675 o
-9 2 14 1903.500 1904.400 18.980 0.191 o
-9 2 15 4.885 4.383 1.639 395.966 o
-9 2 16 339.987 330.730 8.184 3.757 o
-9 2 17 266.235 298.806 7.774 4.989 o
-9 2 18 72.064 74.609 3.973 29.376 o
-9 2 19 0.030 0.791 1.579 857.254 o
-9 2 20 6.366 2.014 2.224 280.270 o
-9 2 21 105.653 123.460 6.319 15.533 o
-9 2 22 690.251 688.242 13.963 1.143 o
-9 2 23 510.688 516.443 13.775 1.798 o
-9 2 24 1.569 2.564 1.879 481.212 o
-9 2 25 57.776 53.061 4.134 36.755 o
-9 2 26 1.985 2.795 3.316 184.078 o
-9 2 27 44.587 49.584 5.009 37.567 o
-9 3 1 239.448 238.026 9.392 5.644 o
-9 3 2 164.887 166.517 9.617 8.257 o
-9 3 3 44.961 46.103 5.170 37.075 o
-9 3 4 239.275 248.219 11.255 5.080 o
-9 3 5 5.247 2.709 1.613 417.422 o
-9 3 6 112.943 102.521 5.644 16.756 o
-9 3 7 4.578 2.089 1.635 447.052 o
-9 3 8 446.744 426.084 15.206 2.142 o
-9 3 9 303.756 296.986 9.533 4.197 o
-9 3 10 85.621 78.181 4.698 24.006 o
-9 3 11 18.242 22.467 2.701 108.832 o
-9 3 12 31.277 31.129 5.957 39.272 o
-9 3 13 405.727 397.405 17.411 2.228 o
-9 3 14 151.822 155.954 8.815 9.403 o
-9 3 15 30.179 34.299 7.300 29.995 o
-9 3 16 363.888 383.673 13.227 2.838 o
-9 3 17 0.532 3.379 2.696 278.923 o
-9 3 18 108.948 99.424 6.610 15.923 o
-9 3 19 22.190 18.170 3.555 83.925 o
-9 3 20 66.075 63.132 5.197 28.264 o
-9 3 21 2.125 1.315 1.854 494.371 o
-9 3 22 177.376 184.548 7.996 8.411 o
-9 3 23 64.806 57.125 5.335 28.771 o
-9 3 24 96.353 88.968 5.010 20.668 o
-9 3 25 59.208 49.280 3.583 39.639 o
-9 3 26 51.361 48.798 4.449 38.427 o
-9 4 1 2008.770 2065.940 40.255 0.156 o
-9 4 2 564.110 553.677 20.781 1.352 o
-9 4 3 41.338 35.057 5.447 38.620 o
-9 4 4 22.647 26.146 5.103 53.326 o
-9 4 5 25.787 26.489 5.224 49.860 o
-9 4 6 13.469 7.664 3.208 126.661 o
-9 4 7 356.283 379.090 12.083 3.013 o
-9 4 8 80.456 80.963 5.826 21.927 o
-9 4 9 2051.660 2107.780 25.614 0.160 o
-9 4 10 6.450 4.205 2.184 268.682 o
-9 4 11 724.489 718.043 15.646 1.038 o
-9 4 12 603.424 591.125 12.338 1.460 o
-9 4 13 125.960 131.372 5.780 14.098 o
-9 4 14 409.680 406.528 9.844 2.730 o
-9 4 15 1.917 1.103 3.688 156.439 o
-9 4 16 26.818 26.742 5.287 48.516 o
-9 4 17 1.694 4.530 3.583 157.605 o
-9 4 18 0.004 -2.196 3.231 219.859 o
-9 4 19 19.655 18.368 4.465 68.698 o
-9 4 20 3.127 2.423 3.153 193.920 o
-9 4 21 455.386 469.385 17.166 1.912 o
-9 4 22 365.886 416.084 15.425 2.534 o
-9 4 23 199.838 226.081 10.759 6.112 o
-9 4 24 0.298 0.938 1.886 590.485 o
-9 5 1 15.114 18.396 4.664 69.605 o
-9 5 2 109.024 104.205 9.163 12.309 o
-9 5 3 1.109 0.274 2.618 310.582 o
-9 5 4 13.968 15.910 4.477 76.272 o
-9 5 5 6.262 10.766 4.007 108.042 o
-9 5 6 229.505 240.458 13.656 4.653 o
-9 5 7 656.240 688.665 22.718 1.031 o
-9 5 8 0.000 2.578 2.203 424.131 o
-9 5 9 24.132 23.875 2.828 91.159 o
-9 5 10 342.224 373.095 9.729 3.378 o
-9 5 11 275.076 287.520 8.388 4.834 o
-9 5 12 108.459 127.542 6.595 14.759 o
-9 5 13 64.263 61.480 4.607 31.168 o
-9 5 14 4.289 3.744 2.428 267.058 o
-9 5 15 43.804 42.320 3.616 49.443 o
-9 5 16 22.588 22.337 4.313 66.364 o
-9 5 17 11.082 5.048 3.213 139.836 o
-9 5 18 23.216 21.806 4.134 69.017 o
-9 5 19 8.621 11.021 3.490 123.979 o
-9 5 20 42.719 57.063 5.703 32.943 o
-9 5 21 1.372 2.172 2.293 362.953 o
-9 5 22 0.594 0.121 1.661 755.010 o
-9 6 1 20.904 20.099 12.540 13.360 o
-9 6 2 6.496 -0.764 11.609 16.676 o
-9 6 3 30.239 33.477 5.113 46.671 o
-9 6 4 39.161 47.037 5.431 37.330 o
-9 6 5 76.948 79.407 10.955 12.235 o
-9 6 6 1127.040 1182.410 22.704 0.456 o
-9 6 7 87.685 95.355 6.458 18.603 o
-9 6 8 224.098 214.894 9.961 6.002 o
-9 6 9 78.519 74.989 5.369 23.922 o
-9 6 10 95.810 85.527 9.181 13.624 o
-9 6 11 122.797 110.686 5.993 14.989 o
-9 6 12 124.319 123.242 7.441 12.782 o
-9 6 13 23.432 17.048 2.277 113.402 o
-9 6 14 150.134 154.993 10.998 8.049 o
-9 6 15 33.101 30.140 2.570 75.752 o
-9 6 16 14.334 18.655 3.213 108.176 o
-9 6 17 2.427 3.191 1.939 416.536 o
-9 7 1 136.238 138.512 10.615 8.998 o
-9 7 2 17.038 26.243 3.188 94.434 o
-9 7 3 49.697 58.487 4.551 36.638 o
-9 7 4 99.969 108.484 6.096 17.140 o
-9 7 5 153.507 166.549 7.479 10.002 o
-9 7 6 61.514 70.473 11.498 12.353 o
-9 7 7 112.824 102.891 5.732 16.628 o
-9 7 8 61.392 59.926 4.323 33.428 o
-9 7 9 99.275 84.594 8.193 14.936 o
-9 7 10 15.588 13.134 2.354 146.196 o
-9 7 11 1.929 4.503 1.510 559.543 o
-8 0 2 754.876 739.758 40.697 0.611 o
-8 0 4 122.518 169.871 16.969 5.310 o
-8 0 6 9.086 3.364 3.623 128.178 o
-8 0 8 1253.030 1395.700 23.792 0.366 o
-8 0 10 149.320 191.528 7.299 9.746 o
-8 0 12 305.626 316.816 9.582 4.050 o
-8 0 14 460.506 420.214 12.820 2.233 o
-8 0 16 11.539 26.067 3.316 102.735 o
-8 0 18 4.843 6.832 2.097 285.485 o
-8 0 20 155.321 129.220 8.119 10.322 o
-8 0 22 144.329 119.888 7.590 11.543 o
-8 0 24 243.576 218.441 15.027 4.276 o
-8 0 26 257.944 300.938 15.965 3.565 o
-8 0 28 44.359 46.858 5.724 33.849 o
-8 1 1 24.612 24.292 7.790 29.340 o
-8 1 2 3.949 13.076 5.017 76.962 o
-8 1 3 27.906 20.555 6.246 40.047 o
-8 1 4 29.273 19.349 5.465 47.263 o
-8 1 5 18.214 10.420 4.374 76.729 o
-8 1 6 171.635 157.082 8.474 8.847 o
-8 1 7 21.820 18.006 2.606 107.908 o
-8 1 8 47.337 45.378 2.922 51.077 o
-8 1 9 260.500 308.126 6.490 5.214 o
-8 1 10 63.655 63.760 2.655 38.369 o
-8 1 11 0.014 0.372 0.936 2387.450 o
-8 1 12 200.185 212.995 5.198 8.221 o
-8 1 13 866.270 859.193 10.469 0.816 o
-8 1 14 605.703 587.383 8.803 1.532 o
-8 1 15 0.153 2.343 1.139 1227.630 o
-8 1 16 152.466 152.650 4.677 12.259 o
-8 1 17 0.464 0.943 1.147 1334.470 o
-8 1 18 130.374 146.785 5.468 13.450 o
-8 1 19 627.278 682.652 11.573 1.312 o
-8 1 20 101.252 101.074 5.089 19.022 o
-8 1 21 314.838 332.854 10.608 3.728 o
-8 1 22 8.778 7.899 2.448 196.599 o
-8 1 23 56.981 52.151 4.213 36.840 o
-8 1 24 41.264 36.949 3.586 53.224 o
-8 1 25 0.023 -0.831 1.625 865.585 o
-8 1 26 9.358 6.847 2.367 202.895 o
-8 1 27 25.136 21.292 3.088 86.387 o
-8 1 28 58.366 50.852 4.177 36.737 o
-8 1 29 92.064 102.218 7.229 16.386 o
-8 2 1 15.101 19.075 2.108 145.063 o
-8 2 2 50.208 38.034 3.560 47.241 o
-8 2 3 81.015 73.624 8.184 16.947 o
-8 2 4 67.884 71.080 4.827 28.172 o
-8 2 5 23.502 21.032 2.415 104.563 o
-8 2 6 111.388 97.785 4.549 18.737 o
-8 2 7 0.019 -0.071 1.308 1334.240 o
-8 2 8 532.142 512.432 8.957 1.891 o
-8 2 9 326.142 295.775 7.367 4.208 o
-8 2 10 237.477 261.866 7.217 5.976 o
-8 2 11 1.020 1.000 1.264 1018.540 o
-8 2 12 736.716 679.659 10.041 1.122 o
-8 2 13 921.156 837.549 10.411 0.770 o
-8 2 14 44.736 44.884 2.592 55.454 o
-8 2 15 853.203 847.305 11.628 0.829 o
-8 2 16 64.130 63.849 3.930 33.474 o
-8 2 17 113.959 124.065 5.021 16.333 o
-8 2 18 0.086 0.433 1.586 866.933 o
-8 2 19 1664.210 1705.750 20.586 0.239 o
-8 2 20 1085.880 1089.290 18.982 0.515 o
-8 2 21 13.982 12.569 2.592 143.778 o
-8 2 22 92.400 89.511 5.347 20.557 o
-8 2 23 70.414 69.651 5.300 26.222 o
-8 2 24 214.951 224.107 7.777 6.793 o
-8 2 25 203.307 199.091 6.898 7.777 o
-8 2 26 3.024 -0.430 1.561 612.295 o
-8 2 27 18.684 15.910 3.667 88.912 o
-8 2 28 2.902 1.148 1.726 511.049 o
-8 3 1 94.659 80.072 5.196 21.224 o
-8 3 2 12.221 14.544 2.810 136.885 o
-8 3 3 810.436 820.446 18.066 0.833 o
-8 3 4 9.626 6.626 1.687 266.055 o
-8 3 5 63.083 58.035 4.168 33.833 o
-8 3 6 92.964 95.642 5.242 20.241 o
-8 3 7 237.181 237.809 8.222 5.995 o
-8 3 8 111.577 108.830 5.652 16.562 o
-8 3 9 5.804 2.069 1.646 401.821 o
-8 3 10 440.059 407.169 10.336 2.513 o
-8 3 11 10.907 9.897 2.620 163.850 o
-8 3 12 248.012 255.606 8.206 5.604 o
-8 3 13 251.802 242.643 10.396 5.140 o
-8 3 14 807.628 839.059 19.303 0.812 o
-8 3 15 221.802 233.123 10.405 5.735 o
-8 3 16 296.897 303.954 11.776 3.894 o
-8 3 17 63.389 73.470 4.875 28.814 o
-8 3 18 27.167 19.427 2.746 91.271 o
-8 3 19 21.257 22.479 3.795 77.184 o
-8 3 20 216.078 238.589 10.191 5.856 o
-8 3 21 772.104 816.801 18.633 0.871 o
-8 3 22 0.067 1.374 1.857 608.012 o
-8 3 23 87.803 92.484 5.901 19.878 o
-8 3 24 30.742 20.532 2.936 80.774 o
-8 3 25 97.678 104.828 11.347 10.332 o
-8 3 26 94.014 92.347 4.850 21.064 o
-8 3 27 16.111 15.423 2.796 122.115 o
-8 4 1 745.339 750.531 16.178 0.977 o
-8 4 2 5.317 3.875 1.804 356.253 o
-8 4 3 16.848 23.725 4.089 76.192 o
-8 4 4 0.343 3.021 3.371 188.650 o
-8 4 5 248.044 260.696 11.606 4.776 o
-8 4 6 1.439 2.354 1.642 599.071 o
-8 4 7 0.201 1.130 1.896 584.494 o
-8 4 8 3910.300 3973.590 35.076 0.048 o
-8 4 9 1906.000 1954.360 28.674 0.181 o
-8 4 10 81.493 89.848 5.046 22.888 o
-8 4 11 252.831 251.959 7.235 5.756 o
-8 4 12 63.802 58.695 5.108 29.708 o
-8 4 13 123.614 105.686 6.508 14.519 o
-8 4 14 85.295 69.624 5.295 23.384 o
-8 4 15 18.171 14.154 4.020 82.438 o
-8 4 16 70.359 78.926 8.915 16.146 o
-8 4 17 36.193 31.919 6.017 36.949 o
-8 4 18 32.272 31.360 5.679 41.116 o
-8 4 19 9.183 10.866 4.325 90.841 o
-8 4 20 54.367 47.677 6.535 27.268 o
-8 4 21 63.127 71.502 7.507 20.604 o
-8 4 22 39.560 33.693 5.286 40.781 o
-8 4 23 118.692 123.161 8.672 11.812 o
-8 4 24 48.905 51.725 5.421 33.407 o
-8 4 25 85.634 95.882 6.696 18.345 o
-8 5 1 465.939 484.897 14.342 1.993 o
-8 5 2 43.721 47.374 6.681 28.889 o
-8 5 3 112.067 108.775 9.520 11.611 o
-8 5 4 177.204 171.569 11.881 6.697 o
-8 5 5 19.767 22.393 5.011 57.878 o
-8 5 6 99.612 77.504 8.182 15.205 o
-8 5 7 583.743 551.258 21.175 1.303 o
-8 5 8 1240.930 1241.910 21.712 0.402 o
-8 5 9 20.652 7.810 2.200 141.870 o
-8 5 10 1.804 0.675 1.509 716.400 o
-8 5 11 909.988 863.172 15.268 0.738 o
-8 5 12 428.880 428.862 10.611 2.499 o
-8 5 13 46.026 44.982 4.317 42.414 o
-8 5 14 12.002 7.740 1.929 211.111 o
-8 5 15 69.743 64.882 5.276 26.954 o
-8 5 16 252.718 260.818 8.961 5.304 o
-8 5 17 8.497 11.458 3.875 107.285 o
-8 5 18 0.701 -0.936 2.907 262.268 o
-8 5 19 76.603 95.343 8.177 16.386 o
-8 5 20 98.419 113.986 8.511 13.487 o
-8 5 21 8.885 10.971 3.328 130.977 o
-8 5 22 0.002 0.910 2.114 491.661 o
-8 5 23 42.931 50.590 4.874 38.862 o
-8 6 1 207.913 226.213 12.722 5.317 o
-8 6 2 101.450 94.305 11.880 9.838 o
-8 6 3 12.294 8.057 8.590 28.280 o
-8 6 4 111.061 108.952 7.639 13.944 o
-8 6 5 111.590 115.364 7.743 13.548 o
-8 6 6 25.767 28.386 4.037 64.598 o
-8 6 7 4.853 4.143 2.278 278.863 o
-8 6 8 103.627 105.269 7.412 14.964 o
-8 6 9 403.021 425.461 24.015 1.731 o
-8 6 10 79.645 89.154 6.307 20.320 o
-8 6 11 128.751 132.246 5.513 14.100 o
-8 6 12 14.069 6.981 1.622 216.921 o
-8 6 13 62.286 55.580 3.476 37.498 o
-8 6 14 5.103 3.159 2.546 243.745 o
-8 6 15 213.822 215.676 7.454 7.036 o
-8 6 16 102.369 91.855 5.347 19.046 o
-8 6 17 15.724 14.648 3.332 105.782 o
-8 6 18 84.198 90.529 6.672 18.869 o
-8 6 19 32.625 37.849 4.323 51.852 o
-8 6 20 90.983 102.663 6.366 17.980 o
-8 7 1 117.860 124.151 6.929 13.759 o
-8 7 2 195.994 205.753 20.409 3.481 o
-8 7 3 217.987 226.784 18.024 3.776 o
-8 7 4 35.345 36.914 4.441 49.282 o
-8 7 5 28.879 29.105 3.828 64.200 o
-8 7 6 318.434 353.277 11.552 3.479 o
-8 7 7 117.811 125.185 6.868 13.794 o
-8 7 8 18.422 22.662 3.113 97.151 o
-8 7 9 11.137 6.473 4.754 79.016 o
-8 7 10 16.096 15.649 5.130 61.462 o
-8 7 11 29.992 27.878 5.823 41.524 o
-8 7 12 157.198 158.627 6.450 10.682 o
-8 7 13 22.498 25.906 3.233 84.030 o
-8 7 14 32.701 32.427 3.278 65.862 o
-7 0 2 2537.490 3007.400 63.679 0.086 o
-7 0 4 203.085 271.773 15.739 4.247 o
-7 0 6 185.713 182.208 11.553 6.548 o
-7 0 8 825.062 948.007 25.437 0.682 o
-7 0 10 655.686 637.131 14.650 1.243 o
-7 0 12 301.625 309.056 10.929 3.946 o
-7 0 14 3407.220 3365.160 26.329 0.064 o
-7 0 16 1031.060 888.721 14.181 0.634 o
-7 0 18 159.196 161.721 6.368 10.553 o
-7 0 20 1028.470 1023.120 21.830 0.550 o
-7 0 22 216.239 179.893 14.599 4.939 o
-7 0 24 120.271 120.931 11.690 8.960 o
-7 0 26 13.693 15.559 4.160 84.589 o
-7 0 28 72.167 82.046 7.833 18.153 o
-7 0 30 13.493 8.147 2.311 172.659 o
-7 1 1 114.960 104.916 9.432 11.662 o
-7 1 2 661.323 691.033 21.905 1.039 o
-7 1 3 592.757 645.734 39.250 0.763 o
-7 1 4 683.489 725.685 36.592 0.720 o
-7 1 5 7.127 4.081 2.846 188.848 o
-7 1 6 742.976 740.389 28.061 0.805 o
-7 1 7 158.568 162.384 21.639 3.559 o
-7 1 8 2915.500 3039.150 40.945 0.080 o
-7 1 9 31.876 30.459 4.549 52.406 o
-7 1 10 23.988 25.279 4.561 59.964 o
-7 1 11 93.309 88.658 7.818 15.877 o
-7 1 12 35.797 35.571 2.417 70.480 o
-7 1 13 2002.450 2002.210 15.048 0.176 o
-7 1 14 111.046 100.713 3.545 19.905 o
-7 1 15 270.278 272.164 5.840 5.465 o
-7 1 16 0.731 0.785 1.108 1340.740 o
-7 1 17 0.003 0.841 1.242 1330.430 o
-7 1 18 164.263 177.419 5.370 10.457 o
-7 1 19 373.813 373.569 11.152 2.991 o
-7 1 20 323.621 325.374 10.501 3.691 o
-7 1 21 7.600 9.120 2.482 198.221 o
-7 1 22 0.307 1.881 1.986 511.797 o
-7 1 23 313.233 326.074 10.121 3.843 o
-7 1 24 0.008 -0.944 1.910 628.213 o
-7 1 25 17.339 19.519 3.653 88.475 o
-7 1 26 366.117 365.615 12.712 2.932 o
-7 1 27 17.386 13.657 2.733 123.135 o
-7 1 28 80.465 75.900 8.693 15.890 o
-7 1 29 6.980 9.841 2.040 242.521 o
-7 1 30 1.411 6.452 2.482 280.391 o
-7 2 1 29.394 63.715 8.824 21.052 o
-7 2 2 396.629 358.961 18.706 2.246 o
-7 2 3 955.374 855.968 28.342 0.597 o
-7 2 4 1.626 -1.139 3.511 176.148 o
-7 2 5 1728.080 1621.020 37.801 0.213 o
-7 2 6 47.632 35.656 5.998 32.967 o
-7 2 7 788.306 855.565 20.521 0.810 o
-7 2 8 375.858 457.052 15.947 2.339 o
-7 2 9 687.271 709.542 16.002 1.097 o
-7 2 10 3.115 5.511 2.298 292.337 o
-7 2 11 0.574 0.855 1.360 1005.840 o
-7 2 12 965.306 1003.930 10.733 0.656 o
-7 2 13 56.436 53.970 2.630 44.390 o
-7 2 14 618.093 569.433 8.402 1.529 o
-7 2 15 6.041 6.619 1.321 390.398 o
-7 2 16 267.847 250.819 6.954 5.528 o
-7 2 17 359.715 367.776 8.483 3.358 o
-7 2 18 360.046 381.587 9.699 3.193 o
-7 2 19 3230.640 3213.020 32.534 0.069 o
-7 2 20 256.697 264.296 9.422 5.108 o
-7 2 21 672.553 714.167 15.201 1.131 o
-7 2 22 42.489 39.825 3.882 48.938 o
-7 2 23 22.452 18.336 2.813 100.681 o
-7 2 24 104.541 100.517 5.434 18.106 o
-7 2 25 55.592 54.815 3.875 38.555 o
-7 2 26 9.074 5.835 1.645 285.088 o
-7 2 27 10.141 3.030 1.723 281.341 o
-7 2 28 15.800 14.846 3.623 96.400 o
-7 2 29 2.773 1.489 1.906 444.679 o
-7 3 1 534.012 559.666 12.629 1.692 o
-7 3 2 286.107 289.705 8.991 4.557 o
-7 3 3 279.074 280.380 12.429 4.102 o
-7 3 4 467.263 480.825 14.367 1.994 o
-7 3 5 298.995 248.049 10.133 4.470 o
-7 3 6 641.675 650.074 14.520 1.260 o
-7 3 7 180.755 175.567 7.736 8.578 o
-7 3 8 3837.100 3779.330 35.732 0.050 o
-7 3 9 246.042 251.227 9.351 5.414 o
-7 3 10 116.709 110.348 4.777 17.061 o
-7 3 11 1015.580 974.949 14.045 0.615 o
-7 3 12 123.646 111.555 4.930 16.089 o
-7 3 13 223.911 220.919 7.847 6.589 o
-7 3 14 5.739 3.728 1.559 397.357 o
-7 3 15 85.384 86.469 4.093 24.617 o
-7 3 16 46.090 53.857 3.288 46.799 o
-7 3 17 454.469 456.716 10.386 2.301 o
-7 3 18 108.308 95.008 5.690 17.594 o
-7 3 19 250.987 271.017 9.356 5.160 o
-7 3 20 29.046 28.121 3.400 70.654 o
-7 3 21 169.838 168.411 7.237 9.400 o
-7 3 22 0.008 -1.452 2.357 412.736 o
-7 3 23 82.707 80.943 5.823 21.591 o
-7 3 24 2.727 1.767 2.054 396.389 o
-7 3 25 0.672 1.814 1.674 658.599 o
-7 3 26 37.812 32.000 3.279 61.036 o
-7 3 27 1.086 -2.094 2.304 397.188 o
-7 3 28 44.785 61.437 5.620 32.163 o
-7 4 1 0.974 -0.882 1.767 647.847 o
-7 4 2 2.436 1.041 2.557 293.475 o
-7 4 3 296.068 313.191 10.496 4.049 o
-7 4 4 1.275 -2.398 1.738 642.846 o
-7 4 5 571.567 576.905 16.758 1.438 o
-7 4 6 28.702 29.511 3.076 75.063 o
-7 4 7 89.031 77.967 7.994 16.402 o
-7 4 8 1114.660 1118.350 28.945 0.447 o
-7 4 9 0.082 4.316 3.167 208.642 o
-7 4 10 28.265 35.274 5.882 40.238 o
-7 4 11 208.831 205.329 11.704 5.810 o
-7 4 12 227.116 234.053 14.272 4.562 o
-7 4 13 163.954 163.721 12.159 6.937 o
-7 4 14 7.937 10.117 4.056 103.119 o
-7 4 15 862.771 845.429 27.169 0.674 o
-7 4 16 10.103 8.186 3.993 102.856 o
-7 4 17 58.204 61.155 7.820 20.973 o
-7 4 18 0.668 6.915 4.268 114.667 o
-7 4 19 230.188 228.777 9.655 5.837 o
-7 4 20 10.230 6.077 4.163 98.663 o
-7 4 21 221.441 201.502 8.763 6.593 o
-7 4 22 19.137 18.465 2.926 105.312 o
-7 4 23 72.110 72.326 5.054 26.349 o
-7 4 24 21.096 29.624 3.277 82.452 o
-7 4 25 1.150 1.083 1.287 961.163 o
-7 4 26 0.210 1.861 1.057 1426.130 o
-7 5 1 428.509 397.772 13.098 2.430 o
-7 5 2 426.382 441.343 13.725 2.291 o
-7 5 3 328.171 323.875 11.645 3.512 o
-7 5 4 37.403 23.162 4.843 48.221 o
-7 5 5 13.591 13.971 3.904 93.172 o
-7 5 6 67.769 66.979 7.567 20.145 o
-7 5 7 11.895 6.826 2.727 160.237 o
-7 5 8 47.201 33.104 7.429 26.136 o
-7 5 9 1.088 0.657 2.577 316.357 o
-7 5 10 487.836 440.495 14.104 2.006 o
-7 5 11 29.142 23.985 3.769 67.370 o
-7 5 12 1.313 4.265 2.543 288.109 o
-7 5 13 0.025 4.104 3.094 219.222 o
-7 5 14 113.624 108.098 9.572 11.493 o
-7 5 15 199.520 206.628 12.355 5.735 o
-7 5 16 452.624 442.828 15.217 2.082 o
-7 5 17 1.005 0.267 1.779 627.829 o
-7 5 18 27.680 27.195 5.337 47.402 o
-7 5 19 103.903 121.682 9.662 11.537 o
-7 5 20 123.168 145.694 10.214 9.653 o
-7 5 21 181.220 176.404 10.768 7.070 o
-7 5 22 4.759 10.138 3.281 151.850 o
-7 5 23 2.815 0.744 2.058 408.338 o
-7 5 24 6.522 6.322 2.258 244.520 o
-7 6 1 435.810 443.612 18.708 1.936 o
-7 6 2 22.692 22.035 4.801 58.843 o
-7 6 3 81.224 76.039 7.216 18.883 o
-7 6 4 77.084 72.115 10.864 12.537 o
-7 6 5 3.321 11.191 4.224 105.356 o
-7 6 6 177.310 179.792 9.449 7.767 o
-7 6 7 320.113 306.697 12.217 3.589 o
-7 6 8 42.253 35.692 4.985 41.487 o
-7 6 9 6.163 5.500 2.271 252.355 o
-7 6 10 64.067 72.108 4.456 30.300 o
-7 6 11 7.380 7.138 1.785 285.076 o
-7 6 12 8.502 9.694 2.456 191.194 o
-7 6 13 55.815 64.262 4.024 35.906 o
-7 6 14 149.363 138.623 5.872 12.100 o
-7 6 15 12.386 13.516 3.100 125.314 o
-7 6 16 16.695 18.267 2.543 124.505 o
-7 6 17 40.251 32.966 3.042 60.754 o
-7 6 18 5.674 6.093 2.637 212.433 o
-7 6 19 3.480 6.619 2.553 241.587 o
-7 6 20 1.008 2.729 2.065 433.594 o
-7 6 21 38.810 48.908 4.781 41.581 o
-7 6 22 6.566 4.960 1.694 334.225 o
-7 7 1 33.647 36.808 4.175 53.023 o
-7 7 2 3.327 4.578 3.836 133.653 o
-7 7 3 424.784 428.230 13.639 2.336 o
-7 7 4 0.223 -0.018 1.967 578.973 o
-7 7 5 36.119 41.600 4.516 46.816 o
-7 7 6 11.294 11.266 5.315 63.929 o
-7 7 7 18.546 13.158 3.994 83.240 o
-7 7 8 4.987 3.244 3.634 142.529 o
-7 7 9 23.104 19.190 2.939 95.341 o
-7 7 10 213.304 199.425 8.401 6.945 o
-7 7 11 3.016 -3.282 3.555 164.518 o
-7 7 12 33.366 23.662 2.934 74.852 o
-7 7 13 7.175 9.982 3.423 133.923 o
-7 7 14 109.956 92.988 5.005 18.562 o
-7 7 15 44.160 40.026 2.814 56.264 o
-7 7 16 94.322 81.617 5.010 21.535 o
-7 8 1 93.955 69.551 7.542 17.198 o
-7 8 2 145.105 121.027 12.919 7.418 o
-7 8 3 3.854 2.263 3.186 186.131 o
-7 8 4 40.983 25.901 2.818 65.832 o
-7 8 5 10.649 3.258 3.902 110.870 o
-7 8 6 36.156 42.577 4.292 48.463 o
-7 8 7 72.775 77.411 9.429 15.025 o
-7 8 8 149.232 174.516 29.827 2.159 o
-7 8 9 46.670 46.735 5.250 35.878 o
-7 8 10 17.727 15.946 2.353 131.632 o
-6 0 2 423.560 434.989 18.230 2.025 o
-6 0 4 2346.330 2544.230 38.453 0.116 o
-6 0 6 31.881 78.927 4.648 39.031 o
-6 0 8 246.641 349.805 13.701 3.850 o
-6 0 10 3669.140 3819.380 47.780 0.052 o
-6 0 12 957.698 1032.560 26.264 0.560 o
-6 0 14 1078.490 1075.650 28.680 0.473 o
-6 0 16 540.450 589.050 11.019 1.673 o
-6 0 18 19.058 17.528 2.544 118.110 o
-6 0 20 303.880 274.811 9.510 4.337 o
-6 0 22 49.047 51.824 8.141 21.711 o
-6 0 24 483.385 459.956 22.252 1.580 o
-6 0 26 97.330 97.229 9.791 12.348 o
-6 0 28 774.607 685.891 22.842 0.883 o
-6 0 30 5.125 6.750 2.503 229.191 o
-6 1 1 984.100 858.661 21.645 0.632 o
-6 1 2 615.999 597.245 21.763 1.185 o
-6 1 3 4122.620 4180.930 28.142 0.043 o
-6 1 4 1905.750 1852.220 21.319 0.192 o
-6 1 5 455.101 514.389 12.073 2.085 o
-6 1 6 385.564 428.612 10.092 2.799 o
-6 1 7 2293.030 2175.280 31.392 0.135 o
-6 1 8 1668.040 1849.430 30.104 0.216 o
-6 1 9 16.701 27.770 4.078 74.074 o
-6 1 10 178.894 247.031 11.807 5.940 o
-6 1 11 0.147 3.949 2.680 283.274 o
-6 1 12 3.963 3.621 2.434 271.612 o
-6 1 13 573.046 512.708 18.965 1.438 o
-6 1 14 87.229 91.481 3.459 25.009 o
-6 1 15 3.312 2.417 1.095 723.981 o
-6 1 16 30.698 28.792 2.211 85.354 o
-6 1 17 39.051 42.494 3.005 57.928 o
-6 1 18 580.060 562.638 11.447 1.583 o
-6 1 19 106.709 108.955 5.201 17.709 o
-6 1 20 32.568 20.192 2.474 85.623 o
-6 1 21 1667.080 1657.640 24.484 0.238 o
-6 1 22 87.995 78.893 5.226 22.305 o
-6 1 23 195.778 210.614 8.219 7.334 o
-6 1 24 62.546 57.689 5.916 27.002 o
-6 1 25 44.120 41.404 4.911 39.998 o
-6 1 26 239.838 219.724 10.132 5.606 o
-6 1 27 177.381 166.735 8.370 8.528 o
-6 1 28 9.651 13.672 2.683 156.757 o
-6 1 29 4.582 1.454 3.772 138.681 o
-6 1 30 11.371 16.526 6.086 49.913 o
-6 2 1 1083.660 1158.200 32.306 0.434 o
-6 2 2 135.325 102.306 9.376 10.796 o
-6 2 3 37.569 38.028 5.954 35.925 o
-6 2 4 2033.730 2127.370 26.974 0.160 o
-6 2 5 1612.980 1742.680 25.476 0.239 o
-6 2 6 148.510 162.118 8.183 9.847 o
-6 2 7 4510.790 4595.400 33.019 0.036 o
-6 2 8 21.364 33.120 3.121 82.272 o
-6 2 9 1560.290 1699.270 82.114 0.151 o
-6 2 10 148.781 191.277 7.739 9.507 o
-6 2 11 62.513 62.953 7.126 22.390 o
-6 2 12 522.001 522.355 13.740 1.752 o
-6 2 13 347.404 333.586 6.574 3.810 o
-6 2 14 1.080 0.289 1.222 1135.610 o
-6 2 15 98.577 105.061 3.999 20.828 o
-6 2 16 437.820 417.888 8.029 2.616 o
-6 2 17 280.594 283.222 7.273 4.964 o
-6 2 18 2.751 5.605 1.705 430.141 o
-6 2 19 450.974 455.790 10.544 2.313 o
-6 2 20 763.633 752.230 15.506 0.960 o
-6 2 21 2.768 1.009 1.751 511.356 o
-6 2 22 64.184 54.862 4.390 33.062 o
-6 2 23 2.415 -1.816 1.823 525.317 o
-6 2 24 76.867 72.519 4.669 26.431 o
-6 2 25 208.042 222.372 7.726 7.013 o
-6 2 26 32.294 29.043 3.668 63.051 o
-6 2 27 3.657 3.804 2.018 352.927 o
-6 2 28 13.576 13.924 3.945 92.038 o
-6 2 29 0.437 3.133 2.193 404.241 o
-6 2 30 8.221 6.682 2.193 230.580 o
-6 3 1 193.860 190.024 13.989 5.380 o
-6 3 2 1148.680 1098.940 32.274 0.421 o
-6 3 3 2.601 0.440 1.943 459.231 o
-6 3 4 428.211 403.369 16.019 2.218 o
-6 3 5 2381.750 2573.740 41.215 0.112 o
-6 3 6 1681.990 1687.900 21.380 0.237 o
-6 3 7 91.141 73.968 4.749 23.262 o
-6 3 8 2661.780 2706.090 41.019 0.096 o
-6 3 9 19.295 29.762 3.439 81.890 o
-6 3 10 6.709 8.211 1.767 289.604 o
-6 3 11 247.159 242.397 7.069 6.010 o
-6 3 12 65.587 66.916 3.463 34.183 o
-6 3 13 502.273 482.703 8.301 2.095 o
-6 3 14 29.025 23.076 2.013 97.218 o
-6 3 15 416.585 395.326 8.713 2.791 o
-6 3 16 491.488 464.696 9.652 2.136 o
-6 3 17 6347.770 6212.050 44.129 0.019 o
-6 3 18 129.293 130.055 6.627 13.056 o
-6 3 19 308.698 301.712 9.834 4.067 o
-6 3 20 200.038 193.785 7.875 7.588 o
-6 3 21 55.468 61.594 5.086 31.659 o
-6 3 22 176.724 164.702 7.099 9.268 o
-6 3 23 443.725 423.095 10.919 2.416 o
-6 3 24 5.206 2.366 3.324 165.707 o
-6 3 25 660.644 701.911 15.657 1.154 o
-6 3 26 128.546 108.722 8.828 11.511 o
-6 3 27 79.823 93.123 5.033 22.922 o
-6 3 28 5.593 3.677 1.987 318.053 o
-6 3 29 9.129 6.568 2.123 228.448 o
-6 4 1 0.661 1.451 1.400 897.285 o
-6 4 2 33.647 40.705 3.580 57.696 o
-6 4 3 95.852 90.567 6.512 17.848 o
-6 4 4 17.350 8.852 1.964 165.922 o
-6 4 5 1.673 3.890 2.543 285.409 o
-6 4 6 341.060 317.991 11.108 3.487 o
-6 4 7 340.994 352.003 11.927 3.249 o
-6 4 8 416.138 421.752 13.309 2.417 o
-6 4 9 641.507 642.152 13.153 1.296 o
-6 4 10 10.323 11.773 1.822 215.933 o
-6 4 11 85.378 92.902 5.752 20.489 o
-6 4 12 404.628 400.262 9.683 2.794 o
-6 4 13 812.898 804.168 15.992 0.861 o
-6 4 14 446.242 433.008 12.017 2.316 o
-6 4 15 44.062 41.939 6.699 29.328 o
-6 4 16 1394.170 1416.000 34.974 0.295 o
-6 4 17 1003.090 1050.130 21.179 0.561 o
-6 4 18 576.425 583.375 15.901 1.444 o
-6 4 19 433.688 447.284 21.305 1.781 o
-6 4 20 19.513 19.294 3.486 88.998 o
-6 4 21 148.114 134.116 7.465 11.062 o
-6 4 22 0.847 0.535 1.977 523.048 o
-6 4 23 41.705 35.668 3.937 50.278 o
-6 4 24 48.149 57.994 4.578 37.161 o
-6 4 25 102.804 112.952 18.780 5.059 o
-6 4 26 58.989 53.179 3.808 37.821 o
-6 4 27 36.775 41.867 4.489 46.613 o
-6 5 1 220.133 212.255 8.304 6.645 o
-6 5 2 176.017 173.155 7.624 8.853 o
-6 5 3 35.229 40.581 8.102 24.554 o
-6 5 4 0.504 4.607 3.847 143.253 o
-6 5 5 3.568 8.047 4.034 116.993 o
-6 5 6 201.928 200.916 11.240 6.148 o
-6 5 7 84.572 87.890 5.371 21.806 o
-6 5 8 9.061 9.622 2.680 171.322 o
-6 5 9 44.310 51.281 4.957 37.674 o
-6 5 10 13.271 12.068 2.552 150.040 o
-6 5 11 3.827 6.180 2.480 249.868 o
-6 5 12 609.022 618.389 29.741 0.974 o
-6 5 13 14.414 15.319 3.176 113.596 o
-6 5 14 97.860 97.177 6.714 16.939 o
-6 5 15 108.788 112.819 10.077 11.060 o
-6 5 16 266.900 282.696 15.600 3.631 o
-6 5 17 2.103 -0.176 3.330 191.221 o
-6 5 18 11.383 11.009 4.091 94.191 o
-6 5 19 56.761 65.093 7.773 21.049 o
-6 5 20 10.275 13.823 4.456 83.082 o
-6 5 21 0.041 -0.088 2.829 286.086 o
-6 5 22 51.781 45.419 5.715 31.963 o
-6 5 23 1.130 0.121 2.168 440.278 o
-6 5 24 6.117 7.991 2.951 174.024 o
-6 5 25 24.215 19.407 2.955 92.554 o
-6 6 1 89.498 86.243 8.789 14.638 o
-6 6 2 54.521 47.794 5.161 33.637 o
-6 6 3 26.557 20.121 5.784 45.066 o
-6 6 4 286.062 263.274 11.517 4.287 o
-6 6 5 148.170 150.624 13.236 6.847 o
-6 6 6 105.520 84.101 10.019 11.972 o
-6 6 7 46.290 38.981 6.962 27.884 o
-6 6 8 110.258 91.247 10.086 11.483 o
-6 6 9 261.065 235.562 10.011 5.138 o
-6 6 10 4.575 7.487 2.364 247.901 o
-6 6 11 364.537 352.506 12.155 3.043 o
-6 6 12 0.815 3.164 2.294 364.207 o
-6 6 13 228.243 237.741 10.036 5.680 o
-6 6 14 44.181 54.852 5.011 36.740 o
-6 6 15 41.358 38.085 8.646 21.774 o
-6 6 16 454.073 486.308 18.142 1.835 o
-6 6 17 551.688 605.576 19.899 1.353 o
-6 6 18 8.049 14.711 3.373 125.353 o
-6 6 19 40.871 50.678 5.752 34.165 o
-6 6 20 0.212 -2.547 2.012 554.347 o
-6 6 21 0.440 5.433 2.676 269.012 o
-6 6 22 40.247 49.705 4.849 40.306 o
-6 7 1 191.593 202.324 13.337 5.552 o
-6 7 2 27.522 27.802 3.993 63.831 o
-6 7 3 4.861 3.466 2.642 232.445 o
-6 7 4 141.288 133.583 7.915 11.060 o
-6 7 5 32.807 36.948 4.450 50.751 o
-6 7 6 105.598 111.534 7.175 14.885 o
-6 7 7 102.422 99.352 6.678 16.440 o
-6 7 8 6.127 4.762 2.335 249.288 o
-6 7 9 22.268 12.595 2.832 107.493 o
-6 7 10 48.449 45.010 4.333 41.178 o
-6 7 11 101.020 82.095 8.709 14.101 o
-6 7 12 196.231 203.577 6.553 8.062 o
-6 7 13 219.258 215.527 6.795 7.093 o
-6 7 14 140.588 140.308 5.207 13.149 o
-6 7 15 91.087 77.866 3.789 24.973 o
-6 7 16 16.427 13.945 1.920 158.790 o
-6 7 17 153.553 141.620 5.125 12.264 o
-6 7 18 19.119 23.082 3.202 93.131 o
-6 8 1 3.710 7.072 5.749 63.328 o
-6 8 2 61.942 70.019 5.736 26.492 o
-6 8 3 4.750 3.451 1.596 426.123 o
-6 8 4 1.504 -1.508 1.404 875.725 o
-6 8 5 12.386 12.347 4.498 80.091 o
-6 8 6 75.364 68.766 4.787 26.834 o
-6 8 7 0.315 -1.750 3.624 172.997 o
-6 8 8 104.486 103.340 8.641 13.265 o
-6 8 9 17.450 18.959 2.709 115.614 o
-6 8 10 30.385 33.491 6.739 33.487 o
-6 8 11 148.935 142.435 13.905 6.557 o
-6 8 12 134.406 130.077 6.501 12.828 o
-5 0 2 5530.650 5330.420 50.856 0.025 o
-5 0 4 824.348 698.960 11.559 0.956 o
-5 0 6 511.210 495.021 7.572 2.050 o
-5 0 8 575.676 672.666 17.301 1.308 o
-5 0 10 340.151 352.947 13.525 3.075 o
-5 0 12 2058.150 2285.270 36.972 0.145 o
-5 0 14 130.328 103.036 8.657 11.743 o
-5 0 16 41.627 19.572 2.271 74.868 o
-5 0 18 2054.880 2208.990 26.622 0.155 o
-5 0 20 792.250 742.946 16.309 0.919 o
-5 0 22 2344.240 2307.950 36.147 0.124 o
-5 0 24 979.669 962.493 23.212 0.589 o
-5 0 26 104.431 95.302 9.933 11.852 o
-5 0 28 884.963 820.116 25.225 0.688 o
-5 0 30 489.809 449.679 15.691 1.902 o
-5 1 1 1849.120 1891.800 27.718 0.192 o
-5 1 2 5446.550 5245.590 27.243 0.026 o
-5 1 3 2.812 4.235 0.949 752.124 o
-5 1 4 786.181 820.090 10.402 0.936 o
-5 1 5 3468.310 3573.990 47.448 0.058 o
-5 1 6 131.545 152.009 4.151 14.204 o
-5 1 7 2868.710 3058.240 19.038 0.085 o
-5 1 8 682.299 717.802 14.234 1.127 o
-5 1 9 289.065 284.200 8.036 4.706 o
-5 1 10 95.432 83.115 3.939 23.316 o
-5 1 11 707.382 776.005 12.190 1.066 o
-5 1 12 187.600 176.472 6.160 9.041 o
-5 1 13 87.767 89.261 4.670 22.685 o
-5 1 14 431.435 491.835 11.208 2.287 o
-5 1 15 28.182 28.393 3.125 75.754 o
-5 1 16 90.047 117.986 3.419 22.025 o
-5 1 17 3.879 0.412 1.000 825.802 o
-5 1 18 754.967 753.762 9.744 1.034 o
-5 1 19 227.485 248.154 6.345 6.567 o
-5 1 20 264.023 242.089 6.386 5.796 o
-5 1 21 0.615 0.653 1.271 1134.640 o
-5 1 22 388.678 380.089 9.613 2.983 o
-5 1 23 322.721 330.674 11.011 3.610 o
-5 1 24 512.225 485.085 13.162 1.872 o
-5 1 25 1.573 0.683 2.098 438.698 o
-5 1 26 18.570 16.241 3.385 96.216 o
-5 1 27 2.032 -1.434 4.243 121.532 o
-5 1 28 106.157 108.718 6.538 15.857 o
-5 1 29 26.767 16.564 2.632 97.344 o
-5 1 30 59.690 60.431 3.980 35.391 o
-5 1 31 24.961 19.273 3.180 86.507 o
-5 2 1 980.268 1170.630 17.664 0.557 o
-5 2 2 391.755 430.494 7.994 2.883 o
-5 2 3 4058.670 4106.460 45.336 0.044 o
-5 2 4 248.037 241.854 6.607 6.098 o
-5 2 5 151.798 194.736 6.237 10.180 o
-5 2 6 2341.260 2499.470 29.032 0.122 o
-5 2 7 58.565 43.961 6.202 28.193 o
-5 2 8 1560.130 1545.660 19.669 0.275 o
-5 2 9 692.505 746.674 14.294 1.085 o
-5 2 10 81.508 93.159 5.374 21.867 o
-5 2 11 2789.640 2794.750 30.200 0.091 o
-5 2 12 237.441 253.667 9.516 5.505 o
-5 2 13 295.818 319.632 11.033 3.936 o
-5 2 14 205.464 186.540 6.962 7.885 o
-5 2 15 62.779 74.858 3.637 33.177 o
-5 2 16 132.826 143.751 5.136 13.661 o
-5 2 17 19.094 22.370 2.251 119.121 o
-5 2 18 130.293 122.519 5.086 14.790 o
-5 2 19 406.254 396.519 9.271 2.823 o
-5 2 20 44.393 49.099 3.445 48.214 o
-5 2 21 228.150 252.039 7.837 6.135 o
-5 2 22 872.644 850.165 14.279 0.787 o
-5 2 23 0.697 3.496 1.619 623.596 o
-5 2 24 93.076 85.082 5.123 21.231 o
-5 2 25 16.152 26.794 2.862 104.236 o
-5 2 26 43.004 44.782 4.645 41.594 o
-5 2 27 116.578 119.752 6.833 14.132 o
-5 2 28 215.431 201.904 12.211 5.555 o
-5 2 29 100.448 116.176 8.780 12.936 o
-5 2 30 48.273 54.748 5.444 33.023 o
-5 3 1 516.908 596.833 22.086 1.359 o
-5 3 2 547.342 546.144 18.525 1.475 o
-5 3 3 3213.340 3319.250 61.582 0.063 o
-5 3 4 81.902 85.901 7.626 17.413 o
-5 3 5 2608.760 2427.840 39.846 0.105 o
-5 3 6 1039.260 1098.080 27.761 0.491 o
-5 3 7 1835.100 1740.430 35.656 0.195 o
-5 3 8 137.304 162.183 11.440 8.030 o
-5 3 9 615.281 684.002 24.497 1.051 o
-5 3 10 235.023 217.656 14.226 4.577 o
-5 3 11 259.495 260.929 10.086 4.948 o
-5 3 12 118.306 130.306 5.937 14.600 o
-5 3 13 50.704 44.344 3.274 46.974 o
-5 3 14 468.283 437.893 10.321 2.282 o
-5 3 15 945.873 907.928 14.758 0.690 o
-5 3 16 522.313 524.232 11.493 1.827 o
-5 3 17 333.685 366.014 9.854 3.474 o
-5 3 18 1510.660 1523.620 20.384 0.287 o
-5 3 19 1232.870 1176.340 23.163 0.413 o
-5 3 20 1.009 -0.513 2.315 395.917 o
-5 3 21 1015.360 988.637 22.699 0.563 o
-5 3 22 0.068 -2.176 1.706 780.642 o
-5 3 23 40.841 34.516 5.441 38.955 o
-5 3 24 364.981 355.706 11.915 3.051 o
-5 3 25 16.428 16.431 2.887 116.412 o
-5 3 26 67.953 67.948 4.853 28.446 o
-5 3 27 32.835 39.223 5.651 39.560 o
-5 3 28 1.154 2.243 2.351 352.476 o
-5 3 29 59.339 82.461 6.620 22.947 o
-5 4 1 407.648 452.033 20.989 1.871 o
-5 4 2 0.273 4.218 1.960 470.877 o
-5 4 3 914.095 888.544 27.455 0.621 o
-5 4 4 666.321 641.397 23.546 1.032 o
-5 4 5 409.242 401.050 19.075 2.084 o
-5 4 6 625.694 637.418 24.038 1.080 o
-5 4 7 58.764 54.664 7.424 22.584 o
-5 4 8 0.018 0.602 1.647 805.624 o
-5 4 9 158.499 143.620 7.987 9.950 o
-5 4 10 716.532 785.236 15.383 1.004 o
-5 4 11 84.354 86.564 7.242 17.904 o
-5 4 12 51.410 65.639 5.464 30.535 o
-5 4 13 112.712 113.343 6.170 15.547 o
-5 4 14 49.245 53.101 4.562 37.772 o
-5 4 15 900.636 945.607 18.196 0.689 o
-5 4 16 462.985 463.425 16.651 1.924 o
-5 4 17 0.945 1.920 3.454 179.970 o
-5 4 18 152.870 130.565 10.985 8.335 o
-5 4 19 244.512 224.599 14.227 4.425 o
-5 4 20 87.091 97.031 9.395 13.492 o
-5 4 21 41.296 44.100 4.611 42.781 o
-5 4 22 100.846 89.659 6.278 17.762 o
-5 4 23 366.776 381.379 12.171 2.923 o
-5 4 24 2.389 3.987 1.983 392.725 o
-5 4 25 338.098 329.064 25.506 1.929 o
-5 4 26 93.233 92.227 6.340 18.365 o
-5 4 27 498.015 548.456 25.823 1.303 o
-5 5 1 2.820 5.485 2.870 215.120 o
-5 5 2 611.696 558.248 25.402 1.123 o
-5 5 3 54.507 48.399 7.832 22.255 o
-5 5 4 29.960 22.741 5.646 44.272 o
-5 5 5 45.636 45.813 7.466 25.156 o
-5 5 6 96.296 96.722 7.837 15.260 o
-5 5 7 167.204 178.057 7.527 9.151 o
-5 5 8 147.617 149.692 7.041 11.006 o
-5 5 9 219.278 233.893 8.871 6.239 o
-5 5 10 121.312 123.769 6.662 13.818 o
-5 5 11 5.973 4.629 1.880 319.288 o
-5 5 12 1333.620 1361.370 37.700 0.307 o
-5 5 13 96.149 99.789 7.030 16.450 o
-5 5 14 117.157 118.389 7.710 13.110 o
-5 5 15 69.038 71.016 6.106 23.850 o
-5 5 16 71.645 65.128 8.184 18.258 o
-5 5 17 148.128 140.012 11.367 8.085 o
-5 5 18 91.517 78.629 8.801 14.748 o
-5 5 19 0.602 0.671 1.789 636.686 o
-5 5 20 285.315 314.056 14.289 3.561 o
-5 5 21 45.913 51.695 4.532 39.574 o
-5 5 22 63.076 64.794 4.668 30.800 o
-5 5 23 31.765 32.873 3.382 65.304 o
-5 5 24 33.300 36.818 3.262 63.215 o
-5 5 25 163.554 190.853 12.793 6.361 o
-5 6 1 318.776 291.282 18.173 2.848 o
-5 6 2 15.449 17.360 5.173 60.579 o
-5 6 3 2.246 -0.506 3.263 197.468 o
-5 6 4 195.908 181.549 14.150 5.355 o
-5 6 5 62.733 47.637 7.400 22.597 o
-5 6 6 16.532 6.555 3.584 104.933 o
-5 6 7 214.057 177.737 13.771 5.249 o
-5 6 8 126.297 91.448 9.444 11.417 o
-5 6 9 4.870 5.774 2.716 212.684 o
-5 6 10 269.295 241.158 10.413 4.879 o
-5 6 11 44.347 32.644 4.259 46.893 o
-5 6 12 325.261 316.535 12.022 3.523 o
-5 6 13 10.939 19.053 3.379 110.572 o
-5 6 14 724.132 787.547 34.809 0.698 o
-5 6 15 226.454 228.900 10.210 5.746 o
-5 6 16 592.334 614.873 16.466 1.356 o
-5 6 17 15.862 16.734 4.342 76.431 o
-5 6 18 22.305 13.684 3.930 78.957 o
-5 6 19 46.686 53.269 6.244 29.648 o
-5 6 20 0.035 -0.457 2.314 427.478 o
-5 6 21 18.285 24.282 4.017 75.463 o
-5 6 22 43.466 44.990 4.920 39.474 o
-5 6 23 95.575 116.858 6.907 15.908 o
-5 7 1 4.186 1.332 4.236 114.384 o
-5 7 2 95.974 79.310 6.172 19.133 o
-5 7 3 15.620 12.427 2.728 131.542 o
-5 7 4 3.613 0.223 3.682 151.190 o
-5 7 5 747.120 775.767 28.047 0.786 o
-5 7 6 210.315 209.225 14.673 4.806 o
-5 7 7 6.706 14.839 5.257 67.557 o
-5 7 8 2.819 7.483 4.405 103.005 o
-5 7 9 132.964 124.798 11.296 8.813 o
-5 7 10 25.233 29.125 6.046 41.206 o
-5 7 11 48.601 45.524 4.467 40.150 o
-5 7 12 65.305 53.377 4.653 31.855 o
-5 7 13 10.026 14.821 4.510 81.291 o
-5 7 14 44.256 34.160 3.873 49.677 o
-5 7 15 67.139 64.705 4.866 29.001 o
-5 7 16 48.879 64.336 4.816 34.533 o
-5 7 17 13.223 9.669 2.684 149.112 o
-5 7 18 35.800 27.971 3.272 65.026 o
-5 7 19 17.001 18.780 2.903 111.015 o
-5 8 1 34.291 27.564 4.526 52.012 o
-5 8 2 41.026 31.887 5.698 37.546 o
-5 8 3 32.545 38.899 4.614 48.716 o
-5 8 4 9.385 4.968 1.899 258.096 o
-5 8 5 14.963 10.374 2.431 152.021 o
-5 8 6 3.258 0.700 1.817 471.364 o
-5 8 7 2.966 -0.307 2.901 236.473 o
-5 8 8 84.899 74.739 5.096 23.495 o
-5 8 9 49.248 57.681 4.467 37.415 o
-5 8 10 8.286 8.999 2.429 197.655 o
-5 8 11 4.646 3.055 2.084 325.697 o
-5 8 12 74.468 78.595 4.824 25.858 o
-5 8 13 31.392 29.508 2.968 73.133 o
-5 8 14 22.151 19.364 2.575 106.143 o
-4 0 2 332.943 281.768 9.892 3.899 o
-4 0 4 2526.070 2239.060 12.838 0.123 o
-4 0 6 5062.560 5205.470 40.829 0.029 o
-4 0 8 15494.300 16175.800 78.493 0.003 o
-4 0 10 176.812 168.756 9.070 8.143 o
-4 0 12 505.421 561.633 17.335 1.606 o
-4 0 14 427.412 451.666 16.898 2.064 o
-4 0 16 1180.940 1234.170 30.203 0.394 o
-4 0 18 230.768 268.824 9.069 5.600 o
-4 0 20 3336.840 3359.700 48.187 0.063 o
-4 0 22 0.145 1.234 2.983 248.770 o
-4 0 24 189.667 171.370 9.901 7.323 o
-4 0 26 29.845 28.129 6.705 34.607 o
-4 0 28 57.965 61.022 7.208 22.944 o
-4 0 30 178.448 167.769 9.723 7.771 o
-4 1 1 6801.810 6180.630 32.323 0.018 o
-4 1 2 264.768 258.115 4.840 5.868 o
-4 1 3 583.824 484.029 13.349 1.633 o
-4 1 4 3333.040 3258.900 20.640 0.067 o
-4 1 5 1590.040 1546.660 17.600 0.271 o
-4 1 6 67.659 57.830 2.328 38.974 o
-4 1 7 7.911 17.321 1.696 221.574 o
-4 1 8 1615.980 1583.610 18.110 0.262 o
-4 1 9 4472.700 4565.790 26.040 0.037 o
-4 1 10 6.115 14.786 1.860 241.484 o
-4 1 11 5.985 2.377 1.836 351.830 o
-4 1 12 37.323 66.714 4.565 39.820 o
-4 1 13 1490.680 1470.450 20.921 0.297 o
-4 1 14 757.476 786.218 15.990 0.940 o
-4 1 15 500.368 480.876 12.974 1.931 o
-4 1 16 1341.530 1341.140 22.377 0.351 o
-4 1 17 36.529 31.332 2.185 74.723 o
-4 1 18 763.890 798.060 10.746 0.979 o
-4 1 19 517.008 470.005 9.827 2.008 o
-4 1 20 316.259 326.599 7.871 4.082 o
-4 1 21 1252.720 1164.250 20.670 0.416 o
-4 1 22 0.692 0.695 1.531 821.958 o
-4 1 23 113.742 113.876 5.788 15.920 o
-4 1 24 113.671 101.917 5.430 17.006 o
-4 1 25 75.841 59.117 4.168 29.837 o
-4 1 26 123.537 116.659 6.311 14.313 o
-4 1 27 365.841 371.471 10.560 3.111 o
-4 1 28 114.189 103.819 6.382 15.565 o
-4 1 29 123.318 128.970 6.426 13.729 o
-4 1 30 3.442 5.627 2.214 300.285 o
-4 1 31 12.552 11.041 2.350 167.315 o
-4 2 1 25.455 21.569 1.435 118.740 o
-4 2 2 11.687 11.546 1.390 233.422 o
-4 2 3 1954.710 2133.260 16.842 0.173 o
-4 2 4 306.374 291.949 11.183 3.949 o
-4 2 5 7181.030 7031.670 55.767 0.015 o
-4 2 6 61.700 63.813 5.725 27.240 o
-4 2 7 3619.620 3479.800 41.678 0.056 o
-4 2 8 1.250 1.882 2.120 421.674 o
-4 2 9 888.798 917.463 23.479 0.665 o
-4 2 10 240.009 186.523 11.171 5.596 o
-4 2 11 326.813 261.544 13.975 3.478 o
-4 2 12 1219.500 1313.700 21.151 0.399 o
-4 2 13 11.463 16.424 3.044 125.912 o
-4 2 14 165.991 178.078 8.738 8.526 o
-4 2 15 411.975 443.014 26.786 1.527 o
-4 2 16 73.256 61.796 3.458 32.492 o
-4 2 17 498.268 543.490 9.322 1.952 o
-4 2 18 522.779 514.206 9.368 1.912 o
-4 2 19 66.435 49.768 3.173 38.242 o
-4 2 20 1383.220 1340.200 16.093 0.351 o
-4 2 21 322.106 287.064 8.449 4.182 o
-4 2 22 10.887 12.761 2.275 176.753 o
-4 2 23 345.706 330.093 9.976 3.516 o
-4 2 24 236.390 243.638 7.416 6.151 o
-4 2 25 196.312 221.059 8.512 7.066 o
-4 2 26 287.795 290.613 11.896 4.043 o
-4 2 27 2.241 1.816 2.986 223.149 o
-4 2 28 237.143 235.576 13.259 4.688 o
-4 2 29 7.105 8.251 3.323 143.130 o
-4 2 30 16.944 25.172 4.059 75.757 o
-4 3 1 51.784 39.147 5.327 34.993 o
-4 3 2 44.455 40.956 5.251 37.685 o
-4 3 3 266.987 277.016 13.062 4.134 o
-4 3 4 148.940 106.310 8.285 11.045 o
-4 3 5 10.130 22.257 4.379 79.405 o
-4 3 6 0.206 3.442 2.669 288.348 o
-4 3 7 3886.040 4116.730 55.038 0.045 o
-4 3 8 403.578 387.331 17.604 2.244 o
-4 3 9 1.276 6.607 2.916 218.524 o
-4 3 10 210.819 210.790 14.191 4.933 o
-4 3 11 6.627 9.298 3.789 118.502 o
-4 3 12 18.890 12.847 3.672 91.091 o
-4 3 13 207.213 207.486 14.168 5.010 o
-4 3 14 396.573 441.956 11.648 2.582 o
-4 3 15 709.130 674.402 12.450 1.145 o
-4 3 16 3252.150 3062.340 30.830 0.071 o
-4 3 17 2730.300 2679.760 46.741 0.091 o
-4 3 18 805.724 870.593 15.338 0.838 o
-4 3 19 62.040 70.607 5.478 27.321 o
-4 3 20 181.298 155.059 11.437 7.002 o
-4 3 21 56.092 34.453 5.300 34.512 o
-4 3 22 241.220 232.465 13.727 4.540 o
-4 3 23 89.303 83.595 8.139 15.871 o
-4 3 24 274.598 253.022 10.155 4.768 o
-4 3 25 225.006 225.533 9.268 6.087 o
-4 3 26 42.606 51.814 4.466 41.412 o
-4 3 27 164.741 163.720 11.305 7.365 o
-4 3 28 41.767 40.961 5.683 35.841 o
-4 3 29 38.092 43.151 4.953 41.917 o
-4 4 1 1729.590 1604.570 36.221 0.217 o
-4 4 2 50.825 38.294 5.897 32.262 o
-4 4 3 170.501 165.460 11.911 6.897 o
-4 4 4 156.895 131.501 10.720 8.374 o
-4 4 5 86.102 72.450 8.198 16.516 o
-4 4 6 6.336 5.487 3.473 142.781 o
-4 4 7 6.511 9.105 4.125 104.626 o
-4 4 8 22.236 18.074 4.666 62.914 o
-4 4 9 3.301 -0.003 1.470 638.506 o
-4 4 10 74.730 69.992 4.552 27.547 o
-4 4 11 118.896 132.342 6.371 13.996 o
-4 4 12 45.312 41.870 3.740 47.717 o
-4 4 13 752.206 770.117 15.661 0.961 o
-4 4 14 1.212 1.846 2.190 401.261 o
-4 4 15 2157.750 2195.500 35.127 0.142 o
-4 4 16 607.726 606.874 15.029 1.367 o
-4 4 17 1591.050 1568.970 36.764 0.239 o
-4 4 18 29.350 35.434 6.048 38.471 o
-4 4 19 14.734 15.593 4.914 66.538 o
-4 4 20 20.508 16.151 4.924 61.064 o
-4 4 21 141.506 156.013 11.680 7.847 o
-4 4 22 4.506 1.140 2.775 231.456 o
-4 4 23 3.268 4.784 3.173 182.935 o
-4 4 24 341.552 364.218 16.797 2.675 o
-4 4 25 776.389 836.481 18.120 0.861 o
-4 4 26 547.325 590.365 16.178 1.499 o
-4 4 27 384.119 428.869 9.926 2.820 o
-4 4 28 14.161 22.570 3.523 94.891 o
-4 5 1 1049.750 1069.120 63.278 0.291 o
-4 5 2 3.186 2.820 2.742 241.056 o
-4 5 3 69.743 73.880 9.384 15.455 o
-4 5 4 273.957 230.332 16.009 3.718 o
-4 5 5 133.483 132.982 8.418 11.034 o
-4 5 6 321.653 318.222 9.729 3.845 o
-4 5 7 19.905 25.824 3.018 93.276 o
-4 5 8 253.767 254.112 9.024 5.329 o
-4 5 9 57.537 51.859 4.221 36.643 o
-4 5 10 7.957 10.328 2.667 176.813 o
-4 5 11 141.047 138.874 7.047 11.659 o
-4 5 12 52.693 66.862 5.013 32.024 o
-4 5 13 4.859 2.298 3.347 165.906 o
-4 5 14 228.547 240.700 10.861 5.417 o
-4 5 15 516.532 566.708 19.249 1.498 o
-4 5 16 27.865 34.490 6.145 38.398 o
-4 5 17 1.901 -2.481 3.650 162.236 o
-4 5 18 9.877 11.867 4.644 79.998 o
-4 5 19 13.728 12.354 4.329 82.537 o
-4 5 20 12.254 11.729 4.415 82.835 o
-4 5 21 33.470 34.518 5.936 38.032 o
-4 5 22 19.203 23.516 3.359 88.859 o
-4 5 23 1.079 0.614 2.603 311.333 o
-4 5 24 0.555 1.173 1.413 921.489 o
-4 5 25 117.577 117.443 7.840 12.963 o
-4 5 26 274.236 258.526 9.401 4.882 o
-4 6 1 6.819 6.816 2.669 196.855 o
-4 6 2 10.863 5.897 5.933 55.453 o
-4 6 3 342.789 372.272 19.312 2.395 o
-4 6 4 5.776 5.046 3.308 157.216 o
-4 6 5 116.560 107.747 10.742 10.163 o
-4 6 6 8.057 12.455 4.238 94.188 o
-4 6 7 394.246 386.815 17.873 2.264 o
-4 6 8 306.340 300.411 11.508 3.856 o
-4 6 9 6.465 11.761 2.717 178.088 o
-4 6 10 93.060 91.976 6.596 17.925 o
-4 6 11 14.851 8.384 2.412 158.574 o
-4 6 12 39.575 36.446 4.465 46.772 o
-4 6 13 0.034 -1.935 2.662 323.324 o
-4 6 14 68.824 76.808 7.577 19.410 o
-4 6 15 0.073 0.007 2.357 410.711 o
-4 6 16 16.914 15.788 3.283 103.192 o
-4 6 17 27.351 25.645 4.276 60.992 o
-4 6 18 313.116 356.012 16.477 2.901 o
-4 6 19 0.578 -1.136 2.779 287.896 o
-4 6 20 0.788 0.315 2.735 290.903 o
-4 6 21 17.452 26.335 4.352 68.905 o
-4 6 22 0.135 0.364 1.843 649.724 o
-4 6 23 1.553 1.509 2.116 419.079 o
-4 7 1 86.318 81.544 7.314 17.817 o
-4 7 2 338.691 355.793 18.965 2.487 o
-4 7 3 28.636 29.385 6.301 37.779 o
-4 7 4 159.294 144.578 12.340 7.162 o
-4 7 5 151.765 144.282 12.463 7.269 o
-4 7 6 651.038 624.452 24.766 1.037 o
-4 7 7 0.243 1.527 3.915 145.586 o
-4 7 8 74.079 52.849 7.532 20.332 o
-4 7 9 41.609 40.491 4.335 45.634 o
-4 7 10 1.397 4.613 5.542 71.010 o
-4 7 11 606.352 625.920 24.636 1.102 o
-4 7 12 296.089 274.996 12.937 3.863 o
-4 7 13 5.164 5.169 2.132 288.396 o
-4 7 14 1.320 3.444 2.123 393.864 o
-4 7 15 10.958 10.572 2.670 158.779 o
-4 7 16 22.885 22.493 3.324 84.314 o
-4 7 17 143.802 154.143 8.538 9.966 o
-4 7 18 22.482 23.620 3.051 89.769 o
-4 7 19 6.000 3.430 5.035 79.837 o
-4 7 20 2.065 2.265 1.748 516.219 o
-4 8 1 8.723 6.657 3.937 109.968 o
-4 8 2 10.287 12.306 2.261 183.169 o
-4 8 3 167.595 165.077 14.425 5.801 o
-4 8 4 8.838 7.200 2.261 215.298 o
-4 8 5 0.019 -3.121 2.172 485.584 o
-4 8 6 1.934 -2.244 2.213 400.217 o
-4 8 7 31.351 26.888 5.630 42.871 o
-4 8 8 8.006 8.539 4.328 94.812 o
-4 8 9 81.033 79.673 8.930 15.258 o
-4 8 10 182.855 200.419 13.592 5.612 o
-4 8 11 127.723 124.113 11.013 9.218 o
-4 8 12 10.421 17.951 5.424 60.002 o
-4 8 13 44.684 36.858 7.283 26.911 o
-4 8 14 60.001 59.205 4.213 34.478 o
-4 8 15 2.546 1.278 1.194 817.240 o
-3 0 2 2960.250 2288.730 121.095 0.060 o
-3 0 4 49.259 28.936 2.837 56.454 o
-3 0 6 257.653 210.216 7.602 6.007 o
-3 0 8 315.790 263.822 9.322 4.284 o
-3 0 10 7.115 2.176 2.166 276.330 o
-3 0 12 244.316 262.260 11.223 4.908 o
-3 0 14 18097.100 19582.200 104.478 0.002 o
-3 0 16 705.742 732.492 22.089 0.949 o
-3 0 18 178.635 149.157 26.820 2.522 o
-3 0 20 180.570 210.429 10.307 6.880 o
-3 0 22 1.061 2.207 1.815 542.364 o
-3 0 24 120.681 114.717 8.177 12.474 o
-3 0 26 221.163 200.273 10.228 6.124 o
-3 0 28 0.410 0.863 2.093 483.975 o
-3 0 30 0.020 0.712 1.652 793.451 o
-3 1 1 3438.290 3344.550 35.842 0.062 o
-3 1 2 2342.660 2263.670 20.790 0.132 o
-3 1 3 5181.620 5209.260 23.920 0.028 o
-3 1 4 7735.300 6350.480 167.307 0.012 o
-3 1 5 3925.680 3389.270 29.767 0.053 o
-3 1 6 718.293 695.548 14.413 1.083 o
-3 1 7 5508.060 5209.850 76.241 0.025 o
-3 1 8 1482.880 1431.660 23.678 0.299 o
-3 1 9 6.330 17.191 3.389 126.154 o
-3 1 10 894.346 906.033 13.867 0.742 o
-3 1 11 231.775 186.847 9.996 6.120 o
-3 1 12 8.624 0.160 1.855 315.094 o
-3 1 13 1777.830 1948.530 22.960 0.201 o
-3 1 14 330.931 313.924 9.624 3.782 o
-3 1 15 231.082 255.023 9.076 5.723 o
-3 1 16 42.747 32.787 3.609 53.451 o
-3 1 17 118.161 98.120 5.580 16.532 o
-3 1 18 2.622 7.937 1.431 464.816 o
-3 1 19 556.862 516.083 9.824 1.771 o
-3 1 20 0.026 0.040 1.360 1227.920 o
-3 1 21 0.161 1.530 1.440 928.498 o
-3 1 22 462.746 446.373 12.844 2.162 o
-3 1 23 233.968 238.967 9.465 5.719 o
-3 1 24 620.473 598.107 12.772 1.400 o
-3 1 25 219.108 203.497 7.466 7.054 o
-3 1 26 0.409 -0.952 1.542 898.136 o
-3 1 27 165.546 145.754 5.880 10.939 o
-3 1 28 4.589 3.369 2.044 331.363 o
-3 1 29 4.538 4.152 1.908 350.898 o
-3 1 30 196.054 183.085 10.099 6.925 o
-3 2 1 70.018 85.982 2.594 32.023 o
-3 2 2 2897.610 2950.080 33.871 0.084 o
-3 2 3 1734.930 1744.890 25.892 0.219 o
-3 2 4 3302.210 3205.470 35.471 0.067 o
-3 2 5 4854.790 4725.840 44.555 0.032 o
-3 2 6 1594.420 1595.610 26.851 0.253 o
-3 2 7 93.993 59.273 5.682 21.856 o
-3 2 8 452.928 443.997 15.422 2.067 o
-3 2 9 899.574 905.543 23.154 0.664 o
-3 2 10 285.328 321.136 14.704 3.466 o
-3 2 11 940.412 917.392 26.399 0.604 o
-3 2 12 5.909 14.455 4.352 92.480 o
-3 2 13 17.983 30.055 5.995 44.535 o
-3 2 14 435.012 416.313 22.738 1.735 o
-3 2 15 1599.700 1494.040 60.705 0.196 o
-3 2 16 8.082 8.363 1.557 290.788 o
-3 2 17 447.892 417.293 8.005 2.557 o
-3 2 18 363.866 354.055 7.625 3.452 o
-3 2 19 2.094 1.028 1.220 876.473 o
-3 2 20 193.962 193.822 5.920 8.553 o
-3 2 21 75.393 75.405 4.349 27.349 o
-3 2 22 20.258 22.754 2.661 104.467 o
-3 2 23 656.162 664.475 19.596 1.115 o
-3 2 24 73.025 59.895 6.170 23.927 o
-3 2 25 10.910 13.684 3.197 125.700 o
-3 2 26 21.673 16.032 3.433 89.348 o
-3 2 27 6.906 8.720 2.512 202.729 o
-3 2 28 4.913 4.088 1.952 334.243 o
-3 2 29 2.364 4.153 2.162 347.123 o
-3 2 30 43.534 43.813 4.987 39.236 o
-3 3 1 1282.600 1384.500 23.793 0.359 o
-3 3 2 1433.120 1332.820 27.458 0.315 o
-3 3 3 11331.100 11220.700 80.626 0.006 o
-3 3 4 1510.790 1421.320 28.662 0.284 o
-3 3 5 74.566 118.989 8.841 14.451 o
-3 3 6 799.434 820.462 23.517 0.780 o
-3 3 7 1889.680 1867.120 36.512 0.180 o
-3 3 8 1292.720 1550.440 34.906 0.303 o
-3 3 9 2.228 -2.360 3.072 220.650 o
-3 3 10 1.592 -13.411 4.319 118.642 o
-3 3 11 641.673 622.692 24.823 1.049 o
-3 3 12 515.695 559.438 24.744 1.302 o
-3 3 13 240.184 230.234 16.892 3.828 o
-3 3 14 282.919 279.454 11.172 4.290 o
-3 3 15 19.852 23.005 5.634 49.372 o
-3 3 16 42.517 39.120 3.780 49.982 o
-3 3 17 140.559 137.022 6.049 12.582 o
-3 3 18 3.653 5.200 2.097 321.539 o
-3 3 19 1346.150 1358.690 23.102 0.345 o
-3 3 20 183.346 158.649 11.573 6.848 o
-3 3 21 13.828 16.899 4.315 79.583 o
-3 3 22 0.234 3.893 2.428 335.546 o
-3 3 23 1312.000 1356.690 23.790 0.354 o
-3 3 24 125.431 135.364 7.387 12.385 o
-3 3 25 278.026 297.114 10.193 4.413 o
-3 3 26 71.198 92.774 9.251 14.918 o
-3 3 27 11.780 13.438 3.932 96.195 o
-3 3 28 20.900 13.052 3.842 83.398 o
-3 3 29 55.134 66.560 6.233 26.417 o
-3 3 30 28.310 37.668 4.164 56.724 o
-3 4 1 0.420 3.310 2.082 438.526 o
-3 4 2 967.866 1001.810 28.252 0.548 o
-3 4 3 2.290 -2.424 3.214 202.655 o
-3 4 4 85.537 116.307 9.929 12.287 o
-3 4 5 357.196 360.358 17.800 2.502 o
-3 4 6 444.257 493.102 21.203 1.692 o
-3 4 7 1004.350 1100.220 32.552 0.476 o
-3 4 8 51.965 76.443 9.299 16.918 o
-3 4 9 103.233 119.739 12.001 9.247 o
-3 4 10 1061.690 1134.600 21.834 0.502 o
-3 4 11 59.734 52.524 3.971 36.889 o
-3 4 12 317.988 365.733 10.399 3.562 o
-3 4 13 17.182 17.041 2.730 118.587 o
-3 4 14 276.394 269.573 9.520 4.746 o
-3 4 15 174.038 181.348 10.325 7.402 o
-3 4 16 1276.180 1226.480 49.695 0.293 o
-3 4 17 160.861 158.380 10.269 8.127 o
-3 4 18 453.826 461.022 20.085 1.770 o
-3 4 19 1449.590 1485.230 36.041 0.274 o
-3 4 20 192.479 210.790 13.764 5.325 o
-3 4 21 202.792 218.235 13.672 5.152 o
-3 4 22 480.440 494.891 19.866 1.657 o
-3 4 23 25.888 26.621 4.927 53.242 o
-3 4 24 319.267 342.830 15.056 3.078 o
-3 4 25 58.182 59.735 6.026 27.290 o
-3 4 26 504.083 503.137 15.348 1.778 o
-3 4 27 5.784 3.446 2.156 288.613 o
-3 4 28 30.736 39.005 3.466 62.273 o
-3 5 1 58.461 55.496 6.081 27.464 o
-3 5 2 183.996 167.200 13.388 5.947 o
-3 5 3 1189.500 1175.130 27.017 0.415 o
-3 5 4 20.625 14.300 3.107 101.585 o
-3 5 5 5.782 5.163 7.054 42.936 o
-3 5 6 179.779 171.759 7.051 9.028 o
-3 5 7 61.135 64.638 4.534 31.907 o
-3 5 8 1.705 3.360 3.066 211.065 o
-3 5 9 197.477 188.980 7.825 7.759 o
-3 5 10 9.491 10.642 2.274 194.129 o
-3 5 11 9.887 9.847 2.525 176.133 o
-3 5 12 333.662 308.669 10.485 3.676 o
-3 5 13 1051.380 1082.180 19.987 0.531 o
-3 5 14 1857.960 1973.700 30.798 0.183 o
-3 5 15 365.113 400.392 15.002 2.618 o
-3 5 16 97.978 101.355 7.471 15.505 o
-3 5 17 120.091 129.834 11.249 9.184 o
-3 5 18 186.392 211.365 14.123 5.286 o
-3 5 19 100.148 118.364 10.752 10.596 o
-3 5 20 82.148 102.734 9.710 13.151 o
-3 5 21 99.792 116.129 9.879 11.629 o
-3 5 22 21.935 24.850 4.834 57.867 o
-3 5 23 0.002 -0.548 2.806 291.538 o
-3 5 24 60.756 61.010 5.190 29.864 o
-3 5 25 300.272 330.993 16.054 3.121 o
-3 5 26 117.594 125.942 5.951 14.829 o
-3 6 1 868.698 870.059 21.144 0.722 o
-3 6 2 1492.850 1472.220 27.283 0.285 o
-3 6 3 303.549 305.765 13.330 3.584 o
-3 6 4 2.345 3.753 2.199 343.807 o
-3 6 5 69.967 66.209 6.415 23.164 o
-3 6 6 11.321 8.359 2.742 158.324 o
-3 6 7 4.019 2.903 2.108 335.707 o
-3 6 8 16.089 15.041 3.431 101.364 o
-3 6 9 49.127 43.589 5.102 36.447 o
-3 6 10 71.080 69.270 5.853 24.409 o
-3 6 11 6.163 -0.720 3.881 129.185 o
-3 6 12 6.000 6.882 2.580 211.849 o
-3 6 13 9.117 3.659 2.461 210.191 o
-3 6 14 24.459 24.703 5.644 46.435 o
-3 6 15 82.088 97.002 7.338 17.410 o
-3 6 16 15.240 14.643 3.551 99.939 o
-3 6 17 13.627 7.547 2.883 141.814 o
-3 6 18 71.038 73.778 7.904 18.539 o
-3 6 19 21.544 22.125 4.823 59.382 o
-3 6 20 0.064 -1.416 2.594 339.591 o
-3 6 21 121.053 131.518 9.023 11.120 o
-3 6 22 8.885 6.067 2.227 223.494 o
-3 6 23 44.065 45.367 3.783 47.101 o
-3 6 24 0.340 -0.931 2.578 337.866 o
-3 7 1 66.414 73.183 6.572 22.707 o
-3 7 2 4.019 8.958 3.050 175.890 o
-3 7 3 424.594 403.911 20.113 1.952 o
-3 7 4 86.592 96.931 10.334 12.194 o
-3 7 5 82.429 68.691 8.910 15.606 o
-3 7 6 3.106 -3.710 4.734 96.588 o
-3 7 7 80.436 72.397 8.751 15.922 o
-3 7 8 40.317 36.362 4.741 44.122 o
-3 7 9 5.925 0.829 1.843 371.557 o
-3 7 10 149.983 122.826 10.719 8.728 o
-3 7 11 50.351 51.441 4.973 35.389 o
-3 7 12 118.529 110.582 7.083 14.031 o
-3 7 13 7.729 9.719 3.674 120.069 o
-3 7 14 3.316 1.730 2.576 271.319 o
-3 7 15 17.646 20.012 4.580 67.805 o
-3 7 16 54.128 36.740 3.942 42.941 o
-3 7 17 2.007 -0.122 1.781 567.833 o
-3 7 18 11.109 14.371 2.633 150.690 o
-3 7 19 0.009 1.401 1.482 917.548 o
-3 7 20 181.848 203.969 8.999 7.499 o
-3 8 1 34.743 35.697 3.708 57.507 o
-3 8 2 139.278 124.612 11.594 8.404 o
-3 8 3 12.484 9.212 3.842 102.061 o
-3 8 4 44.568 37.849 6.582 30.279 o
-3 8 5 438.245 454.645 20.166 1.823 o
-3 8 6 37.797 33.477 6.248 34.614 o
-3 8 7 59.316 55.170 7.490 22.252 o
-3 8 8 0.100 3.182 3.719 157.600 o
-3 8 9 104.048 95.392 9.734 12.114 o
-3 8 10 3.880 2.664 3.551 154.138 o
-3 8 11 32.416 33.473 6.417 35.087 o
-3 8 12 64.151 62.953 8.632 18.024 o
-3 8 13 27.722 23.739 2.753 86.234 o
-3 8 14 0.907 -0.760 4.089 134.113 o
-3 9 2 10.926 9.900 3.184 132.720 o
-3 9 3 0.001 2.371 2.967 246.416 o
-3 9 4 63.733 80.142 8.336 17.940 o
-3 9 5 2.824 8.226 3.943 123.445 o
-3 9 6 14.125 19.386 4.949 64.718 o
-2 0 2 7796.700 6752.970 28.618 0.014 o
-2 0 4 13410.800 11837.400 45.017 0.005 o
-2 0 6 8.820 10.591 2.110 212.916 o
-2 0 8 360.726 315.103 9.537 3.492 o
-2 0 10 782.316 848.659 17.130 0.858 o
-2 0 12 2022.640 2058.690 29.682 0.163 o
-2 0 14 441.469 484.104 15.836 2.010 o
-2 0 16 150.345 188.340 10.912 7.633 o
-2 0 18 530.509 565.826 15.370 1.603 o
-2 0 20 617.478 561.168 16.775 1.351 o
-2 0 22 0.697 1.327 2.740 283.453 o
-2 0 24 471.569 483.510 16.198 1.882 o
-2 0 26 0.749 1.054 2.188 429.932 o
-2 0 28 77.212 81.371 5.884 22.259 o
-2 1 1 16666.900 15842.400 114.003 0.003 o
-2 1 2 7023.480 6476.440 93.249 0.016 o
-2 1 3 28737.600 22922.700 289.576 0.001 o
-2 1 4 1968.030 1966.120 20.832 0.179 o
-2 1 5 816.028 702.175 28.859 0.746 o
-2 1 6 34.361 23.352 3.225 69.725 o
-2 1 7 66.652 82.337 5.480 25.145 o
-2 1 8 1619.200 1497.180 22.991 0.263 o
-2 1 9 13.591 15.232 2.971 123.874 o
-2 1 10 76.794 130.678 7.384 16.219 o
-2 1 11 148.593 137.272 7.859 10.648 o
-2 1 12 86.684 89.462 6.655 18.673 o
-2 1 13 78.609 84.042 4.805 24.523 o
-2 1 14 334.445 368.950 9.993 3.439 o
-2 1 15 57.876 72.716 4.745 30.844 o
-2 1 16 138.010 143.088 6.895 11.841 o
-2 1 17 838.534 827.461 14.402 0.834 o
-2 1 18 125.605 111.468 4.665 16.184 o
-2 1 19 795.634 778.127 11.786 0.940 o
-2 1 20 21.734 13.926 2.027 131.083 o
-2 1 21 241.403 240.758 7.835 5.972 o
-2 1 22 26.477 25.434 2.840 85.336 o
-2 1 23 89.848 85.020 6.629 18.617 o
-2 1 24 354.120 338.689 11.149 3.280 o
-2 1 25 6.125 7.684 2.441 221.190 o
-2 1 26 91.590 81.226 5.500 20.966 o
-2 1 27 39.024 36.968 3.629 54.466 o
-2 1 28 39.362 38.011 3.544 54.614 o
-2 1 29 0.021 0.362 2.518 357.177 o
-2 1 30 1.130 -0.177 1.249 1120.700 o
-2 2 1 7373.510 7205.480 110.890 0.013 o
-2 2 2 2302.680 2264.530 18.925 0.136 o
-2 2 3 4241.410 3982.590 37.895 0.043 o
-2 2 4 1318.960 1260.380 22.040 0.371 o
-2 2 5 21.448 27.514 3.750 74.536 o
-2 2 6 18.099 22.884 3.737 82.577 o
-2 2 7 3685.580 3715.560 42.098 0.053 o
-2 2 8 462.692 428.348 15.048 2.080 o
-2 2 9 2887.880 3009.600 41.844 0.081 o
-2 2 10 231.173 236.557 12.633 4.925 o
-2 2 11 1470.280 1477.350 33.420 0.276 o
-2 2 12 515.138 531.342 21.815 1.443 o
-2 2 13 68.748 54.437 8.025 19.539 o
-2 2 14 0.257 1.826 4.010 138.355 o
-2 2 15 1077.290 906.855 37.855 0.451 o
-2 2 16 1.663 5.085 5.471 72.252 o
-2 2 17 1017.400 1005.320 15.583 0.596 o
-2 2 18 174.263 165.255 5.762 10.063 o
-2 2 19 2.070 2.553 1.415 663.982 o
-2 2 20 51.566 37.873 3.077 49.726 o
-2 2 21 173.777 174.544 6.488 9.503 o
-2 2 22 129.351 111.774 8.111 12.121 o
-2 2 23 491.415 453.564 16.202 1.865 o
-2 2 24 16.043 8.750 2.980 126.132 o
-2 2 25 77.511 70.994 6.363 21.768 o
-2 2 26 152.164 159.878 13.672 6.453 o
-2 2 27 0.884 1.141 3.436 184.606 o
-2 2 28 31.112 23.583 3.302 72.367 o
-2 2 29 14.999 13.374 2.548 139.761 o
-2 2 30 3.190 5.979 2.264 293.001 o
-2 3 1 3058.810 2992.730 27.256 0.079 o
-2 3 2 0.177 5.395 2.844 245.895 o
-2 3 3 1.219 0.246 2.957 246.141 o
-2 3 4 904.739 991.075 24.118 0.622 o
-2 3 5 2901.690 3085.220 43.618 0.079 o
-2 3 6 89.218 91.191 8.158 15.529 o
-2 3 7 193.625 264.445 13.735 4.940 o
-2 3 8 2385.390 2633.470 43.867 0.109 o
-2 3 9 1.118 8.535 3.481 158.561 o
-2 3 10 12.044 11.304 3.947 97.294 o
-2 3 11 83.055 85.974 9.098 14.590 o
-2 3 12 83.004 76.946 8.869 15.322 o
-2 3 13 426.736 383.588 20.747 1.936 o
-2 3 14 38.668 31.847 4.044 52.578 o
-2 3 15 0.226 -0.129 2.088 515.149 o
-2 3 16 1.602 3.379 1.514 616.503 o
-2 3 17 25.574 25.987 3.455 75.412 o
-2 3 18 156.770 151.791 8.236 9.679 o
-2 3 19 4.181 8.644 1.658 353.111 o
-2 3 20 156.123 153.411 7.040 10.479 o
-2 3 21 855.865 880.095 22.157 0.718 o
-2 3 22 504.577 545.515 13.169 1.793 o
-2 3 23 36.498 31.355 5.818 38.393 o
-2 3 24 1162.890 1273.510 22.295 0.424 o
-2 3 25 2.141 4.989 2.606 260.408 o
-2 3 26 224.039 245.370 13.963 4.611 o
-2 3 27 431.772 443.254 12.593 2.329 o
-2 3 28 7.361 9.204 2.240 221.785 o
-2 3 29 25.615 35.816 4.614 54.089 o
-2 4 1 977.075 968.848 18.602 0.619 o
-2 4 2 258.578 231.764 13.432 4.407 o
-2 4 3 167.235 147.506 10.843 7.767 o
-2 4 4 743.296 761.581 24.985 0.843 o
-2 4 5 312.499 367.389 17.945 2.699 o
-2 4 6 329.851 352.367 17.904 2.652 o
-2 4 7 38.995 41.390 7.028 28.824 o
-2 4 8 2537.400 2817.970 54.429 0.093 o
-2 4 9 221.171 245.382 16.474 4.023 o
-2 4 10 31.655 51.358 8.193 23.908 o
-2 4 11 800.237 885.485 19.708 0.792 o
-2 4 12 325.750 339.648 10.095 3.649 o
-2 4 13 1232.100 1302.490 20.256 0.399 o
-2 4 14 201.495 202.618 8.354 7.234 o
-2 4 15 664.296 657.131 15.477 1.191 o
-2 4 16 11.535 11.471 3.493 114.666 o
-2 4 17 703.647 716.919 21.267 0.976 o
-2 4 18 0.422 -1.656 2.756 295.072 o
-2 4 19 16.797 18.550 4.997 61.931 o
-2 4 20 26.256 18.719 4.884 56.259 o
-2 4 21 101.755 107.772 9.886 11.729 o
-2 4 22 67.869 72.890 7.812 19.156 o
-2 4 23 136.406 139.590 10.249 9.251 o
-2 4 24 54.785 69.710 6.884 23.849 o
-2 4 25 4.823 6.867 2.633 217.129 o
-2 4 26 231.833 236.927 10.102 5.603 o
-2 4 27 12.160 21.142 3.154 112.582 o
-2 4 28 18.198 13.584 2.158 141.632 o
-2 5 1 243.293 294.871 11.545 4.622 o
-2 5 2 1062.210 1128.940 36.811 0.422 o
-2 5 3 34.255 37.847 4.648 47.717 o
-2 5 4 317.156 370.810 13.267 3.210 o
-2 5 5 21.828 17.769 7.709 31.080 o
-2 5 6 260.281 297.866 9.189 4.837 o
-2 5 7 195.737 219.570 8.080 7.262 o
-2 5 8 1408.880 1459.230 24.465 0.312 o
-2 5 9 407.405 417.164 11.495 2.602 o
-2 5 10 16.375 12.380 2.086 156.013 o
-2 5 11 16.137 14.345 2.787 124.118 o
-2 5 12 5.848 8.059 2.082 263.477 o
-2 5 13 65.752 71.542 5.398 26.689 o
-2 5 14 733.218 746.826 19.385 0.950 o
-2 5 15 366.431 401.511 14.553 2.647 o
-2 5 16 328.206 351.855 14.004 3.110 o
-2 5 17 144.347 156.843 9.669 9.080 o
-2 5 18 18.234 12.967 4.426 74.024 o
-2 5 19 22.406 21.695 5.360 51.634 o
-2 5 20 92.086 108.738 10.067 11.967 o
-2 5 21 348.011 377.641 17.348 2.549 o
-2 5 22 166.749 201.567 12.110 6.498 o
-2 5 23 14.767 13.279 3.966 89.928 o
-2 5 24 332.901 287.682 12.437 3.529 o
-2 5 25 102.111 94.841 6.333 17.254 o
-2 5 26 5.054 15.131 2.396 201.788 o
-2 6 1 826.790 810.015 22.861 0.767 o
-2 6 2 0.033 -3.190 5.767 68.979 o
-2 6 3 51.301 43.001 4.068 42.003 o
-2 6 4 5.777 7.269 2.920 180.909 o
-2 6 5 77.523 86.043 5.315 23.256 o
-2 6 6 44.914 42.667 3.922 46.370 o
-2 6 7 104.101 84.317 5.476 19.085 o
-2 6 8 0.188 -1.166 2.096 513.059 o
-2 6 9 23.650 36.153 4.316 59.146 o
-2 6 10 59.049 55.874 5.416 30.029 o
-2 6 11 519.045 536.617 16.117 1.650 o
-2 6 12 12.020 6.650 2.945 147.341 o
-2 6 13 49.784 53.231 6.037 29.895 o
-2 6 14 295.424 313.474 13.059 3.664 o
-2 6 15 96.221 132.929 8.816 12.642 o
-2 6 16 203.169 217.425 11.199 5.978 o
-2 6 17 85.547 108.853 10.694 11.497 o
-2 6 18 0.102 1.338 2.939 255.778 o
-2 6 19 5.234 4.005 3.239 167.910 o
-2 6 20 53.876 56.826 6.519 26.514 o
-2 6 21 17.500 21.870 4.307 72.134 o
-2 6 22 18.850 19.142 2.913 105.548 o
-2 6 23 4.122 4.647 2.824 212.493 o
-2 6 24 2.488 6.528 2.947 204.826 o
-2 7 1 19.884 25.251 4.148 70.516 o
-2 7 2 38.012 34.474 4.663 46.441 o
-2 7 3 77.017 82.183 6.626 20.392 o
-2 7 4 2.205 -0.605 3.975 136.989 o
-2 7 5 9.564 6.078 3.543 126.243 o
-2 7 6 39.038 44.215 7.711 25.346 o
-2 7 7 98.162 85.893 6.322 18.197 o
-2 7 8 50.680 56.742 11.232 13.649 o
-2 7 9 35.264 32.109 4.232 52.935 o
-2 7 10 3.745 2.956 2.352 293.635 o
-2 7 11 42.274 38.397 4.504 44.512 o
-2 7 12 73.315 74.799 6.103 22.826 o
-2 7 13 55.027 70.062 4.931 31.257 o
-2 7 14 68.627 72.506 5.032 27.159 o
-2 7 15 84.321 81.190 5.214 22.751 o
-2 7 16 160.088 144.860 8.503 9.506 o
-2 7 17 1.543 2.682 2.064 416.521 o
-2 7 18 3.200 3.349 1.803 426.698 o
-2 7 19 0.640 1.590 1.605 718.267 o
-2 7 20 20.024 17.134 3.150 98.647 o
-2 8 1 0.220 -1.509 4.448 115.431 o
-2 8 2 26.465 17.944 5.003 54.796 o
-2 8 3 385.277 361.795 18.363 2.317 o
-2 8 4 14.736 16.503 5.126 62.291 o
-2 8 5 149.806 143.551 11.851 7.688 o
-2 8 6 2.853 4.684 3.924 129.911 o
-2 8 7 4.196 0.894 3.630 150.963 o
-2 8 8 23.517 18.336 4.953 57.431 o
-2 8 9 50.687 52.596 7.650 23.130 o
-2 8 10 6.047 7.611 5.199 73.119 o
-2 8 11 64.951 65.373 6.135 24.992 o
-2 8 12 12.368 18.571 2.694 133.637 o
-2 8 13 19.648 21.700 2.836 102.687 o
-2 8 14 97.635 81.353 13.595 8.539 o
-2 8 15 76.434 77.866 5.167 24.588 o
-2 9 1 3.577 3.417 2.259 309.587 o
-2 9 2 7.149 4.149 3.133 165.232 o
-2 9 3 55.544 41.017 5.965 30.318 o
-2 9 4 28.536 30.649 5.576 43.786 o
-2 9 5 0.014 1.167 2.800 283.471 o
-2 9 6 3.730 6.564 4.395 102.490 o
-2 9 7 8.082 12.056 4.773 78.846 o
-1 0 2 1677.980 1525.170 11.270 0.261 o
-1 0 4 10860.100 10065.000 36.629 0.007 o
-1 0 6 6562.840 5852.130 33.107 0.019 o
-1 0 8 652.139 628.560 12.461 1.300 o
-1 0 10 1561.470 1501.520 21.726 0.277 o
-1 0 12 577.473 598.808 15.278 1.440 o
-1 0 14 5846.790 5964.990 53.184 0.022 o
-1 0 16 414.124 359.209 14.327 2.519 o
-1 0 18 0.343 1.941 2.854 263.460 o
-1 0 20 240.364 229.649 15.727 4.088 o
-1 0 22 205.861 210.329 15.786 4.530 o
-1 0 24 249.410 262.538 11.787 4.704 o
-1 0 26 0.218 3.324 2.726 278.351 o
-1 0 28 268.555 258.144 9.866 4.878 o
-1 0 30 31.806 27.869 4.736 51.250 o
-1 1 1 9.972 9.372 3.144 139.370 o
-1 1 2 9362.880 8321.700 38.194 0.010 o
-1 1 3 1331.920 1277.950 15.563 0.379 o
-1 1 4 4024.370 3880.330 41.162 0.046 o
-1 1 5 322.124 269.880 9.128 4.196 o
-1 1 6 1092.920 917.938 8.885 0.600 o
-1 1 7 556.372 494.982 29.732 1.116 o
-1 1 8 153.740 199.887 14.082 5.889 o
-1 1 9 120.443 116.451 7.129 13.621 o
-1 1 10 2656.600 2582.770 75.322 0.084 o
-1 1 11 8176.790 8146.600 55.748 0.011 o
-1 1 12 0.135 2.700 2.336 376.281 o
-1 1 13 5009.220 4939.510 46.817 0.030 o
-1 1 14 1532.760 1617.480 27.833 0.261 o
-1 1 15 229.838 311.615 9.243 5.199 o
-1 1 16 169.680 146.607 10.199 8.081 o
-1 1 17 31.778 36.064 2.702 71.939 o
-1 1 18 549.106 576.419 10.840 1.671 o
-1 1 19 879.571 853.890 16.252 0.763 o
-1 1 20 77.052 83.561 4.527 25.595 o
-1 1 21 504.031 543.768 11.560 1.855 o
-1 1 22 191.454 178.813 8.002 8.034 o
-1 1 23 400.700 368.745 14.796 2.527 o
-1 1 24 12.330 16.690 3.745 97.791 o
-1 1 25 622.345 605.591 18.834 1.243 o
-1 1 26 162.228 172.806 8.839 8.690 o
-1 1 27 201.882 190.953 8.415 7.362 o
-1 1 28 188.816 195.741 7.391 8.110 o
-1 1 29 27.038 24.982 3.081 80.536 o
-1 1 30 0.515 -0.128 1.093 1619.690 o
-1 2 1 4651.990 4590.990 26.712 0.035 o
-1 2 2 12254.700 11840.300 43.499 0.005 o
-1 2 3 24636.900 23780.800 203.388 0.001 o
-1 2 4 76.267 106.599 3.756 25.136 o
-1 2 5 12505.400 11411.300 126.730 0.005 o
-1 2 6 1052.060 1020.490 22.230 0.535 o
-1 2 7 38.747 36.645 1.922 70.811 o
-1 2 8 52.428 67.733 3.556 38.709 o
-1 2 9 1686.910 1527.600 32.153 0.235 o
-1 2 10 0.120 3.986 1.092 1089.370 o
-1 2 11 13.383 15.610 1.921 171.538 o
-1 2 12 45.577 67.302 8.003 21.618 o
-1 2 13 794.827 657.089 25.688 0.833 o
-1 2 14 0.611 -0.642 3.434 190.391 o
-1 2 15 2.235 2.439 3.875 138.943 o
-1 2 16 204.830 170.587 17.452 4.274 o
-1 2 17 19.714 17.893 2.159 127.207 o
-1 2 18 428.286 441.292 12.697 2.345 o
-1 2 19 2.488 2.064 1.220 760.488 o
-1 2 20 376.289 347.879 12.451 2.947 o
-1 2 21 2.077 5.170 1.888 409.978 o
-1 2 22 1365.320 1491.080 29.441 0.307 o
-1 2 23 2398.930 2453.970 49.094 0.110 o
-1 2 24 253.147 214.005 13.390 4.590 o
-1 2 25 312.629 288.370 12.514 3.703 o
-1 2 26 129.162 119.252 7.914 12.117 o
-1 2 27 287.734 287.328 11.473 4.135 o
-1 2 28 65.039 66.280 5.054 28.653 o
-1 2 29 65.881 66.897 4.719 29.569 o
-1 2 30 77.510 74.619 9.047 15.497 o
-1 3 1 1737.390 1683.130 20.590 0.229 o
-1 3 2 3260.710 3158.030 28.100 0.070 o
-1 3 3 257.557 262.542 5.739 5.833 o
-1 3 4 577.687 642.928 19.368 1.278 o
-1 3 5 623.620 735.891 21.096 1.078 o
-1 3 6 1239.540 1362.890 30.009 0.356 o
-1 3 7 5663.030 5883.550 62.769 0.022 o
-1 3 8 216.156 257.331 13.789 4.679 o
-1 3 9 18.548 16.168 4.403 72.276 o
-1 3 10 9.646 20.453 5.174 64.072 o
-1 3 11 332.382 313.770 16.263 2.939 o
-1 3 12 826.931 858.081 28.490 0.681 o
-1 3 13 87.724 72.885 9.204 14.541 o
-1 3 14 943.860 938.780 34.073 0.531 o
-1 3 15 14.204 13.190 2.917 127.448 o
-1 3 16 816.209 875.136 17.831 0.801 o
-1 3 17 73.214 72.172 4.321 28.347 o
-1 3 18 548.459 549.349 14.200 1.614 o
-1 3 19 0.435 3.144 1.555 698.453 o
-1 3 20 2.797 -1.091 2.174 386.470 o
-1 3 21 1393.790 1365.030 20.849 0.336 o
-1 3 22 241.439 232.645 8.550 5.876 o
-1 3 23 384.506 389.440 13.078 2.703 o
-1 3 24 14.166 6.743 2.264 175.645 o
-1 3 25 84.592 76.848 8.516 15.852 o
-1 3 26 120.207 122.456 10.158 10.277 o
-1 3 27 35.126 33.210 3.766 57.576 o
-1 3 28 16.020 12.892 2.468 139.930 o
-1 3 29 179.473 197.872 9.806 7.286 o
-1 4 1 759.078 680.386 17.753 0.984 o
-1 4 2 155.114 128.953 7.140 11.083 o
-1 4 3 2445.530 2498.600 43.795 0.110 o
-1 4 4 152.691 165.468 11.924 7.302 o
-1 4 5 925.761 1081.080 30.211 0.535 o
-1 4 6 1051.820 1107.360 31.539 0.461 o
-1 4 7 503.967 546.287 23.217 1.395 o
-1 4 8 1247.460 1455.440 38.179 0.315 o
-1 4 9 189.098 221.333 15.272 4.811 o
-1 4 10 1579.990 1608.920 41.541 0.229 o
-1 4 11 1233.260 1323.820 39.189 0.331 o
-1 4 12 16.269 18.299 3.481 96.121 o
-1 4 13 119.182 141.553 6.930 13.050 o
-1 4 14 297.836 329.618 10.838 3.889 o
-1 4 15 274.837 289.539 10.557 4.439 o
-1 4 16 21.580 16.713 2.880 102.822 o
-1 4 17 66.117 65.751 6.595 23.275 o
-1 4 18 124.394 122.815 10.697 9.623 o
-1 4 19 172.526 161.992 12.003 6.845 o
-1 4 20 50.888 45.628 6.723 27.369 o
-1 4 21 20.552 18.815 4.893 60.424 o
-1 4 22 50.916 50.285 6.389 28.358 o
-1 4 23 120.898 130.976 9.801 10.401 o
-1 4 24 287.880 293.987 13.380 3.776 o
-1 4 25 0.840 0.683 1.815 603.073 o
-1 4 26 146.632 117.059 10.431 9.148 o
-1 4 27 85.876 76.559 6.845 19.131 o
-1 4 28 11.392 10.853 2.644 157.350 o
-1 5 1 182.976 188.686 13.937 5.573 o
-1 5 2 627.211 629.367 25.621 1.045 o
-1 5 3 138.731 174.380 9.249 9.255 o
-1 5 4 128.666 121.568 9.825 10.250 o
-1 5 5 254.466 262.808 11.135 4.778 o
-1 5 6 1037.540 1067.540 22.872 0.527 o
-1 5 7 19.522 22.533 3.920 76.958 o
-1 5 8 647.299 650.481 37.352 0.759 o
-1 5 9 15.780 20.641 3.715 88.601 o
-1 5 10 170.881 178.326 10.240 7.570 o
-1 5 11 1242.050 1275.620 21.111 0.398 o
-1 5 12 3.522 3.897 2.184 320.451 o
-1 5 13 388.516 372.750 12.052 2.816 o
-1 5 14 513.930 524.603 14.684 1.739 o
-1 5 15 9.919 9.047 2.935 152.049 o
-1 5 16 1731.040 1848.340 55.798 0.173 o
-1 5 17 480.996 494.495 17.280 1.780 o
-1 5 18 5.535 3.855 2.902 196.084 o
-1 5 19 194.548 216.361 13.900 5.209 o
-1 5 20 152.064 149.499 11.220 7.936 o
-1 5 21 9.415 2.047 2.609 200.659 o
-1 5 22 43.241 61.168 6.979 26.248 o
-1 5 23 0.879 1.451 2.445 344.057 o
-1 5 24 4.875 3.352 2.309 279.693 o
-1 5 25 42.364 35.100 5.950 34.896 o
-1 5 26 35.788 50.921 3.762 50.666 o
-1 6 1 131.948 120.762 7.402 12.418 o
-1 6 2 632.632 612.357 16.645 1.270 o
-1 6 3 1460.310 1483.430 35.066 0.274 o
-1 6 4 365.321 401.017 9.554 3.085 o
-1 6 5 0.006 -0.385 1.698 794.948 o
-1 6 6 190.842 207.166 11.714 6.125 o
-1 6 7 155.630 144.705 7.271 10.558 o
-1 6 8 267.563 291.950 10.246 4.577 o
-1 6 9 37.505 30.695 4.231 51.911 o
-1 6 10 270.236 237.704 10.992 4.764 o
-1 6 11 200.956 212.140 10.571 6.300 o
-1 6 12 33.044 33.571 4.702 49.124 o
-1 6 13 229.062 222.754 11.100 5.493 o
-1 6 14 742.027 790.332 24.753 0.833 o
-1 6 15 484.900 480.538 16.594 1.822 o
-1 6 16 24.390 30.367 6.917 34.319 o
-1 6 17 23.451 25.794 4.586 59.831 o
-1 6 18 78.706 85.537 8.574 15.867 o
-1 6 19 115.463 116.544 9.580 11.190 o
-1 6 20 37.547 39.313 4.383 47.809 o
-1 6 21 1.941 5.840 3.906 132.069 o
-1 6 22 202.823 220.299 8.169 7.028 o
-1 6 23 1.843 3.748 1.666 522.627 o
-1 6 24 0.392 3.837 2.650 286.129 o
-1 7 1 23.235 24.311 5.607 47.550 o
-1 7 2 0.355 -1.062 2.255 438.242 o
-1 7 3 23.948 22.439 3.737 74.808 o
-1 7 4 140.730 117.119 7.742 11.683 o
-1 7 5 3.087 -1.173 4.386 111.521 o
-1 7 6 28.328 29.396 4.361 57.531 o
-1 7 7 27.906 34.228 4.256 57.268 o
-1 7 8 27.078 24.464 3.846 68.138 o
-1 7 9 204.570 222.813 10.320 6.202 o
-1 7 10 40.357 45.591 4.883 40.900 o
-1 7 11 178.942 179.560 10.327 7.296 o
-1 7 12 391.372 440.505 11.891 2.600 o
-1 7 13 4.501 7.327 2.328 254.461 o
-1 7 14 0.070 1.430 1.978 539.884 o
-1 7 15 88.194 74.533 5.024 23.104 o
-1 7 16 17.268 19.576 3.182 101.087 o
-1 7 17 97.899 109.755 6.314 16.947 o
-1 7 18 53.529 46.592 8.072 21.701 o
-1 7 19 2.063 0.478 1.387 785.620 o
-1 7 20 5.815 5.864 2.066 282.349 o
-1 8 1 81.643 74.749 10.121 13.364 o
-1 8 2 15.926 19.433 3.764 88.122 o
-1 8 3 56.935 55.809 7.867 21.333 o
-1 8 4 24.464 17.083 5.056 55.769 o
-1 8 5 10.143 3.849 3.762 117.516 o
-1 8 6 17.013 8.846 4.765 70.585 o
-1 8 7 76.867 85.472 9.976 13.559 o
-1 8 8 0.174 2.606 4.746 99.074 o
-1 8 9 99.365 100.587 11.093 10.621 o
-1 8 10 81.025 91.043 5.689 21.393 o
-1 8 11 670.524 663.764 25.848 0.963 o
-1 8 12 4.889 1.404 1.624 451.390 o
-1 8 13 94.902 81.513 5.206 21.059 o
-1 8 14 73.978 74.915 5.639 24.004 o
-1 8 15 342.281 325.783 10.819 3.474 o
-1 9 1 65.601 54.900 6.739 23.779 o
-1 9 2 0.282 5.662 3.423 175.633 o
-1 9 3 292.848 273.700 14.986 3.556 o
-1 9 4 27.678 22.905 5.286 49.112 o
-1 9 5 6.171 3.664 3.374 153.963 o
-1 9 6 0.395 6.221 3.632 155.986 o
-1 9 7 75.911 86.643 9.045 15.170 o
0 0 2 2062.140 1917.600 11.776 0.175 o
0 0 4 231.310 208.498 5.396 7.231 o
0 0 6 7798.560 7309.460 38.624 0.013 o
0 0 8 10827.000 9861.560 52.458 0.007 o
0 0 10 2847.940 2630.470 47.126 0.088 o
0 0 12 990.304 1124.920 14.982 0.578 o
0 0 14 17.288 27.727 3.727 80.438 o
0 0 16 91.595 105.870 7.518 15.785 o
0 0 18 1121.710 1133.040 33.172 0.420 o
0 0 20 952.896 968.120 32.518 0.532 o
0 0 22 368.011 394.347 21.656 2.048 o
0 0 24 471.613 529.312 25.205 1.395 o
0 0 26 287.787 288.407 17.908 3.080 o
0 0 28 142.460 139.359 11.430 8.214 o
0 0 30 18.138 21.755 4.203 73.499 o
0 1 1 152.330 145.874 3.423 13.229 o
0 1 2 41.922 27.723 2.905 63.024 o
0 1 3 91.609 84.327 3.006 25.654 o
0 1 4 1853.820 1667.210 29.727 0.204 o
0 1 5 290.466 225.959 6.039 5.489 o
0 1 6 914.608 829.119 19.460 0.715 o
0 1 7 3903.100 3598.250 52.505 0.049 o
0 1 8 1028.250 941.800 11.774 0.628 o
0 1 9 699.187 628.637 15.319 1.157 o
0 1 10 335.747 328.917 7.530 3.879 o
0 1 11 6822.860 7320.160 55.081 0.016 o
0 1 12 2618.800 2731.640 30.785 0.100 o
0 1 13 115.606 99.731 11.322 9.793 o
0 1 14 0.034 2.669 2.433 352.490 o
0 1 15 20.677 24.516 2.783 98.485 o
0 1 16 195.596 196.618 10.948 6.434 o
0 1 17 34.646 29.410 2.972 69.175 o
0 1 18 26.480 28.686 2.984 80.246 o
0 1 19 7.569 7.506 2.027 250.959 o
0 1 20 0.015 -0.054 2.786 295.332 o
0 1 21 0.541 4.609 2.554 295.938 o
0 1 22 29.557 22.356 4.225 61.212 o
0 1 23 1568.900 1424.110 29.184 0.271 o
0 1 24 189.329 177.965 10.428 7.008 o
0 1 25 259.649 285.887 12.833 4.211 o
0 1 26 170.558 174.168 9.847 7.842 o
0 1 27 348.310 328.348 9.835 3.515 o
0 1 28 11.204 8.972 1.829 220.492 o
0 1 29 94.155 86.467 4.629 21.928 o
0 1 30 42.788 42.516 3.633 49.898 o
0 2 0 16524.800 15406.500 69.527 0.003 o
0 2 1 31.255 53.955 4.713 44.476 o
0 2 2 133.372 102.168 4.210 16.327 o
0 2 3 631.958 626.637 17.918 1.227 o
0 2 4 20231.800 19768.100 54.345 0.002 o
0 2 5 10985.200 10857.400 77.743 0.006 o
0 2 6 6176.490 6086.260 74.249 0.019 o
0 2 7 1051.810 1012.350 15.373 0.572 o
0 2 8 77.214 46.332 3.213 34.569 o
0 2 9 301.051 307.286 7.897 4.395 o
0 2 10 118.534 115.158 5.066 16.268 o
0 2 11 1902.710 1985.950 21.497 0.185 o
0 2 12 23.354 19.951 2.540 103.340 o
0 2 13 47.126 52.688 3.962 42.339 o
0 2 14 6.729 3.494 1.451 392.699 o
0 2 15 22.069 21.569 5.924 45.346 o
0 2 16 216.413 202.524 10.586 6.076 o
0 2 17 479.976 465.383 11.047 2.129 o
0 2 18 154.034 148.195 5.298 11.908 o
0 2 19 135.462 128.057 6.005 13.286 o
0 2 20 31.660 35.248 3.415 63.800 o
0 2 21 1851.010 1811.110 32.051 0.192 o
0 2 22 332.586 377.016 14.810 2.903 o
0 2 23 444.074 404.239 15.324 2.193 o
0 2 24 450.817 459.673 16.149 2.003 o
0 2 25 19.355 25.002 3.412 86.141 o
0 2 26 1.616 1.611 2.031 443.605 o
0 2 27 62.102 54.382 5.061 30.923 o
0 2 28 11.431 15.515 2.153 171.747 o
0 2 29 35.134 29.815 8.209 24.914 o
0 3 1 334.331 286.726 8.890 3.983 o
0 3 2 1726.580 1647.410 27.560 0.226 o
0 3 3 6.134 15.661 1.928 230.138 o
0 3 4 202.613 196.236 6.197 8.099 o
0 3 5 2281.810 2478.950 25.438 0.127 o
0 3 6 2157.960 2125.160 72.566 0.115 o
0 3 7 201.387 197.166 8.513 7.251 o
0 3 8 1652.590 1968.580 37.079 0.201 o
0 3 9 5089.920 5173.790 60.218 0.028 o
0 3 10 89.493 124.247 9.663 12.209 o
0 3 11 464.211 522.961 20.597 1.628 o
0 3 12 388.953 406.952 19.282 2.134 o
0 3 13 153.464 166.328 13.262 6.571 o
0 3 14 603.553 631.630 26.846 1.045 o
0 3 15 5.169 4.211 2.129 296.891 o
0 3 16 750.857 777.770 16.408 0.948 o
0 3 17 190.386 220.632 8.726 7.148 o
0 3 18 749.595 752.009 14.044 0.997 o
0 3 19 309.641 316.121 9.228 4.055 o
0 3 20 29.575 20.935 2.980 81.505 o
0 3 21 44.658 36.044 3.553 51.443 o
0 3 22 194.881 167.506 7.198 8.471 o
0 3 23 134.906 139.006 8.421 10.812 o
0 3 24 0.335 -1.098 1.810 670.732 o
0 3 25 106.935 96.933 5.577 17.815 o
0 3 26 9.165 10.639 2.789 160.725 o
0 3 27 152.728 136.074 6.788 11.287 o
0 3 28 247.782 229.573 7.869 5.947 o
0 3 29 60.423 47.774 4.506 34.953 o
0 4 0 2393.590 2660.480 43.626 0.108 o
0 4 1 1.950 10.211 4.048 117.805 o
0 4 2 344.323 326.742 11.021 3.429 o
0 4 3 0.034 -4.018 3.674 169.807 o
0 4 4 5674.870 6107.860 70.031 0.022 o
0 4 5 7806.920 8262.470 83.427 0.012 o
0 4 6 4248.300 4798.820 65.762 0.036 o
0 4 7 244.930 297.992 17.010 3.492 o
0 4 8 40.723 44.013 7.172 27.500 o
0 4 9 195.893 179.700 13.504 5.602 o
0 4 10 711.075 680.652 27.003 0.885 o
0 4 11 233.016 237.479 11.017 5.327 o
0 4 12 136.371 162.780 9.546 9.352 o
0 4 13 115.253 136.313 9.165 11.147 o
0 4 14 146.782 143.767 9.920 9.050 o
0 4 15 82.298 78.660 7.831 17.314 o
0 4 16 697.361 753.107 17.970 1.016 o
0 4 17 136.713 154.253 8.447 10.347 o
0 4 18 987.199 1060.000 30.357 0.508 o
0 4 19 0.475 -1.090 2.685 309.449 o
0 4 20 18.966 28.957 5.414 50.859 o
0 4 21 371.202 360.783 16.903 2.517 o
0 4 22 15.331 8.959 3.224 118.166 o
0 4 23 4.045 5.773 3.245 169.048 o
0 4 24 80.927 90.579 12.909 9.511 o
0 4 25 8.646 7.853 4.700 82.855 o
0 4 26 8.202 9.879 3.469 128.168 o
0 4 27 46.879 35.896 4.775 40.936 o
0 4 28 10.602 7.564 2.176 205.121 o
0 5 1 0.244 4.782 2.447 321.864 o
0 5 2 939.412 972.165 31.483 0.546 o
0 5 3 91.573 78.255 6.085 19.941 o
0 5 4 130.365 139.723 8.029 11.370 o
0 5 5 28.063 27.263 3.977 63.795 o
0 5 6 3.967 0.743 2.337 312.086 o
0 5 7 714.443 745.010 19.558 0.972 o
0 5 8 0.047 -0.435 2.485 370.332 o
0 5 9 619.953 617.221 20.049 1.206 o
0 5 10 160.914 165.050 10.034 8.163 o
0 5 11 1493.020 1536.800 30.802 0.271 o
0 5 12 158.460 149.453 10.063 8.466 o
0 5 13 33.582 37.313 8.583 23.036 o
0 5 14 135.291 134.137 14.118 6.776 o
0 5 15 0.572 -1.587 3.058 239.181 o
0 5 16 839.452 828.485 22.646 0.750 o
0 5 17 118.286 126.553 9.062 11.341 o
0 5 18 59.559 78.185 8.748 17.464 o
0 5 19 145.443 146.182 11.312 8.109 o
0 5 20 21.216 16.266 4.447 68.505 o
0 5 21 8.443 13.650 4.018 99.741 o
0 5 22 397.482 433.075 19.896 2.010 o
0 5 23 269.970 292.503 15.892 3.514 o
0 5 24 14.643 14.456 2.549 138.927 o
0 5 25 68.536 73.830 7.323 20.273 o
0 5 26 163.250 146.889 8.582 9.288 o
0 6 0 1092.710 1099.210 31.102 0.448 o
0 6 1 22.948 24.894 3.742 74.440 o
0 6 2 150.747 138.380 6.904 11.244 o
0 6 3 49.194 48.026 5.419 33.893 o
0 6 4 121.000 117.671 6.406 14.367 o
0 6 5 115.170 123.405 6.536 14.453 o
0 6 6 10.685 11.672 3.743 106.908 o
0 6 7 253.810 261.881 12.988 4.385 o
0 6 8 625.533 643.614 20.454 1.163 o
0 6 9 76.375 85.797 11.142 11.852 o
0 6 10 1333.110 1438.090 27.435 0.327 o
0 6 11 1386.500 1377.860 27.434 0.321 o
0 6 12 1668.410 1791.270 59.700 0.176 o
0 6 13 862.307 843.684 22.081 0.729 o
0 6 14 14.340 21.516 4.446 73.161 o
0 6 15 1.027 0.760 2.712 288.309 o
0 6 16 84.865 103.363 16.400 6.529 o
0 6 17 0.310 3.116 3.106 219.537 o
0 6 18 55.192 56.484 5.552 30.352 o
0 6 19 57.185 49.421 4.920 33.747 o
0 6 20 372.225 378.292 11.946 2.916 o
0 6 21 1.301 3.255 2.003 434.334 o
0 6 22 38.397 31.637 3.215 61.334 o
0 6 23 4.176 5.055 3.519 149.764 o
0 7 1 22.321 17.509 3.362 88.599 o
0 7 2 205.322 215.448 10.581 6.172 o
0 7 3 559.265 562.242 25.147 1.210 o
0 7 4 247.324 237.909 10.965 5.108 o
0 7 5 296.430 322.144 12.293 3.729 o
0 7 6 9.884 5.672 2.990 156.985 o
0 7 7 56.793 54.051 9.444 17.098 o
0 7 8 38.622 39.939 4.838 43.299 o
0 7 9 720.766 756.668 19.361 0.960 o
0 7 10 196.538 225.760 11.339 5.976 o
0 7 11 621.389 626.274 14.277 1.333 o
0 7 12 0.648 -0.338 2.225 438.994 o
0 7 13 406.015 413.943 11.646 2.609 o
0 7 14 195.564 209.116 8.265 7.343 o
0 7 15 11.655 10.207 2.400 172.165 o
0 7 16 37.180 28.881 3.603 59.465 o
0 7 17 173.008 168.419 7.419 9.170 o
0 7 18 25.486 29.594 3.208 77.290 o
0 7 19 42.543 45.261 8.091 23.198 o
0 7 20 43.946 45.885 9.711 17.817 o
0 8 0 74.555 84.251 9.686 14.218 o
0 8 1 29.171 27.791 4.305 58.204 o
0 8 2 243.464 267.121 17.069 3.613 o
0 8 3 19.058 21.861 3.696 82.827 o
0 8 4 2.276 -1.999 4.097 129.142 o
0 8 5 0.506 -3.014 4.316 121.778 o
0 8 6 0.762 8.296 5.625 67.933 o
0 8 7 319.158 343.226 20.333 2.461 o
0 8 8 192.650 215.657 16.549 4.426 o
0 8 9 72.675 58.059 6.769 22.327 o
0 8 10 907.946 877.246 17.562 0.716 o
0 8 11 0.324 4.228 8.152 33.995 o
0 8 12 16.207 6.113 2.087 174.956 o
0 8 13 28.875 23.948 3.547 71.080 o
0 8 14 68.685 66.976 5.358 26.684 o
0 8 15 105.188 97.290 5.971 17.377 o
0 9 1 11.166 6.874 3.541 120.181 o
0 9 2 11.375 6.257 3.443 125.002 o
0 9 3 34.837 33.365 5.974 37.475 o
0 9 4 1.851 0.453 3.596 165.951 o
0 9 5 69.157 78.318 8.686 16.748 o
1 0 0 5686.730 5201.320 21.513 0.025 o
1 0 2 17.408 38.421 4.768 57.089 o
1 0 4 12565.600 11409.100 64.835 0.005 o
1 0 6 14722.000 13984.000 66.332 0.004 o
1 0 8 839.977 883.131 17.972 0.772 o
1 0 10 3783.210 3744.930 40.712 0.051 o
1 0 12 93.850 106.022 4.680 20.373 o
1 0 14 3.911 1.770 1.191 653.398 o
1 0 16 185.908 153.277 10.877 7.186 o
1 0 18 53.005 40.365 6.757 27.327 o
1 0 20 36.907 29.498 6.190 35.888 o
1 0 22 188.925 203.545 15.773 4.763 o
1 0 24 155.802 165.807 14.045 6.156 o
1 0 26 6.900 -0.337 2.983 192.402 o
1 0 28 92.340 108.921 9.730 12.381 o
1 0 30 5.904 10.063 2.763 183.702 o
1 1 0 5729.530 5690.030 18.655 0.023 o
1 1 1 249.590 235.236 4.082 6.614 o
1 1 2 1791.340 1697.920 11.688 0.225 o
1 1 3 825.734 841.520 36.278 0.598 o
1 1 4 28.845 29.576 2.412 84.928 o
1 1 5 187.274 174.952 10.682 6.980 o
1 1 6 5388.420 5292.570 28.380 0.026 o
1 1 7 1401.040 1244.550 22.652 0.347 o
1 1 8 275.176 265.719 6.315 5.360 o
1 1 9 0.796 3.725 1.193 891.280 o
1 1 10 239.350 299.136 6.427 5.710 o
1 1 11 10.308 5.901 3.460 128.232 o
1 1 12 11.764 25.528 2.205 141.812 o
1 1 13 380.329 464.274 11.788 2.602 o
1 1 14 2127.390 2181.990 36.861 0.144 o
1 1 15 275.672 246.425 12.826 4.254 o
1 1 16 121.711 115.902 5.271 15.684 o
1 1 17 291.374 314.239 7.905 4.478 o
1 1 18 3.456 4.595 1.973 358.111 o
1 1 19 2231.730 2255.540 34.738 0.134 o
1 1 20 1306.160 1267.270 26.809 0.361 o
1 1 21 52.093 60.448 6.162 27.973 o
1 1 22 202.347 212.205 11.318 6.002 o
1 1 23 1335.600 1354.140 28.359 0.335 o
1 1 24 0.058 2.206 2.364 376.956 o
1 1 25 669.732 634.854 18.728 1.136 o
1 1 26 102.993 102.042 7.403 15.161 o
1 1 27 515.621 540.417 15.938 1.661 o
1 1 28 0.499 2.200 1.678 654.715 o
1 1 29 43.981 48.490 4.074 44.220 o
1 1 30 82.533 71.235 10.820 12.355 o
1 2 0 2341.220 2343.670 20.093 0.130 o
1 2 1 10781.500 10621.400 41.593 0.007 o
1 2 2 13280.200 12831.300 45.842 0.005 o
1 2 3 12236.700 11710.800 127.445 0.005 o
1 2 4 5034.790 4951.560 29.326 0.030 o
1 2 5 786.426 778.951 14.773 0.921 o
1 2 6 877.840 840.542 15.655 0.776 o
1 2 7 386.836 418.454 17.299 2.273 o
1 2 8 206.978 179.059 7.773 7.641 o
1 2 9 2896.670 2915.930 74.821 0.072 o
1 2 10 23.700 35.042 3.413 72.727 o
1 2 11 44.083 67.167 4.527 37.248 o
1 2 12 438.870 389.510 11.010 2.531 o
1 2 13 170.619 206.010 8.357 8.102 o
1 2 14 492.958 575.342 14.534 1.731 o
1 2 15 3161.660 3290.820 35.953 0.070 o
1 2 16 1.339 5.209 1.685 503.926 o
1 2 17 17.701 10.311 3.974 87.296 o
1 2 18 2553.730 2661.400 43.855 0.100 o
1 2 19 1116.010 1097.330 20.823 0.489 o
1 2 20 10.409 12.765 2.855 145.853 o
1 2 21 18.777 3.498 2.369 153.188 o
1 2 22 138.456 135.611 8.991 10.248 o
1 2 23 1628.970 1615.620 25.666 0.247 o
1 2 24 34.255 45.276 5.882 36.306 o
1 2 25 0.075 1.870 3.723 160.528 o
1 2 26 0.640 4.428 2.314 348.103 o
1 2 27 66.033 65.166 5.293 27.692 o
1 2 28 159.804 152.111 6.506 10.679 o
1 2 29 5.136 4.491 2.438 249.784 o
1 3 0 696.574 710.363 13.273 1.124 o
1 3 1 3.793 8.970 1.903 315.638 o
1 3 2 1048.390 1075.200 16.692 0.550 o
1 3 3 1100.470 1225.610 44.802 0.353 o
1 3 4 342.996 344.170 9.068 3.570 o
1 3 5 81.789 98.351 5.462 21.230 o
1 3 6 1314.620 1401.500 22.474 0.350 o
1 3 7 574.071 597.349 22.618 1.234 o
1 3 8 2060.740 2275.090 84.714 0.106 o
1 3 9 325.304 363.619 12.119 3.308 o
1 3 10 1428.040 1478.630 67.622 0.199 o
1 3 11 3.324 3.564 2.998 204.562 o
1 3 12 211.149 251.138 14.867 4.493 o
1 3 13 177.273 177.013 13.146 6.080 o
1 3 14 98.420 102.555 8.150 14.392 o
1 3 15 231.861 207.292 10.563 5.741 o
1 3 16 0.348 0.385 1.923 583.779 o
1 3 17 98.775 119.302 8.534 13.261 o
1 3 18 1249.800 1291.630 21.266 0.392 o
1 3 19 109.177 106.452 7.132 14.861 o
1 3 20 727.675 694.486 17.642 1.020 o
1 3 21 212.658 170.833 13.107 5.549 o
1 3 22 121.624 125.787 11.767 8.781 o
1 3 23 6.659 3.992 2.888 188.736 o
1 3 24 103.081 108.067 7.543 14.708 o
1 3 25 92.806 90.842 6.466 18.258 o
1 3 26 55.586 53.875 4.592 35.150 o
1 3 27 0.688 0.632 2.208 432.326 o
1 3 28 17.310 12.059 1.784 164.867 o
1 4 0 258.751 231.032 9.270 5.388 o
1 4 1 1.558 1.476 2.379 344.863 o
1 4 2 387.486 456.205 9.767 2.717 o
1 4 3 242.521 228.077 8.290 5.967 o
1 4 4 1990.990 2010.840 25.139 0.171 o
1 4 5 4533.820 4687.700 62.619 0.034 o
1 4 6 2201.170 2400.030 46.360 0.125 o
1 4 7 4151.320 4583.740 65.406 0.038 o
1 4 8 2758.800 2999.080 53.596 0.082 o
1 4 9 51.359 53.879 7.485 23.528 o
1 4 10 11.340 13.880 3.111 127.703 o
1 4 11 484.454 485.885 16.217 1.833 o
1 4 12 1692.620 1632.020 30.994 0.228 o
1 4 13 454.813 455.111 17.318 1.931 o
1 4 14 274.327 229.544 12.997 4.332 o
1 4 15 368.699 393.444 17.678 2.380 o
1 4 16 6.297 4.618 3.911 120.220 o
1 4 17 12.011 13.590 4.313 84.555 o
1 4 18 364.645 358.691 17.735 2.476 o
1 4 19 1.683 3.017 2.789 250.447 o
1 4 20 32.299 28.233 8.744 23.140 o
1 4 21 21.342 17.141 2.890 102.632 o
1 4 22 301.913 327.311 11.992 3.695 o
1 4 23 212.792 194.410 8.699 6.916 o
1 4 24 6.849 8.955 4.627 86.792 o
1 4 25 49.059 51.019 6.707 27.264 o
1 4 26 5.591 2.169 2.033 324.945 o
1 5 0 320.275 373.267 13.546 3.144 o
1 5 1 87.766 68.569 8.509 15.944 o
1 5 2 100.610 115.738 11.189 10.178 o
1 5 3 189.781 168.591 8.752 7.900 o
1 5 4 2.629 2.978 3.243 186.392 o
1 5 5 479.907 495.725 15.520 1.864 o
1 5 6 83.001 78.811 6.641 19.798 o
1 5 7 97.678 91.933 7.231 16.340 o
1 5 8 75.106 71.089 13.489 9.360 o
1 5 9 203.690 217.584 11.516 5.857 o
1 5 10 5.857 6.950 2.829 189.222 o
1 5 11 3.075 6.490 4.407 103.413 o
1 5 12 95.575 110.437 9.210 12.838 o
1 5 13 276.985 295.793 15.018 3.591 o
1 5 14 187.894 197.711 19.153 3.855 o
1 5 15 368.475 322.832 25.052 1.890 o
1 5 16 8.556 3.507 3.448 139.436 o
1 5 17 64.332 59.485 7.909 20.073 o
1 5 18 198.588 192.883 13.036 5.624 o
1 5 19 8.396 8.633 6.857 43.556 o
1 5 20 2.609 1.750 2.377 320.256 o
1 5 21 27.452 29.053 3.874 64.978 o
1 5 22 189.937 196.528 8.618 7.539 o
1 5 23 10.731 10.797 2.317 181.589 o
1 5 24 134.662 129.536 6.216 13.094 o
1 5 25 4.256 4.654 2.354 272.275 o
1 6 0 890.755 876.519 19.885 0.712 o
1 6 1 21.862 26.606 3.850 72.777 o
1 6 2 228.167 223.079 8.793 6.187 o
1 6 3 84.509 75.555 5.331 22.917 o
1 6 4 373.369 366.229 11.317 3.007 o
1 6 5 543.365 534.095 13.708 1.668 o
1 6 6 955.626 939.021 18.155 0.649 o
1 6 7 730.789 759.762 17.583 0.971 o
1 6 8 826.440 781.929 21.733 0.794 o
1 6 9 54.033 52.809 6.520 26.880 o
1 6 10 219.977 220.060 12.420 5.271 o
1 6 11 899.356 919.485 25.360 0.640 o
1 6 12 523.648 544.308 20.099 1.475 o
1 6 13 874.882 931.562 19.611 0.704 o
1 6 14 13.481 25.276 3.949 82.848 o
1 6 15 63.586 65.319 6.161 25.165 o
1 6 16 61.839 54.657 5.613 28.677 o
1 6 17 7.341 6.376 4.954 78.564 o
1 6 18 16.009 16.270 3.557 96.489 o
1 6 19 205.989 206.144 9.067 6.805 o
1 6 20 121.975 123.991 6.726 13.690 o
1 6 21 102.994 96.634 5.513 18.397 o
1 6 22 1.754 2.660 1.461 660.463 o
1 6 23 4.715 4.952 2.387 259.081 o
1 7 0 792.774 826.195 23.170 0.788 o
1 7 1 575.561 595.676 17.468 1.386 o
1 7 2 877.821 881.366 21.238 0.708 o
1 7 3 123.634 127.882 8.237 11.859 o
1 7 4 26.265 26.617 3.183 78.710 o
1 7 5 1.131 1.299 1.627 671.852 o
1 7 6 444.780 518.502 16.091 1.920 o
1 7 7 11.067 20.836 4.665 72.639 o
1 7 8 2126.970 2231.480 34.057 0.143 o
1 7 9 331.944 392.212 14.465 2.895 o
1 7 10 109.473 109.783 6.277 15.866 o
1 7 11 151.791 167.403 7.643 9.952 o
1 7 12 318.518 335.079 10.631 3.677 o
1 7 13 222.386 231.807 8.822 6.209 o
1 7 14 631.365 667.910 38.899 0.736 o
1 7 15 0.623 0.406 1.771 657.399 o
1 7 16 2.081 4.209 1.931 413.474 o
1 7 17 60.030 52.805 4.182 35.736 o
1 7 18 5.855 4.391 3.186 167.595 o
1 7 19 4.698 1.340 2.506 266.073 o
1 8 0 52.882 49.881 5.285 33.186 o
1 8 1 18.077 12.848 4.227 78.655 o
1 8 2 164.247 173.220 9.332 8.333 o
1 8 3 27.874 26.058 4.172 61.797 o
1 8 4 20.470 21.326 3.602 83.127 o
1 8 5 11.214 16.847 6.110 49.598 o
1 8 6 6.196 -0.876 5.111 79.578 o
1 8 7 773.745 830.322 17.376 0.876 o
1 8 8 239.450 257.088 9.825 5.363 o
1 8 9 0.070 2.080 2.002 511.423 o
1 8 10 169.721 156.719 7.694 9.384 o
1 8 11 575.205 538.865 16.201 1.493 o
1 8 12 76.178 60.798 5.478 25.395 o
1 8 13 111.574 100.701 6.717 15.476 o
1 8 14 9.153 5.772 1.736 273.952 o
1 9 0 176.770 121.511 8.999 8.990 o
2 0 0 14814.900 12622.900 47.281 0.004 o
2 0 2 1412.780 1511.870 27.358 0.298 o
2 0 4 14873.700 13327.100 115.499 0.004 o
2 0 6 3183.300 3006.520 43.027 0.072 o
2 0 8 8986.520 9122.890 67.785 0.009 o
2 0 10 2752.810 2719.540 38.228 0.092 o
2 0 12 805.206 947.582 13.909 0.810 o
2 0 14 2900.440 2879.510 45.770 0.082 o
2 0 16 794.110 799.186 18.727 0.855 o
2 0 18 217.069 200.305 14.636 4.788 o
2 0 20 3853.640 3718.520 65.614 0.047 o
2 0 22 10.221 16.518 5.308 62.779 o
2 0 24 17.592 24.370 6.468 41.148 o
2 0 26 309.836 364.879 18.843 2.618 o
2 0 28 889.665 927.254 25.912 0.639 o
2 1 0 18409.900 17572.600 43.459 0.002 o
2 1 1 9349.170 8633.780 27.423 0.009 o
2 1 2 389.472 353.138 5.549 3.356 o
2 1 3 1462.070 1611.960 17.289 0.292 o
2 1 4 16913.400 16446.300 254.724 0.003 o
2 1 5 6.831 8.227 3.249 148.834 o
2 1 6 516.779 487.715 16.900 1.697 o
2 1 7 2404.380 2359.130 33.478 0.120 o
2 1 8 1384.220 1433.610 22.590 0.325 o
2 1 9 115.625 105.254 4.089 18.318 o
2 1 10 705.820 787.396 16.883 0.996 o
2 1 11 339.587 354.959 10.418 3.412 o
2 1 12 3.597 3.645 1.945 373.118 o
2 1 13 246.746 227.158 8.950 5.722 o
2 1 14 861.446 945.170 21.176 0.696 o
2 1 15 793.150 862.651 18.541 0.824 o
2 1 16 81.552 75.039 4.812 24.810 o
2 1 17 310.560 302.222 9.887 4.035 o
2 1 18 206.666 202.125 8.282 7.127 o
2 1 19 2110.400 2100.940 49.194 0.139 o
2 1 20 594.004 577.574 18.383 1.339 o
2 1 21 571.579 566.323 18.312 1.402 o
2 1 22 216.578 222.393 21.744 3.055 o
2 1 23 567.134 547.922 19.574 1.392 o
2 1 24 286.425 294.179 13.261 3.809 o
2 1 25 125.575 133.643 14.575 6.701 o
2 1 26 4.038 3.138 1.996 356.540 o
2 1 27 252.747 251.653 10.134 5.114 o
2 1 28 28.578 31.830 3.521 67.360 o
2 1 29 28.652 22.302 7.123 32.837 o
2 2 0 2141.100 2011.440 43.764 0.144 o
2 2 1 1193.030 1130.180 23.890 0.435 o
2 2 2 739.276 739.151 8.521 1.082 o
2 2 3 372.164 413.313 6.667 3.180 o
2 2 4 5303.880 5460.140 31.246 0.026 o
2 2 5 211.594 187.094 6.878 7.712 o
2 2 6 2838.500 2930.780 22.176 0.088 o
2 2 7 348.026 354.478 8.399 3.535 o
2 2 8 8671.770 9053.580 65.160 0.010 o
2 2 9 8603.920 8831.080 52.171 0.010 o
2 2 10 1243.540 1351.680 17.464 0.393 o
2 2 11 55.209 77.365 5.484 28.077 o
2 2 12 167.763 168.795 7.883 9.111 o
2 2 13 346.476 326.346 11.184 3.393 o
2 2 14 11.722 11.516 2.613 155.722 o
2 2 15 0.141 2.453 1.573 748.793 o
2 2 16 105.853 96.941 4.818 19.119 o
2 2 17 5.392 1.231 1.461 481.551 o
2 2 18 139.340 126.368 6.948 12.219 o
2 2 19 22.659 20.265 3.841 75.907 o
2 2 20 0.006 -3.047 2.515 362.590 o
2 2 21 44.826 41.877 4.234 44.349 o
2 2 22 0.008 1.021 2.083 502.825 o
2 2 23 17.422 15.322 2.644 123.467 o
2 2 24 508.660 534.859 28.007 1.216 o
2 2 25 165.769 169.686 8.959 8.552 o
2 2 26 44.447 47.899 4.605 40.541 o
2 2 27 180.445 173.254 14.394 5.554 o
2 2 28 0.137 1.993 2.212 426.510 o
2 2 29 312.617 349.235 12.689 3.405 o
2 3 0 449.107 479.788 11.040 2.239 o
2 3 1 518.145 512.479 11.506 1.863 o
2 3 2 1158.100 1148.060 13.982 0.481 o
2 3 3 1265.280 1193.640 17.486 0.414 o
2 3 4 1055.320 1093.890 28.806 0.478 o
2 3 5 1499.590 1581.870 22.403 0.280 o
2 3 6 91.219 93.733 7.711 16.023 o
2 3 7 50.123 51.329 5.243 34.031 o
2 3 8 33.517 32.157 4.492 51.388 o
2 3 9 571.257 615.097 18.026 1.358 o
2 3 10 0.004 -2.081 2.410 395.195 o
2 3 11 591.455 532.577 39.397 0.802 o
2 3 12 20.186 15.712 2.961 105.095 o
2 3 13 273.452 249.694 11.998 4.430 o
2 3 14 1219.410 1082.650 33.235 0.394 o
2 3 15 61.650 50.487 8.413 19.480 o
2 3 16 75.572 61.049 6.199 23.311 o
2 3 17 40.085 53.602 5.813 33.611 o
2 3 18 0.309 2.236 2.846 263.336 o
2 3 19 83.941 82.138 6.302 20.226 o
2 3 20 121.400 129.641 6.654 13.603 o
2 3 21 497.206 470.502 16.651 1.796 o
2 3 22 27.349 29.276 4.587 55.498 o
2 3 23 4.049 1.545 2.436 285.525 o
2 3 24 41.107 29.812 3.917 52.822 o
2 3 25 274.366 286.650 10.338 4.504 o
2 3 26 2.697 5.272 2.446 276.114 o
2 3 27 105.592 102.209 7.562 14.714 o
2 4 0 307.219 304.646 10.433 3.981 o
2 4 1 103.556 99.171 6.231 17.040 o
2 4 2 9.396 7.252 1.888 244.624 o
2 4 3 2643.650 2817.410 51.956 0.090 o
2 4 4 814.042 860.060 17.754 0.811 o
2 4 5 661.046 731.852 17.543 1.094 o
2 4 6 0.180 3.605 3.818 148.654 o
2 4 7 3.655 -0.041 2.632 269.420 o
2 4 8 230.807 207.513 14.289 4.673 o
2 4 9 1.734 6.882 2.746 234.176 o
2 4 10 708.742 713.492 19.868 0.996 o
2 4 11 463.614 448.259 16.426 1.961 o
2 4 12 33.753 27.635 5.020 47.261 o
2 4 13 542.072 521.369 19.434 1.484 o
2 4 14 561.305 534.097 26.520 1.185 o
2 4 15 178.614 194.951 10.571 6.998 o
2 4 16 279.145 314.213 17.748 3.077 o
2 4 17 0.157 2.584 3.200 211.204 o
2 4 18 1.293 1.065 1.905 519.379 o
2 4 19 248.507 243.233 9.099 5.502 o
2 4 20 189.139 178.971 7.643 8.270 o
2 4 21 0.897 1.696 1.800 574.324 o
2 4 22 20.081 16.109 2.641 114.236 o
2 4 23 9.469 9.852 2.806 160.164 o
2 4 24 134.327 120.359 6.493 13.175 o
2 4 25 170.671 187.162 10.820 7.172 o
2 5 0 930.943 864.837 19.317 0.688 o
2 5 1 210.788 204.912 9.440 6.571 o
2 5 2 82.522 100.485 6.823 18.187 o
2 5 3 1858.160 1862.310 29.359 0.191 o
2 5 4 26.812 27.777 4.072 63.383 o
2 5 5 545.555 577.015 13.876 1.593 o
2 5 6 8.993 12.099 2.761 159.539 o
2 5 7 2.807 7.821 2.779 215.102 o
2 5 8 171.998 176.090 14.759 5.515 o
2 5 9 24.962 17.791 4.025 71.207 o
2 5 10 4.957 3.342 5.586 67.280 o
2 5 11 540.059 511.062 19.155 1.512 o
2 5 12 0.624 17.398 15.829 9.012 o
2 5 13 687.097 677.580 35.584 0.752 o
2 5 14 4.805 3.325 6.997 44.311 o
2 5 15 544.751 537.969 27.557 1.173 o
2 5 16 7.136 9.358 6.298 51.082 o
2 5 17 233.328 232.025 11.326 5.281 o
2 5 18 41.527 36.697 5.696 36.556 o
2 5 19 442.359 438.751 14.304 2.188 o
2 5 20 73.059 89.504 6.531 20.663 o
2 5 21 0.218 -2.990 2.285 431.820 o
2 5 22 103.877 93.331 5.606 18.337 o
2 5 23 31.062 26.865 2.950 75.554 o
2 5 24 26.809 33.484 4.942 50.352 o
2 6 0 3.952 4.354 2.258 294.874 o
2 6 1 1654.190 1596.750 36.167 0.228 o
2 6 2 20.440 17.710 3.377 91.428 o
2 6 3 744.729 785.122 16.765 0.947 o
2 6 4 1136.050 1158.520 20.405 0.467 o
2 6 5 40.152 37.102 3.983 50.413 o
2 6 6 651.128 652.684 13.285 1.262 o
2 6 7 612.341 644.995 14.994 1.316 o
2 6 8 1765.660 1795.040 33.672 0.202 o
2 6 9 0.656 -1.696 3.714 163.069 o
2 6 10 9.879 8.441 3.851 108.501 o
2 6 11 6.072 10.831 4.441 92.401 o
2 6 12 269.991 308.682 15.336 3.542 o
2 6 13 15.206 18.736 5.042 62.424 o
2 6 14 16.727 12.976 5.764 52.277 o
2 6 15 10.288 10.411 3.019 142.639 o
2 6 16 0.425 1.079 2.564 328.385 o
2 6 17 22.383 15.018 4.054 75.392 o
2 6 18 4.611 2.281 2.104 330.469 o
2 6 19 83.393 78.702 5.464 22.517 o
2 6 20 154.280 146.218 6.736 10.966 o
2 6 21 6.418 5.882 1.702 326.149 o
2 6 22 81.419 89.725 6.984 18.586 o
2 7 0 51.982 53.984 5.650 31.070 o
2 7 1 102.539 110.521 7.875 14.191 o
2 7 2 153.599 152.757 9.162 9.163 o
2 7 3 5.266 3.788 3.758 132.928 o
2 7 4 313.770 302.712 12.793 3.584 o
2 7 5 4.850 9.764 7.254 40.313 o
2 7 6 1.895 0.351 2.985 233.969 o
2 7 7 5.074 3.932 6.229 54.792 o
2 7 8 592.829 684.243 34.122 0.855 o
2 7 9 436.025 505.271 17.104 1.921 o
2 7 10 27.901 26.170 3.535 71.106 o
2 7 11 192.213 199.418 8.272 7.576 o
2 7 12 160.720 177.145 12.773 6.561 o
2 7 13 0.578 -0.657 2.115 486.087 o
2 7 14 13.372 8.775 2.506 160.235 o
2 7 15 0.005 1.621 1.869 596.810 o
2 7 16 3.451 2.067 3.644 150.679 o
2 7 17 9.906 12.872 3.736 107.587 o
2 7 18 3.145 1.658 1.350 646.162 o
2 7 19 4.092 3.290 1.520 476.004 o
2 8 0 0.656 -0.706 2.653 313.517 o
2 8 1 224.418 227.582 10.687 5.654 o
2 8 2 221.105 226.003 10.515 5.781 o
2 8 3 131.425 131.742 8.124 11.439 o
2 8 4 8.459 5.818 4.425 93.159 o
2 8 5 148.976 166.412 16.008 5.399 o
2 8 6 20.913 15.238 4.802 63.090 o
2 8 7 143.911 147.745 7.552 10.859 o
2 8 8 57.651 42.014 4.849 35.168 o
2 8 9 781.191 778.284 19.817 0.867 o
2 8 10 352.845 318.176 12.529 3.223 o
2 8 11 59.225 66.480 5.729 27.476 o
2 8 12 80.725 77.591 5.968 21.797 o
2 8 13 118.098 125.359 7.084 13.522 o
2 8 14 96.162 109.093 6.245 17.274 o
2 9 0 22.240 18.212 3.743 79.822 o
3 0 0 44.737 47.814 4.026 44.338 o
3 0 2 5375.030 5165.250 56.329 0.026 o
3 0 4 4138.650 3797.360 72.394 0.042 o
3 0 6 1430.160 1424.480 38.935 0.276 o
3 0 8 3614.290 3804.990 52.891 0.052 o
3 0 10 1151.970 1428.120 31.054 0.369 o
3 0 12 129.109 140.992 10.496 9.293 o
3 0 14 6.051 5.189 3.769 127.344 o
3 0 16 22.169 25.117 3.931 71.868 o
3 0 18 40.388 33.586 4.410 47.584 o
3 0 20 970.784 985.228 34.341 0.505 o
3 0 22 155.121 162.968 13.950 6.238 o
3 0 24 454.992 442.083 21.782 1.701 o
3 0 26 64.764 79.118 8.629 17.223 o
3 0 28 19.911 19.249 3.737 82.596 o
3 1 0 62.177 66.527 1.740 41.182 o
3 1 1 9389.310 9212.450 28.040 0.009 o
3 1 2 3156.820 3073.910 18.124 0.075 o
3 1 3 7983.460 7994.280 45.327 0.012 o
3 1 4 786.474 829.214 15.721 0.880 o
3 1 5 3071.240 3141.740 32.348 0.075 o
3 1 6 225.172 177.013 8.393 6.930 o
3 1 7 4346.290 4452.610 202.040 0.023 o
3 1 8 40.763 62.946 8.248 21.698 o
3 1 9 3068.580 3422.150 36.595 0.070 o
3 1 10 277.632 296.078 10.731 4.331 o
3 1 11 1361.170 1492.960 29.429 0.308 o
3 1 12 44.773 40.310 4.318 44.161 o
3 1 13 143.234 114.406 6.946 12.351 o
3 1 14 0.029 1.142 1.994 541.978 o
3 1 15 664.843 704.733 18.793 1.086 o
3 1 16 863.780 876.052 14.726 0.780 o
3 1 17 358.175 382.049 11.544 3.040 o
3 1 18 1359.110 1318.400 21.770 0.350 o
3 1 19 4.139 4.007 3.193 178.119 o
3 1 20 171.220 162.465 16.987 4.795 o
3 1 21 7.936 10.765 3.545 123.893 o
3 1 22 3.807 7.119 3.061 182.008 o
3 1 23 105.752 108.818 7.982 13.875 o
3 1 24 58.258 61.959 5.955 27.312 o
3 1 25 75.595 69.385 5.898 23.470 o
3 1 26 0.156 -3.039 2.240 451.258 o
3 1 27 20.751 22.843 3.633 80.909 o
3 1 28 24.000 15.329 2.366 111.951 o
3 2 0 490.778 472.151 9.380 2.133 o
3 2 1 4996.170 4956.270 19.856 0.031 o
3 2 2 395.577 390.525 6.654 3.082 o
3 2 3 5784.030 5662.130 26.621 0.023 o
3 2 4 73.062 103.233 4.029 25.575 o
3 2 5 137.150 89.196 4.273 16.550 o
3 2 6 5939.920 5991.890 35.398 0.021 o
3 2 7 122.129 155.040 6.982 12.367 o
3 2 8 967.657 1087.620 16.302 0.598 o
3 2 9 17.767 20.785 2.704 112.275 o
3 2 10 1605.650 1648.630 20.627 0.255 o
3 2 11 25.326 18.093 2.506 101.648 o
3 2 12 1011.300 1077.700 17.079 0.570 o
3 2 13 191.148 214.489 9.636 6.850 o
3 2 14 869.061 959.709 20.657 0.689 o
3 2 15 23.277 23.899 2.914 90.949 o
3 2 16 259.955 273.837 7.543 5.350 o
3 2 17 161.510 146.394 5.660 11.283 o
3 2 18 5.390 7.537 2.089 272.907 o
3 2 19 407.602 404.572 12.391 2.575 o
3 2 20 3.478 1.816 1.911 412.490 o
3 2 21 220.347 213.972 8.855 6.444 o
3 2 22 21.253 20.422 2.906 98.718 o
3 2 23 33.157 34.972 4.551 50.134 o
3 2 24 2.728 2.355 1.832 454.064 o
3 2 25 0.069 1.143 1.651 764.402 o
3 2 26 0.360 2.619 1.647 668.312 o
3 2 27 8.144 0.888 1.991 295.949 o
3 2 28 26.825 40.557 4.771 50.043 o
3 3 0 428.851 482.633 11.139 2.327 o
3 3 1 1001.360 921.798 16.479 0.632 o
3 3 2 1798.840 1827.670 62.976 0.158 o
3 3 3 48.639 50.489 3.994 41.942 o
3 3 4 935.702 1044.620 22.266 0.598 o
3 3 5 117.516 159.537 7.721 11.816 o
3 3 6 467.444 518.286 14.696 1.907 o
3 3 7 0.701 4.432 3.676 155.255 o
3 3 8 763.525 769.600 35.299 0.670 o
3 3 9 309.849 304.257 19.045 2.751 o
3 3 10 227.427 252.840 12.142 4.992 o
3 3 11 409.919 440.959 15.270 2.267 o
3 3 12 369.218 345.331 13.252 2.927 o
3 3 13 113.896 118.355 7.506 13.574 o
3 3 14 888.175 922.998 30.787 0.595 o
3 3 15 150.071 124.896 11.755 7.987 o
3 3 16 340.980 342.391 11.746 3.309 o
3 3 17 68.127 52.179 6.023 26.034 o
3 3 18 2.074 4.959 3.151 192.676 o
3 3 19 129.395 143.232 6.927 12.332 o
3 3 20 0.006 -1.203 2.309 430.078 o
3 3 21 0.161 2.290 2.442 351.542 o
3 3 22 5.464 2.931 2.528 243.254 o
3 3 23 10.850 13.641 3.903 98.789 o
3 3 24 19.528 16.151 2.785 111.387 o
3 3 25 26.472 27.369 4.734 54.975 o
3 3 26 30.662 28.270 4.276 57.208 o
3 4 0 0.386 3.159 1.807 557.870 o
3 4 1 183.151 169.131 7.717 8.617 o
3 4 2 39.495 30.926 3.606 56.653 o
3 4 3 932.409 990.774 19.098 0.640 o
3 4 4 316.571 346.678 11.975 3.473 o
3 4 5 7.656 -0.622 2.381 253.931 o
3 4 6 0.692 3.685 1.876 496.823 o
3 4 7 259.485 275.350 11.490 4.549 o
3 4 8 189.355 205.395 8.244 7.584 o
3 4 9 1.226 -5.139 3.987 139.714 o
3 4 10 194.906 219.657 11.810 5.896 o
3 4 11 1.313 4.250 3.745 147.848 o
3 4 12 773.346 760.714 21.334 0.865 o
3 4 13 353.071 336.985 14.580 2.925 o
3 4 14 232.359 243.066 9.817 5.616 o
3 4 15 273.414 264.010 12.547 4.235 o
3 4 16 9.171 8.789 2.598 179.036 o
3 4 17 3.322 1.204 2.688 256.945 o
3 4 18 3.875 7.469 3.001 185.795 o
3 4 19 590.385 582.897 13.600 1.473 o
3 4 20 124.898 127.950 6.273 13.809 o
3 4 21 1.883 5.482 1.788 440.311 o
3 4 22 0.937 -0.197 2.181 444.714 o
3 4 23 4.282 5.964 2.069 307.050 o
3 4 24 9.682 7.810 4.162 98.048 o
3 4 25 19.052 6.495 2.281 148.695 o
3 5 0 45.309 48.126 4.891 38.306 o
3 5 1 25.758 26.006 3.104 81.296 o
3 5 2 270.106 273.874 9.309 4.847 o
3 5 3 152.979 138.514 6.774 11.216 o
3 5 4 19.302 18.912 2.984 102.764 o
3 5 5 127.002 134.796 5.605 14.050 o
3 5 6 5.141 10.123 2.526 210.508 o
3 5 7 11.209 9.651 2.909 146.257 o
3 5 8 449.832 463.192 13.784 2.132 o
3 5 9 209.095 195.422 9.328 6.764 o
3 5 10 0.798 5.070 2.841 241.075 o
3 5 11 0.282 6.719 4.717 96.285 o
3 5 12 1013.900 1037.120 36.146 0.462 o
3 5 13 82.905 90.953 11.647 10.828 o
3 5 14 156.285 146.941 14.353 6.164 o
3 5 15 20.929 6.949 5.084 61.856 o
3 5 16 32.322 27.247 7.418 29.619 o
3 5 17 19.379 20.827 7.077 35.840 o
3 5 18 235.554 224.372 10.314 5.590 o
3 5 19 8.923 2.237 2.297 236.048 o
3 5 20 350.204 323.665 10.880 3.406 o
3 5 21 2.408 2.100 1.606 562.096 o
3 5 22 0.722 -2.235 1.657 750.881 o
3 5 23 41.823 44.633 5.215 38.221 o
3 6 0 4.388 5.438 6.887 45.401 o
3 6 1 0.493 -0.006 3.051 240.984 o
3 6 2 161.938 147.932 11.483 7.538 o
3 6 3 331.748 326.856 13.457 3.244 o
3 6 4 25.391 19.892 2.783 93.503 o
3 6 5 1009.250 977.863 18.598 0.595 o
3 6 6 1526.500 1517.500 23.344 0.280 o
3 6 7 749.443 728.393 16.318 0.985 o
3 6 8 991.037 994.841 19.079 0.598 o
3 6 9 277.441 293.294 14.403 3.703 o
3 6 10 196.372 196.480 20.784 3.427 o
3 6 11 8.823 7.462 4.275 96.098 o
3 6 12 48.811 47.902 8.155 21.947 o
3 6 13 251.015 253.517 17.082 3.604 o
3 6 14 26.369 31.881 7.062 32.614 o
3 6 15 65.195 60.410 5.525 27.585 o
3 6 16 35.294 29.603 7.700 27.303 o
3 6 17 4.132 0.646 2.059 371.374 o
3 6 18 39.459 31.267 3.643 56.181 o
3 6 19 113.729 110.942 5.872 15.953 o
3 6 20 21.796 18.468 2.476 110.802 o
3 6 21 66.799 74.199 6.412 23.040 o
3 7 0 39.905 31.972 4.637 46.325 o
3 7 1 22.691 21.108 4.124 70.132 o
3 7 2 91.499 86.435 5.412 20.779 o
3 7 3 28.856 27.700 3.241 73.538 o
3 7 4 4.812 4.065 2.249 284.643 o
3 7 5 247.439 275.881 12.470 4.490 o
3 7 6 0.869 -1.490 2.497 347.335 o
3 7 7 324.016 327.212 13.063 3.354 o
3 7 8 1205.870 1264.930 56.087 0.278 o
3 7 9 32.149 31.869 5.852 39.648 o
3 7 10 912.434 932.809 27.635 0.606 o
3 7 11 115.880 97.668 9.123 12.158 o
3 7 12 14.352 9.972 2.496 152.733 o
3 7 13 51.261 59.808 11.550 12.986 o
3 7 14 11.079 11.723 2.404 170.860 o
3 7 15 40.631 39.073 3.667 52.207 o
3 7 16 0.328 0.973 1.560 824.356 o
3 7 17 0.186 0.580 1.838 640.485 o
3 7 18 9.977 14.303 2.658 154.998 o
3 8 0 85.593 77.304 11.243 11.499 o
3 8 1 100.562 89.085 12.461 9.382 o
3 8 2 13.787 15.134 4.170 84.503 o
3 8 3 18.240 16.005 3.910 83.588 o
3 8 4 51.797 46.794 5.749 31.602 o
3 8 5 26.132 15.788 2.256 108.219 o
3 8 6 35.046 32.239 4.295 52.393 o
3 8 7 85.920 68.372 5.955 21.740 o
3 8 8 1.666 2.108 1.940 464.429 o
3 8 9 1.710 -0.322 1.750 603.707 o
3 8 10 72.606 63.874 5.521 25.664 o
3 8 11 49.669 47.056 4.617 38.470 o
3 8 12 15.845 13.246 2.703 130.278 o
4 0 0 450.934 371.227 13.014 2.388 o
4 0 2 1903.720 1725.070 38.452 0.184 o
4 0 4 2679.720 2297.760 61.907 0.095 o
4 0 6 2499.920 2658.880 62.634 0.094 o
4 0 8 6.215 15.144 5.729 58.862 o
4 0 10 4.822 15.822 4.514 88.071 o
4 0 12 40.268 41.655 6.710 30.164 o
4 0 14 694.382 706.750 26.104 0.905 o
4 0 16 1120.460 1092.030 24.042 0.474 o
4 0 18 4863.660 5003.950 94.275 0.028 o
4 0 20 0.928 1.277 3.183 212.371 o
4 0 22 0.657 -1.756 3.238 213.106 o
4 0 24 3.519 5.847 3.170 178.230 o
4 0 26 2.496 2.194 2.584 278.588 o
4 1 0 255.040 311.445 5.591 5.418 o
4 1 1 2211.000 2194.100 15.395 0.147 o
4 1 2 755.221 873.876 9.172 0.951 o
4 1 3 718.600 700.305 9.733 1.139 o
4 1 4 468.214 505.916 8.650 2.186 o
4 1 5 7127.540 7445.870 37.032 0.015 o
4 1 6 1188.230 1245.390 24.906 0.411 o
4 1 7 1501.500 1559.680 50.345 0.226 o
4 1 8 2242.460 2153.680 53.933 0.125 o
4 1 9 2946.710 3215.130 39.236 0.076 o
4 1 10 35.156 43.177 5.113 41.979 o
4 1 11 92.608 85.630 6.604 18.314 o
4 1 12 21.482 19.185 3.683 81.485 o
4 1 13 471.826 437.725 14.460 2.057 o
4 1 14 64.297 66.014 3.590 34.330 o
4 1 15 317.485 307.884 7.654 4.208 o
4 1 16 96.374 100.246 6.064 18.038 o
4 1 17 198.442 187.302 7.327 7.958 o
4 1 18 1021.780 1028.940 19.750 0.564 o
4 1 19 397.934 402.010 15.390 2.408 o
4 1 20 518.002 524.381 20.343 1.502 o
4 1 21 8.334 5.716 2.535 201.275 o
4 1 22 20.190 22.407 3.962 75.342 o
4 1 23 11.185 13.314 2.951 136.698 o
4 1 24 0.970 -1.187 1.902 568.660 o
4 1 25 41.358 50.172 4.690 40.820 o
4 1 26 56.381 53.733 4.343 36.122 o
4 1 27 147.903 151.734 20.508 3.951 o
4 1 28 0.380 3.436 1.661 625.768 o
4 2 0 3333.100 3404.960 15.989 0.066 o
4 2 1 108.941 108.764 3.546 19.628 o
4 2 2 169.912 142.711 4.298 11.670 o
4 2 3 114.569 155.779 4.755 15.025 o
4 2 4 3521.240 3724.310 50.179 0.055 o
4 2 5 903.651 993.922 14.792 0.689 o
4 2 6 58.111 69.875 4.033 34.071 o
4 2 7 58.439 65.054 4.044 34.739 o
4 2 8 152.575 132.831 6.208 11.827 o
4 2 9 717.889 668.865 14.093 1.110 o
4 2 10 31.497 37.781 3.534 61.345 o
4 2 11 34.658 40.770 3.808 54.570 o
4 2 12 634.889 651.170 10.682 1.345 o
4 2 13 158.408 211.989 7.703 8.745 o
4 2 14 30.647 21.873 2.587 85.662 o
4 2 15 470.630 474.140 12.744 2.073 o
4 2 16 87.212 87.511 8.399 15.422 o
4 2 17 562.045 557.701 12.600 1.611 o
4 2 18 219.730 215.941 8.952 6.404 o
4 2 19 3.923 6.582 2.035 313.869 o
4 2 20 70.024 65.817 4.930 27.945 o
4 2 21 0.105 -4.197 2.008 562.790 o
4 2 22 0.216 7.211 8.414 31.670 o
4 2 23 79.397 92.840 6.609 19.442 o
4 2 24 14.236 11.317 2.746 138.219 o
4 2 25 151.722 162.064 11.356 7.693 o
4 2 26 95.419 117.910 8.921 13.006 o
4 2 27 7.674 12.587 2.952 153.271 o
4 3 0 21.654 7.860 1.567 160.492 o
4 3 1 392.821 377.291 16.082 2.439 o
4 3 2 53.379 35.140 3.398 47.317 o
4 3 3 886.396 956.677 17.962 0.698 o
4 3 4 56.636 81.648 5.476 27.302 o
4 3 5 1508.760 1660.220 93.812 0.137 o
4 3 6 19.574 12.937 2.979 109.559 o
4 3 7 93.162 104.399 7.511 15.724 o
4 3 8 489.582 614.962 18.867 1.519 o
4 3 9 266.801 288.237 13.317 4.027 o
4 3 10 438.562 450.151 17.049 2.015 o
4 3 11 147.514 160.327 7.874 10.146 o
4 3 12 30.916 21.683 4.076 62.355 o
4 3 13 34.929 21.698 4.332 55.792 o
4 3 14 561.839 590.886 18.365 1.395 o
4 3 15 158.974 149.335 13.845 6.340 o
4 3 16 74.107 76.020 10.326 13.427 o
4 3 17 11.509 12.466 3.634 108.039 o
4 3 18 94.970 87.782 7.481 16.352 o
4 3 19 4.261 0.191 3.602 154.325 o
4 3 20 125.847 138.723 13.619 7.213 o
4 3 21 4.768 5.152 2.492 243.147 o
4 3 22 42.761 33.799 4.312 47.019 o
4 3 23 111.429 102.613 6.370 15.890 o
4 3 24 25.044 26.227 4.769 55.945 o
4 3 25 9.548 11.907 3.213 132.666 o
4 3 26 51.131 72.801 5.951 27.696 o
4 4 0 2072.310 2033.440 30.800 0.159 o
4 4 1 1562.430 1572.290 23.849 0.266 o
4 4 2 89.601 75.359 5.499 21.712 o
4 4 3 384.394 420.677 13.084 2.611 o
4 4 4 124.554 134.012 7.732 12.136 o
4 4 5 20.331 19.042 3.017 99.427 o
4 4 6 609.413 642.207 13.494 1.359 o
4 4 7 53.072 60.590 4.361 35.992 o
4 4 8 629.255 605.447 23.226 1.119 o
4 4 9 32.508 34.692 14.961 9.237 o
4 4 10 17.682 20.201 6.267 43.951 o
4 4 11 20.047 14.299 5.651 51.479 o
4 4 12 153.652 162.497 14.534 5.995 o
4 4 13 652.046 666.917 29.054 0.915 o
4 4 14 35.320 27.532 7.446 28.818 o
4 4 15 94.333 104.039 8.131 14.669 o
4 4 16 485.628 461.101 16.243 1.870 o
4 4 17 104.443 83.710 7.149 16.231 o
4 4 18 99.686 89.361 7.261 16.223 o
4 4 19 1.695 1.696 2.230 377.695 o
4 4 20 15.261 17.372 2.394 136.884 o
4 4 21 93.545 96.401 6.356 18.063 o
4 4 22 31.648 31.741 3.558 63.774 o
4 4 23 140.715 109.043 5.720 13.873 o
4 4 24 20.218 34.675 4.226 64.078 o
4 5 0 393.051 388.058 28.408 1.530 o
4 5 1 696.211 625.304 29.058 0.890 o
4 5 2 427.322 419.021 12.183 2.440 o
4 5 3 12.738 7.062 1.709 223.726 o
4 5 4 1303.020 1287.600 20.211 0.377 o
4 5 5 316.641 292.545 9.822 4.030 o
4 5 6 70.543 74.820 5.182 26.024 o
4 5 7 306.748 296.724 9.952 4.102 o
4 5 8 319.399 323.736 15.100 3.139 o
4 5 9 378.335 383.670 21.152 2.071 o
4 5 10 17.030 19.268 6.052 46.832 o
4 5 11 82.713 79.229 10.429 12.714 o
4 5 12 4.884 0.439 4.515 101.475 o
4 5 13 158.077 157.833 14.331 6.054 o
4 5 14 16.752 16.395 6.154 46.456 o
4 5 15 17.335 11.120 5.857 51.194 o
4 5 16 0.750 2.857 4.450 110.626 o
4 5 17 3.884 -3.511 5.262 78.117 o
4 5 18 462.476 464.111 13.723 2.079 o
4 5 19 36.276 32.141 3.679 58.021 o
4 5 20 187.861 166.819 12.650 6.190 o
4 5 21 99.342 114.157 5.367 18.018 o
4 5 22 166.793 184.324 10.056 7.696 o
4 6 0 32.395 33.826 5.854 39.173 o
4 6 1 239.105 235.849 11.983 4.988 o
4 6 2 102.547 104.653 6.117 17.038 o
4 6 3 52.496 54.532 4.559 36.295 o
4 6 4 2.896 2.038 1.544 561.503 o
4 6 5 216.662 218.240 8.601 6.561 o
4 6 6 82.856 85.048 7.626 17.361 o
4 6 7 1975.390 1931.850 27.040 0.176 o
4 6 8 0.247 -4.533 3.110 234.769 o
4 6 9 25.633 22.374 4.041 67.700 o
4 6 10 196.645 215.626 15.393 4.718 o
4 6 11 77.863 72.130 9.273 15.140 o
4 6 12 11.535 5.146 3.862 108.069 o
4 6 13 45.682 33.505 6.475 31.109 o
4 6 14 41.201 42.008 7.094 27.975 o
4 6 15 196.553 205.443 14.036 5.213 o
4 6 16 74.840 71.333 5.396 24.873 o
4 6 17 66.789 56.079 5.262 28.694 o
4 6 18 0.277 2.356 4.146 128.809 o
4 6 19 62.226 62.004 9.975 15.227 o
4 6 20 1.731 2.934 2.204 367.526 o
4 7 0 266.601 283.147 9.839 4.729 o
4 7 1 162.786 170.131 7.736 9.368 o
4 7 2 146.470 136.116 8.227 10.489 o
4 7 3 20.356 19.296 2.990 99.781 o
4 7 4 69.741 71.665 5.274 26.235 o
4 7 5 47.657 55.736 6.999 25.854 o
4 7 6 229.461 212.968 12.957 5.026 o
4 7 7 179.236 193.795 8.529 7.941 o
4 7 8 322.594 339.471 12.016 3.446 o
4 7 9 816.247 828.241 25.246 0.740 o
4 7 10 0.020 5.764 3.332 185.681 o
4 7 11 6.311 7.012 3.518 137.257 o
4 7 12 6.922 6.842 4.608 88.880 o
4 7 13 41.236 47.074 4.063 46.144 o
4 7 14 59.267 62.594 4.323 33.684 o
4 7 15 2.623 2.813 1.417 610.119 o
4 7 16 10.608 11.077 1.885 211.860 o
4 7 17 0.001 -1.044 1.124 1814.610 o
4 8 0 8.465 7.438 2.928 163.852 o
4 8 1 4.854 2.766 1.908 360.030 o
4 8 2 8.052 9.734 2.771 170.644 o
4 8 3 38.206 33.880 5.045 43.251 o
4 8 4 165.439 149.690 9.625 8.506 o
4 8 5 291.289 289.152 8.461 4.572 o
4 8 6 571.166 569.071 16.277 1.463 o
4 8 7 606.959 603.646 16.635 1.332 o
4 8 8 82.062 85.424 6.358 20.131 o
4 8 9 152.203 188.697 9.012 8.661 o
4 8 10 11.400 8.817 2.191 192.489 o
4 8 11 3.605 4.523 1.714 416.921 o
5 0 0 1786.800 1500.390 32.550 0.221 o
5 0 2 514.154 450.903 24.185 1.432 o
5 0 4 10761.300 10060.900 142.403 0.007 o
5 0 6 2076.700 2022.710 59.351 0.135 o
5 0 8 13.755 5.772 5.499 60.796 o
5 0 10 574.213 515.853 22.796 1.302 o
5 0 12 2405.640 2389.550 33.195 0.119 o
5 0 14 569.258 632.601 16.535 1.385 o
[truncated: 44,897 more chars]
